# Supplementary material for: Long Noncoding RNA Expression Rofiles Elucidate the Potential Roles of lncRNA- XR_003496198 in Duck Hepatitis A Virus Type 1 Infection
Source: Front Cell Infect Microbiol. 2022 Apr 22;12:858537. doi: 10.3389/fcimb.2022.858537 (PMC9074814; doi:10.3389/fcimb.2022.858537)
Supplement: Supplementary file 1 [file Table_1.xlsx]

## Sheet: Virus copies
		23.52
		23.48	23.4433	2.61534	412.424	14434.8	12hpi
		23.33
		23.22
		23.5	23.3667	2.63887	435.379	15238.3	12hpi
		23.38
		23.51
		23.58	23.5633	2.57852	378.899	13261.5	12hpi
		23.6
		21.58
		21.47	21.52	3.20549	1605.04	56176.4	24hpi
		21.51
		20.83
		20.92	20.88	3.40186	2522.66	88293.2	24hpi
		20.89
		21.32
		21.38	21.3767	3.24947	1776.09	62163.2	24hpi
		21.43
		19.43
		19.38	19.4433	3.84268	6961.08	243638	36hpi
		19.52
		19.37
		19.49	19.4233	3.84881	7060.14	247105	36hpi
		19.41
		18.99
		19.32	19.12	3.94189	8747.54	306164	36hpi
		19.05
		20.61
		20.58	20.58	3.49391	3118.24	109138	48hpi
		20.55
		20.67
		20.59	20.6267	3.47959	3017.11	105599	48hpi
		20.62
		20.47
		20.51	20.48	3.52459	3346.51	117128	48hpi
		20.46
		32.31
		32.33	32.3067	-0.104221	0.786645	27.5326	mock 12hpi
		32.28
		32.21
		32.33	32.35	-0.117517	0.762927	26.7024	mock 12hpi
		32.51
		31.89
		31.8	31.8867	0.0246489	1.0584	37.0439	mock 12hpi
		31.97
		32.03
		32.44	32.28	-0.0960388	0.801606	28.0562	mock 24hpi
		32.37
		32.51
		32.38	32.4433	-0.146155	0.714242	24.9985	mock 24hpi
		32.44
		31.36
		31.53	31.3933	0.17602	1.49975	52.4914	mock 24hpi
		31.29
		32.81
		32.68	32.7333	-0.235136	0.58192	20.3672	mock 36hpi
		32.71
		32.42
		32.31	32.34	-0.114449	0.768336	26.8918	mock 36hpi
		32.29
		32.44
		32.52	32.4833	-0.158428	0.694339	24.3019	mock 36hpi
		32.49
		31.68
		31.57	31.6133	0.108517	1.28386	44.935	mock 48hpi
		31.59
		32.32
		32.44	32.4167	-0.137973	0.727826	25.4739	mock 48hpi
		32.49
		31.68
		31.77	31.7133	0.0778333	1.19628	41.8698	mock 48hpi
		31.69
