# Supplementary material for: Long Noncoding RNA Expression Rofiles Elucidate the Potential Roles of lncRNA- XR_003496198 in Duck Hepatitis A Virus Type 1 Infection
Source: Front Cell Infect Microbiol. 2022 Apr 22;12:858537. doi: 10.3389/fcimb.2022.858537 (PMC9074814; doi:10.3389/fcimb.2022.858537)
Supplement: Supplementary file 2 [file Table_2.xlsx]

## Sheet: TCONS_00113417
	13.84		24.18			24.2667	13.8167	10.45	10.6967	-0.246667	0.246667	1.18646
	13.7	13.8167	24.29	24.2667		24.3633	13.4633	10.9	10.6967	0.203333	-0.203333	0.868541	1.00847	0.162342
	13.91		24.33			24.3333	13.5933	10.74	10.6967	0.0433333	-0.0433333	0.97041
	13.3		24.25			13.5433	13.6233	-0.08	10.6967	-10.7767	10.7767	1754.28
	13.55	13.4633	24.48	24.3633		13.3733	13.4233	-0.05	10.6967	-10.7467	10.7467	1718.18	1765.68	54.0967
	13.54		24.36			13.57	13.7067	-0.136667	10.6967	-10.8333	10.8333	1824.56
	13.5		24.44
	13.46	13.5933	24.16	24.3333
	13.82		24.4
	13.62		13.63
	13.68	13.6233	13.46	13.5433
	13.57		13.54
	13.43		13.38
	13.44	13.4233	13.47	13.3733
	13.4		13.27
	13.5		13.64
	13.76	13.7067	13.48	13.57
	13.86		13.59

## Sheet: XR_001194122.3
	13.84		31.4			31.5	13.8167	17.6833	17.0878	0.595556	-0.595556	0.66179
	13.7	13.8167	31.44	31.5		30.2267	13.4633	16.7633	17.0878	-0.324444	0.324444	1.25218	1.04024	0.328531
	13.91		31.66			30.41	13.5933	16.8167	17.0878	-0.271111	0.271111	1.20674
	13.3		30.27			24.4667	13.6233	10.8433	17.0878	-6.24444	6.24444	75.8167
	13.55	13.4633	30.19	30.2267		24.46	13.4233	11.0367	17.0878	-6.05111	6.05111	66.308	71.6737	4.87087
	13.54		30.22			24.6067	13.7067	10.9	17.0878	-6.18778	6.18778	72.8965
	13.5		30.43
	13.46	13.5933	30.51	30.41
	13.82		30.29
	13.62		24.42
	13.68	13.6233	24.51	24.4667
	13.57		24.47
	13.43		24.54
	13.44	13.4233	24.34	24.46
	13.4		24.5
	13.5		24.67
	13.76	13.7067	24.53	24.6067
	13.86		24.62

## Sheet: XR_003496986.1
	13.84		31.11		31.11	31.12	13.8167	17.3033	17.0878	0.215556	-0.215556	0.861214
	13.7	13.8167	31.27	31.12	31.27	30.18	13.4633	16.7167	17.0878	-0.371111	0.371111	1.29335	1.05488	0.219525
	13.91		30.98		30.98	30.6667	13.5933	17.0733	17.0878	-0.0144444	0.0144444	1.01006
	13.3		30.18			25.0033	13.6233	11.38	17.0878	-5.70778	5.70778	52.2652
	13.55	13.4633	30.11	30.18		24.48	13.4233	11.0567	17.0878	-6.03111	6.03111	65.3951	66.3689	14.6149
	13.54		30.25			24.4467	13.7067	10.74	17.0878	-6.34778	6.34778	81.4463
	13.5		30.75
	13.46	13.5933	30.66	30.6667
	13.82		30.59
	13.62		25.01
	13.68	13.6233	24.89	25.0033
	13.57		25.11
	13.43		24.42
	13.44	13.4233	24.44	24.48
	13.4		24.58
	13.5		24.51
	13.76	13.7067	24.39	24.4467
	13.86		24.44

## Sheet: XR_003501236.1
	13.84		29.88			29.7767	13.8167	15.96	17.0878	-1.12778	1.12778	2.18522
	13.7	13.8167	29.76	29.7767		30.1533	13.4633	16.69	17.0878	-0.397778	0.397778	1.31748	1.69224	0.445788
	13.91		29.69			30.0267	13.5933	16.4333	17.0878	-0.654444	0.654444	1.57401
	13.3		30.15			24.5633	13.6233	10.94	17.0878	-6.14778	6.14778	70.9031
	13.55	13.4633	30.09	30.1533		24.41	13.4233	10.9867	17.0878	-6.10111	6.10111	68.6464	64.4694	9.25808
	13.54		30.22			25.0433	13.7067	11.3367	17.0878	-5.75111	5.75111	53.8588
	13.5		29.89
	13.46	13.5933	30.08	30.0267
	13.82		30.11
	13.62		24.66
	13.68	13.6233	24.52	24.5633
	13.57		24.51
	13.43		24.39
	13.44	13.4233	24.36	24.41
	13.4		24.48
	13.5		25.11
	13.76	13.7067	24.94	25.0433
	13.86		25.08

## Sheet: XR_002405515.2
	13.84		32.38			32.3533	13.8167	18.5367	18.74	-0.203333	0.203333	1.15136
	13.7	13.8167	32.23	32.3533		32.1867	13.4633	18.7233	18.74	-0.0166667	0.0166667	1.01162	1.00718	0.146445
	13.91		32.45			32.5533	13.5933	18.96	18.74	0.22	-0.22	0.858565
	13.3		32.19			24.48	13.6233	10.8567	18.74	-7.88333	7.88333	236.113
	13.55	13.4633	32.22	32.1867		24.3467	13.4233	10.9233	18.74	-7.81667	7.81667	225.45	246.804	28.2583
	13.54		32.15			24.3233	13.7067	10.6167	18.74	-8.12333	8.12333	278.848
	13.5		32.57
	13.46	13.5933	32.6	32.5533
	13.82		32.49
	13.62		24.49
	13.68	13.6233	24.38	24.48
	13.57		24.57
	13.43		24.29
	13.44	13.4233	24.34	24.3467
	13.4		24.41
	13.5		24.28
	13.76	13.7067	24.39	24.3233
	13.86		24.3

## Sheet: XR_001193397.3
	13.84		30.88		31.11	30.7833	13.8167	16.9667	17.1244	-0.157778	0.157778	1.11557
	13.7	13.8167	30.79	30.7833	31.27	30.67	13.4633	17.2067	17.1244	0.0822222	-0.0822222	0.944602	1.00305	0.0974688
	13.91		30.68		30.98	30.7933	13.5933	17.2	17.1244	0.0755556	-0.0755556	0.948977
	13.3		30.72			24.0133	13.6233	10.39	17.1244	-6.73444	6.73444	106.48
	13.55	13.4633	30.7	30.67		23.5367	13.4233	10.1133	17.1244	-7.01111	7.01111	128.99	133.292	29.201
	13.54		30.59			23.47	13.7067	9.76333	17.1244	-7.36111	7.36111	164.405
	13.5		30.84
	13.46	13.5933	30.8	30.7933
	13.82		30.74
	13.62		24.11
	13.68	13.6233	23.95	24.0133
	13.57		23.98
	13.43		23.52
	13.44	13.4233	23.49	23.5367
	13.4		23.6
	13.5		23.48
	13.76	13.7067	23.43	23.47
	13.86		23.5

## Sheet: TCONS_00037101
	13.84		31.43		31.11	31.3633	13.8167	17.5467	17.6478	-0.101111	0.101111	1.0726
	13.7	13.8167	31.39	31.3633	31.27	31.2533	13.4633	17.79	17.6478	0.142222	-0.142222	0.906122	1.00254	0.0863129
	13.91		31.27		30.98	31.2	13.5933	17.6067	17.6478	-0.0411111	0.0411111	1.02891
	13.3		31.34			33.66	13.6233	20.0367	17.6478	2.38889	-2.38889	0.190929
	13.55	13.4633	31.28	31.2533		33.6167	13.4233	20.1933	17.6478	2.54556	-2.54556	0.171282	0.193171	0.0230922
	13.54		31.14			33.5567	13.7067	19.85	17.6478	2.20222	-2.20222	0.217303
	13.5		31.29
	13.46	13.5933	31.33	31.2
	13.82		30.98
	13.62		33.54
	13.68	13.6233	33.78	33.66
	13.57		33.66
	13.43		33.58
	13.44	13.4233	33.59	33.6167
	13.4		33.68
	13.5		33.49
	13.76	13.7067	33.57	33.5567
	13.86		33.61
