# Supplementary material for: Long Noncoding RNA Expression Rofiles Elucidate the Potential Roles of lncRNA- XR_003496198 in Duck Hepatitis A Virus Type 1 Infection
Source: Front Cell Infect Microbiol. 2022 Apr 22;12:858537. doi: 10.3389/fcimb.2022.858537 (PMC9074814; doi:10.3389/fcimb.2022.858537)
Supplement: Supplementary file 3 [file Table_3.xlsx]

## Sheet: TLR3
	13.84				26.21			26.2133	13.8167	12.3967	12.5011	-0.104444	0.104444	1.07508
	13.7	13.8167			26.17	26.2133		26.1	13.4633	12.6367	12.5011	0.135556	-0.135556	0.910319	1.0024	0.0840762
	13.91				26.26			26.0633	13.5933	12.47	12.5011	-0.0311111	0.0311111	1.0218
	13.3				26.1			23.1333	13.6233	9.51	12.5011	-2.99111	2.99111	7.95086
	13.55	13.4633			26.21	26.1		23.0533	13.4233	9.63	12.5011	-2.87111	2.87111	7.31628	7.95593	0.642194
	13.54				25.99			23.1033	13.7067	9.39667	12.5011	-3.10444	3.10444	8.60064
	13.5				26.09			24.6333	13.6267	11.0067	12.5011	-1.49444	1.49444	2.81756
	13.46	13.5933			26.08	26.0633		24.63	13.7733	10.8567	12.5011	-1.64444	1.64444	3.12627	2.60811	0.648764
	13.82				26.02			25.2033	13.6133	11.59	12.5011	-0.911111	0.911111	1.88049
	13.62				23.11
	13.68	13.6233			23.13	23.1333
	13.57				23.16
	13.43				23.09
	13.44	13.4233			23.19	23.0533
	13.4				22.88
	13.5				22.89
	13.76	13.7067			23.16	23.1033
	13.86				23.26
	13.62				24.6
	13.67	13.6267			24.66	24.6333
	13.59				24.64
	13.76				24
	13.81	13.7733			24.97	24.63
	13.75				24.92
	13.56				25.24
	13.61	13.6133			25.17	25.2033
	13.67				25.2

## Sheet: RIG-1
	13.84				24.32			24.3	13.8167	10.4833	10.8111	-0.327778	0.327778	1.25508
	13.7	13.8167			24.25	24.3		24.5467	13.4633	11.0833	10.8111	0.272222	-0.272222	0.828043	1.01512	0.218376
	13.91				24.33			24.46	13.5933	10.8667	10.8111	0.0555556	-0.0555556	0.962224
	13.3				24.57			20.1467	13.6233	6.52333	10.8111	-4.28778	4.28778	19.5321
	13.55	13.4633			24.48	24.5467		20.0267	13.4233	6.60333	10.8111	-4.20778	4.20778	18.4785	19.2718	0.700407
	13.54				24.59			20.21	13.7067	6.50333	10.8111	-4.30778	4.30778	19.8048
	13.5				24.43			21.5433	13.6267	7.91667	10.8111	-2.89444	2.89444	7.43558
	13.46	13.5933			24.43	24.46		21.5867	13.7733	7.81333	10.8111	-2.99778	2.99778	7.98769	7.61961	0.318762
	13.82				24.52			21.53	13.6133	7.91667	10.8111	-2.89444	2.89444	7.43558
	13.62				20.13
	13.68	13.6233			20.09	20.1467
	13.57				20.22
	13.43				19.89
	13.44	13.4233			20.11	20.0267
	13.4				20.08
	13.5				20.21
	13.76	13.7067			20.16	20.21
	13.86				20.26
	13.62				21.68
	13.67	13.6267			21.44	21.5433
	13.59				21.51
	13.76				21.57
	13.81	13.7733			21.64	21.5867
	13.75				21.55
	13.56				21.63
	13.61	13.6133			21.48	21.53
	13.67				21.48

## Sheet: IRF7
	13.84		28.21			28.2733	13.8167	14.4567	14.7633	-0.306667	0.306667	1.23685
	13.7	13.8167	28.25	28.2733		28.3267	13.4633	14.8633	14.7633	0.1	-0.1	0.933033	1.04305	0.168346
	13.91		28.36			28.4167	13.5933	14.8233	14.7633	0.06	-0.06	0.959264
	13.3		28.26			21.26	13.6233	7.63667	14.7633	-7.12667	7.12667	139.746
	13.55	13.4633	28.39	28.3267		21.1667	13.4233	7.74333	14.7633	-7.02	7.02	129.787	142.252	13.8886
	13.54		28.33			21.1733	13.7067	7.46667	14.7633	-7.29667	7.29667	157.223
	13.5		28.32			21.64	13.6267	8.01333	14.7633	-6.75	6.75	107.635
	13.46	13.5933	28.43	28.4167		21.6533	13.7733	7.88	14.7633	-6.88333	6.88333	118.056	110.208	6.92962
	13.82		28.5			21.6633	13.6133	8.05	14.7633	-6.71333	6.71333	104.934
	13.62		21.22
	13.68	13.6233	21.17	21.26
	13.57		21.39
	13.43		21.27
	13.44	13.4233	21.15	21.1667
	13.4		21.08
	13.5		21.21
	13.76	13.7067	21.2	21.1733
	13.86		21.11
	13.62		21.68
	13.67	13.6267	21.73	21.64
	13.59		21.51
	13.76		21.77
	13.81	13.7733	21.64	21.6533
	13.75		21.55
	13.56		21.63
	13.61	13.6133	21.59	21.6633
	13.67		21.77

## Sheet: IL6
	13.84		27.14			27.1867	13.8167	13.37	13.6444	-0.274444	0.274444	1.20953
	13.7	13.8167	27.19	27.1867		27.18	13.4633	13.7167	13.6444	0.0722222	-0.0722222	0.951172	1.00997	0.177615
	13.91		27.23			27.44	13.5933	13.8467	13.6444	0.202222	-0.202222	0.869211
	13.3		27.18			22.53	13.6233	8.90667	13.6444	-4.73778	4.73778	26.6817
	13.55	13.4633	27.11	27.18		22.1667	13.4233	8.74333	13.6444	-4.90111	4.90111	29.8801	27.5246	2.06717
	13.54		27.25			22.65	13.7067	8.94333	13.6444	-4.70111	4.70111	26.0121
	13.5		27.61			23.6567	13.6267	10.03	13.6444	-3.61444	3.61444	12.2477
	13.46	13.5933	27.38	27.44		23.8	13.7733	10.0267	13.6444	-3.61778	3.61778	12.2761	12.736	0.821309
	13.82		27.33			23.4833	13.6133	9.87	13.6444	-3.77444	3.77444	13.6842
	13.62		22.68
	13.68	13.6233	22.54	22.53
	13.57		22.37
	13.43		22.27
	13.44	13.4233	22.15	22.1667
	13.4		22.08
	13.5		22.64
	13.76	13.7067	22.77	22.65
	13.86		22.54
	13.62		23.58
	13.67	13.6267	23.77	23.6567
	13.59		23.62
	13.76		23.91
	13.81	13.7733	23.83	23.8
	13.75		23.66
	13.56		23.63
	13.61	13.6133	23.44	23.4833
	13.67		23.38

## Sheet: LGP2
	13.84		26.87			26.7867	13.8167	12.97	12.9844	-0.0144444	0.0144444	1.01006
	13.7	13.8167	26.67	26.7867		26.6233	13.4633	13.16	12.9844	0.175556	-0.175556	0.885426	1.00455	0.116459
	13.91		26.82			26.4167	13.5933	12.8233	12.9844	-0.161111	0.161111	1.11815
	13.3		26.69			19.7233	13.6233	6.1	12.9844	-6.88444	6.88444	118.147
	13.55	13.4633	26.58	26.6233		19.5167	13.4233	6.09333	12.9844	-6.89111	6.89111	118.695	124.291	10.17
	13.54		26.6			19.6033	13.7067	5.89667	12.9844	-7.08778	7.08778	136.03
	13.5		26.32			20.4	13.6267	6.77333	12.9844	-6.21111	6.21111	74.0851
	13.46	13.5933	26.43	26.4167		20.71	13.7733	6.93667	12.9844	-6.04778	6.04778	66.155	67.6088	5.88558
	13.82		26.5			20.63	13.6133	7.01667	12.9844	-5.96778	5.96778	62.5864
	13.62		19.76
	13.68	13.6233	19.87	19.7233
	13.57		19.54
	13.43		19.56
	13.44	13.4233	19.34	19.5167
	13.4		19.65
	13.5		19.48
	13.76	13.7067	19.7	19.6033
	13.86		19.63
	13.62		20.32
	13.67	13.6267	20.37	20.4
	13.59		20.51
	13.76		20.74
	13.81	13.7733	20.69	20.71
	13.75		20.7
	13.56		20.58
	13.61	13.6133	20.71	20.63
	13.67		20.6

## Sheet: STING
13.84		24.5			24.5167	13.8167	10.7	10.9044	-0.204444	0.204444	1.15224
13.7	13.8167	24.58	24.5167		24.4933	13.4633	11.03	10.9044	0.125556	-0.125556	0.916651	1.00523	0.128208
13.91		24.47			24.5767	13.5933	10.9833	10.9044	0.0788889	-0.0788889	0.946787
13.3		24.62			19.1867	13.6233	5.56333	10.9044	-5.34111	5.34111	40.5354
13.55	13.4633	24.33	24.4933		19.2167	13.4233	5.79333	10.9044	-5.11111	5.11111	34.5619	38.7012	3.5925
13.54		24.53			19.2533	13.7067	5.54667	10.9044	-5.35778	5.35778	41.0064
13.5		24.66			19.45	13.6267	5.82333	10.9044	-5.08111	5.08111	33.8506
13.46	13.5933	24.63	24.5767		19.61	13.7733	5.83667	10.9044	-5.06778	5.06778	33.5392	32.5158	2.04827
13.82		24.44			19.6033	13.6133	5.99	10.9044	-4.91444	4.91444	30.1575
13.62		19.05
13.68	13.6233	19.21	19.1867
13.57		19.3
13.43		19.26
13.44	13.4233	19.28	19.2167
13.4		19.11
13.5		19.12
13.76	13.7067	19.46	19.2533
13.86		19.18
13.62		19.38
13.67	13.6267	19.63	19.45
13.59		19.34
13.76		19.76
13.81	13.7733	19.58	19.61
13.75		19.49
13.56		19.5
13.61	13.6133	19.59	19.6033
13.67		19.72

## Sheet: TRIM25
	13.84		28.31			28.38	13.8167	14.5633	14.7067	-0.143333	0.143333	1.10445
	13.7	13.8167	28.44	28.38		28.2167	13.4633	14.7533	14.7067	0.0466667	-0.0466667	0.968171	1.00261	0.0897317
	13.91		28.39			28.3967	13.5933	14.8033	14.7067	0.0966667	-0.0966667	0.935191
	13.3		28.17			26.2733	13.6233	12.65	14.7067	-2.05667	2.05667	4.16024
	13.55	13.4633	28.28	28.2167		26.2333	13.4233	12.81	14.7067	-1.89667	1.89667	3.72352	4.26188	0.595716
	13.54		28.2			26.12	13.7067	12.4133	14.7067	-2.29333	2.29333	4.90187
	13.5		28.47			26.7967	13.6267	13.17	14.7067	-1.53667	1.53667	2.90123
	13.46	13.5933	28.43	28.3967		26.8733	13.7733	13.1	14.7067	-1.60667	1.60667	3.04547	3.0405	0.136852
	13.82		28.29			26.6533	13.6133	13.04	14.7067	-1.66667	1.66667	3.1748
	13.62		26.32
	13.68	13.6233	26.19	26.2733
	13.57		26.31
	13.43		26.01
	13.44	13.4233	26.24	26.2333
	13.4		26.45
	13.5		25.97
	13.76	13.7067	26.22	26.12
	13.86		26.17
	13.62		26.85
	13.67	13.6267	26.73	26.7967
	13.59		26.81
	13.76		27
	13.81	13.7733	26.85	26.8733
	13.75		26.77
	13.56		26.65
	13.61	13.6133	26.71	26.6533
	13.67		26.6

## Sheet: STAT1
13.84		24.38			24.2133	13.8167	10.3967	10.7089	-0.312222	0.312222	1.24162
13.7	13.8167	24	24.2133		24.4	13.4633	10.9367	10.7089	0.227778	-0.227778	0.853949	1.01291	0.203031
13.91		24.26			24.3867	13.5933	10.7933	10.7089	0.0844444	-0.0844444	0.943148
13.3		24.41			20.26	13.6233	6.63667	10.7089	-4.07222	4.07222	16.8214
13.55	13.4633	24.5	24.4		20.1633	13.4233	6.74	10.7089	-3.96889	3.96889	15.6587	17.0626	1.53873
13.54		24.29			20.19	13.7067	6.48333	10.7089	-4.22556	4.22556	18.7076
13.5		24.46			20.7633	13.6267	7.13667	10.7089	-3.57222	3.57222	11.8945
13.46	13.5933	24.51	24.3867		21.01	13.7733	7.23667	10.7089	-3.47222	3.47222	11.098	11.6198	0.452166
13.82		24.19			20.7533	13.6133	7.14	10.7089	-3.56889	3.56889	11.867
13.62		20.08
13.68	13.6233	20.38	20.26
13.57		20.32
13.43		20.3
13.44	13.4233	20.09	20.1633
13.4		20.1
13.5		20.16
13.76	13.7067	20.17	20.19
13.86		20.24
13.62		20.89
13.67	13.6267	20.63	20.7633
13.59		20.77
13.76		20.98
13.81	13.7733	21.05	21.01
13.75		21
13.56		20.75
13.61	13.6133	20.82	20.7533
13.67		20.69

## Sheet: IFITM1
13.84		28.49			28.5467	13.8167	14.73	14.8778	-0.147778	0.147778	1.10786
13.7	13.8167	28.57	28.5467		28.39	13.4633	14.9267	14.8778	0.0488889	-0.0488889	0.966681	1.00276	0.0924938
13.91		28.58			28.57	13.5933	14.9767	14.8778	0.0988889	-0.0988889	0.933752
13.3		28.39			20.4733	13.6233	6.85	14.8778	-8.02778	8.02778	260.977
13.55	13.4633	28.41	28.39		20.41	13.4233	6.98667	14.8778	-7.89111	7.89111	237.389	263.993	28.2336
13.54		28.37			20.3867	13.7067	6.68	14.8778	-8.19778	8.19778	293.614
13.5		28.51			20.45	13.6267	6.82333	14.8778	-8.05444	8.05444	265.846
13.46	13.5933	28.57	28.57		20.6867	13.7733	6.91333	14.8778	-7.96444	7.96444	249.768	258.863	8.24452
13.82		28.63			20.4633	13.6133	6.85	14.8778	-8.02778	8.02778	260.977
13.62		20.47
13.68	13.6233	20.51	20.4733
13.57		20.44
13.43		20.47
13.44	13.4233	20.37	20.41
13.4		20.39
13.5		20.45
13.76	13.7067	20.34	20.3867
13.86		20.37
13.62		20.55
13.67	13.6267	20.29	20.45
13.59		20.51
13.76		20.87
13.81	13.7733	20.6	20.6867
13.75		20.59
13.56		20.46
13.61	13.6133	20.49	20.4633
13.67		20.44

## Sheet: IFITM2
13.84		23.78			23.7133	13.8167	9.89667	10.0211	-0.124444	0.124444	1.09009
13.7	13.8167	23.67	23.7133		23.66	13.4633	10.1967	10.0211	0.175556	-0.175556	0.885426	1.00386	0.106063
13.91		23.69			23.5633	13.5933	9.97	10.0211	-0.0511111	0.0511111	1.03606
13.3		23.71			21.3133	13.6233	7.69	10.0211	-2.33111	2.33111	5.03193
13.55	13.4633	23.65	23.66		21.44	13.4233	8.01667	10.0211	-2.00444	2.00444	4.01234	4.57613	0.5183
13.54		23.62			21.5	13.7067	7.79333	10.0211	-2.22778	2.22778	4.68412
13.5		23.51			22.0867	13.6267	8.46	10.0211	-1.56111	1.56111	2.95081
13.46	13.5933	23.58	23.5633		22.2067	13.7733	8.43333	10.0211	-1.58778	1.58778	3.00586	2.93785	0.0753265
13.82		23.6			22.12	13.6133	8.50667	10.0211	-1.51444	1.51444	2.85689
13.62		21.24						10.0211
13.68	13.6233	21.37	21.3133
13.57		21.33
13.43		21.43
13.44	13.4233	21.45	21.44
13.4		21.44
13.5		21.48											24.38
13.76	13.7067	21.5	21.5										24
13.86		21.52											24.26
13.62		22.11											24.41
13.67	13.6267	22.01	22.0867										24.5
13.59		22.14											24.29
13.76		22.23											24.46
13.81	13.7733	22.2	22.2067										24.51
13.75		22.19											24.19
13.56		22.17
13.61	13.6133	22.11	22.12
13.67		22.08
								10.0211
								10.0211
								10.0211
								10.0211
								10.0211
								10.0211
								10.0211
								10.0211
								10.0211
								10.0211
								10.0211
								10.0211
								10.0211
								10.0211
								10.0211
								10.0211
								10.0211
								10.0211
								10.0211
								10.0211
								10.0211
								10.0211
								10.0211
								10.0211
								10.0211
								10.0211
								10.0211
								10.0211
								10.0211
								10.0211
								10.0211
								10.0211
								10.0211
								10.0211
								10.0211
								10.0211
								10.0211
								10.0211
								10.0211
								10.0211
								10.0211
								10.0211
								10.0211
								10.0211
								10.0211
								10.0211
								10.0211
								10.0211
								10.0211
								10.0211
								10.0211
								10.0211
								10.0211
								10.0211
								10.0211
								10.0211
								10.0211
								10.0211
								10.0211
								10.0211
								10.0211
								10.0211
								10.0211
								10.0211
								10.0211
								10.0211
								10.0211
								10.0211
								10.0211
								10.0211
								10.0211
								10.0211
								10.0211
								10.0211
								10.0211
								10.0211
								10.0211
								10.0211
								10.0211
								10.0211
								10.0211
								10.0211
								10.0211
								10.0211
								10.0211
								10.0211
								10.0211
								10.0211
								10.0211
								10.0211
								10.0211
								10.0211
								10.0211
								10.0211
								10.0211
								10.0211
								10.0211
								10.0211
								10.0211
								10.0211
								10.0211
								10.0211
								10.0211
								10.0211
								10.0211
								10.0211
								10.0211
								10.0211
								10.0211
								10.0211
								10.0211
								10.0211
								10.0211
								10.0211
								10.0211
								10.0211
								10.0211
								10.0211
								10.0211
								10.0211
								10.0211
								10.0211
								10.0211
								10.0211
								10.0211
								10.0211
								10.0211
								10.0211
								10.0211
								10.0211
								10.0211
								10.0211
								10.0211
								10.0211
								10.0211
								10.0211
								10.0211
								10.0211
								10.0211
								10.0211
								10.0211
								10.0211
								10.0211
								10.0211
								10.0211
								10.0211
								10.0211
								10.0211
								10.0211
								10.0211
								10.0211
								10.0211
								10.0211
								10.0211
								10.0211
								10.0211
								10.0211
								10.0211
								10.0211
								10.0211
								10.0211
								10.0211
								10.0211
								10.0211
								10.0211
								10.0211
								10.0211
								10.0211
								10.0211
								10.0211
								10.0211
								10.0211
								10.0211
								10.0211
								10.0211
								10.0211
								10.0211
								10.0211
								10.0211
								10.0211
								10.0211
								10.0211
								10.0211
								10.0211
								10.0211
								10.0211
								10.0211
								10.0211
								10.0211
								10.0211
								10.0211
								10.0211
								10.0211
								10.0211
								10.0211
								10.0211
								10.0211
								10.0211
								10.0211
								10.0211
								10.0211
								10.0211
								10.0211
								10.0211
								10.0211
								10.0211
								10.0211
								10.0211
								10.0211
								10.0211
								10.0211
								10.0211
								10.0211
								10.0211
								10.0211
								10.0211
								10.0211
								10.0211
								10.0211
								10.0211
								10.0211
								10.0211
								10.0211
								10.0211
								10.0211
								10.0211
								10.0211
								10.0211
								10.0211
								10.0211
								10.0211
								10.0211
								10.0211
								10.0211
								10.0211
								10.0211
								10.0211
								10.0211
								10.0211
								10.0211
								10.0211
								10.0211
								10.0211
								10.0211
								10.0211
								10.0211
								10.0211
								10.0211
								10.0211
								10.0211
								10.0211
								10.0211
								10.0211
								10.0211
								10.0211
								10.0211
								10.0211
								10.0211
								10.0211
								10.0211
								10.0211
								10.0211
								10.0211
								10.0211
								10.0211
								10.0211
								10.0211
								10.0211
								10.0211
								10.0211
								10.0211
								10.0211
								10.0211
								10.0211
								10.0211
								10.0211
								10.0211
								10.0211
								10.0211
								10.0211
								10.0211
								10.0211
								10.0211
								10.0211
								10.0211
								10.0211
								10.0211
								10.0211
								10.0211
								10.0211
								10.0211
								10.0211
								10.0211
								10.0211
								10.0211
								10.0211
								10.0211
								10.0211
								10.0211
								10.0211
								10.0211
								10.0211
								10.0211
								10.0211
								10.0211
								10.0211
								10.0211
								10.0211
								10.0211
								10.0211
								10.0211
								10.0211
								10.0211
								10.0211
								10.0211
								10.0211
								10.0211
								10.0211
								10.0211
								10.0211
								10.0211
								10.0211
								10.0211
								10.0211
								10.0211
								10.0211
								10.0211
								10.0211
								10.0211
								10.0211
								10.0211
								10.0211
								10.0211
								10.0211
								10.0211
								10.0211
								10.0211
								10.0211
								10.0211
								10.0211
								10.0211
								10.0211
								10.0211
								10.0211
								10.0211
								10.0211
								10.0211
								10.0211
								10.0211
								10.0211
								10.0211
								10.0211
								10.0211
								10.0211
								10.0211
								10.0211
								10.0211
								10.0211
								10.0211
								10.0211
								10.0211
								10.0211
								10.0211
								10.0211
								10.0211
								10.0211
								10.0211
								10.0211
								10.0211
								10.0211
								10.0211
								10.0211
								10.0211
								10.0211
								10.0211
								10.0211
								10.0211
								10.0211
								10.0211
								10.0211
								10.0211
								10.0211
								10.0211
								10.0211
								10.0211
								10.0211
								10.0211
								10.0211
								10.0211
								10.0211
								10.0211
								10.0211
								10.0211
								10.0211
								10.0211
								10.0211
								10.0211
								10.0211
								10.0211
								10.0211
								10.0211
								10.0211
								10.0211
								10.0211
								10.0211
								10.0211
								10.0211
								10.0211
								10.0211
								10.0211
								10.0211
								10.0211
								10.0211
								10.0211
								10.0211
								10.0211
								10.0211
								10.0211
								10.0211
								10.0211
								10.0211
								10.0211
								10.0211
								10.0211
								10.0211
								10.0211
								10.0211
								10.0211
								10.0211
								10.0211
								10.0211
								10.0211
								10.0211
								10.0211
								10.0211
								10.0211
								10.0211
								10.0211
								10.0211
								10.0211
								10.0211
								10.0211
								10.0211
								10.0211
								10.0211
								10.0211
								10.0211
								10.0211
								10.0211
								10.0211
								10.0211
								10.0211
								10.0211
								10.0211
								10.0211
								10.0211
								10.0211
								10.0211
								10.0211
								10.0211
								10.0211
								10.0211
								10.0211
								10.0211
								10.0211
								10.0211
								10.0211
								10.0211
								10.0211
								10.0211
								10.0211
								10.0211
								10.0211
								10.0211
								10.0211
								10.0211
								10.0211
								10.0211
								10.0211
								10.0211
								10.0211
								10.0211
								10.0211
								10.0211
								10.0211
								10.0211
								10.0211
								10.0211
								10.0211
								10.0211
								10.0211
								10.0211
								10.0211
								10.0211
								10.0211
								10.0211
								10.0211
								10.0211
								10.0211
								10.0211
								10.0211
								10.0211
								10.0211
								10.0211
								10.0211
								10.0211
								10.0211
								10.0211
								10.0211
								10.0211
								10.0211
								10.0211
								10.0211
								10.0211
								10.0211
								10.0211
								10.0211
								10.0211
								10.0211
								10.0211
								10.0211
								10.0211
								10.0211
								10.0211
								10.0211
								10.0211
								10.0211
								10.0211
								10.0211
								10.0211
								10.0211
								10.0211
								10.0211
								10.0211
								10.0211
								10.0211
								10.0211
								10.0211
								10.0211
								10.0211
								10.0211
								10.0211
								10.0211
								10.0211
								10.0211
								10.0211
								10.0211
								10.0211
								10.0211
								10.0211
								10.0211
								10.0211
								10.0211
								10.0211
								10.0211
								10.0211
								10.0211
								10.0211
								10.0211
								10.0211
								10.0211
								10.0211
								10.0211
								10.0211
								10.0211
								10.0211
								10.0211
								10.0211
								10.0211
								10.0211
								10.0211
								10.0211
								10.0211
								10.0211
								10.0211
								10.0211
								10.0211
								10.0211
								10.0211
								10.0211
								10.0211
								10.0211
								10.0211
								10.0211
								10.0211
								10.0211
								10.0211
								10.0211
								10.0211
								10.0211
								10.0211
								10.0211
								10.0211
								10.0211
								10.0211
								10.0211
								10.0211
								10.0211
								10.0211
								10.0211
								10.0211
								10.0211
								10.0211
								10.0211
								10.0211
								10.0211
								10.0211
								10.0211
								10.0211
								10.0211
								10.0211
								10.0211
								10.0211
								10.0211
								10.0211
								10.0211
								10.0211
								10.0211
								10.0211
								10.0211
								10.0211
								10.0211
								10.0211
								10.0211
								10.0211
								10.0211
								10.0211
								10.0211
								10.0211
								10.0211
								10.0211
								10.0211
								10.0211
								10.0211
								10.0211
								10.0211
								10.0211
								10.0211
								10.0211
								10.0211
								10.0211
								10.0211
								10.0211
								10.0211
								10.0211
								10.0211
								10.0211
								10.0211
								10.0211
								10.0211
								10.0211
								10.0211
								10.0211
								10.0211
								10.0211
								10.0211
								10.0211
								10.0211
								10.0211
								10.0211
								10.0211
								10.0211
								10.0211
								10.0211
								10.0211
								10.0211
								10.0211
								10.0211
								10.0211
								10.0211
								10.0211
								10.0211
								10.0211
								10.0211
								10.0211
								10.0211
								10.0211
								10.0211
								10.0211
								10.0211
								10.0211
								10.0211
								10.0211
								10.0211
								10.0211
								10.0211
								10.0211
								10.0211
								10.0211
								10.0211
								10.0211
								10.0211
								10.0211
								10.0211
								10.0211
								10.0211
								10.0211
								10.0211
								10.0211
								10.0211
								10.0211
								10.0211
								10.0211
								10.0211
								10.0211
								10.0211
								10.0211
								10.0211
								10.0211
								10.0211
								10.0211
								10.0211
								10.0211
								10.0211
								10.0211
								10.0211
								10.0211
								10.0211
								10.0211
								10.0211
								10.0211
								10.0211
								10.0211
								10.0211
								10.0211
								10.0211
								10.0211
								10.0211
								10.0211
								10.0211
								10.0211
								10.0211
								10.0211
								10.0211
								10.0211
								10.0211
								10.0211
								10.0211
								10.0211
								10.0211
								10.0211
								10.0211
								10.0211
								10.0211
								10.0211
								10.0211
								10.0211
								10.0211
								10.0211
								10.0211
								10.0211
								10.0211
								10.0211
								10.0211
								10.0211
								10.0211
								10.0211
								10.0211
								10.0211
								10.0211
								10.0211
								10.0211
								10.0211
								10.0211
								10.0211
								10.0211
								10.0211
								10.0211
								10.0211
								10.0211
								10.0211
								10.0211
								10.0211
								10.0211
								10.0211
								10.0211
								10.0211
								10.0211
								10.0211
								10.0211
								10.0211
								10.0211
								10.0211
								10.0211
								10.0211
								10.0211
								10.0211
								10.0211
								10.0211
								10.0211
								10.0211
								10.0211
								10.0211
								10.0211
								10.0211
								10.0211
								10.0211
								10.0211
								10.0211
								10.0211
								10.0211
								10.0211
								10.0211
								10.0211
								10.0211
								10.0211
								10.0211
								10.0211
								10.0211
								10.0211
								10.0211
								10.0211
								10.0211
								10.0211
								10.0211
								10.0211
								10.0211
								10.0211
								10.0211
								10.0211
								10.0211
								10.0211
								10.0211
								10.0211
								10.0211
								10.0211
								10.0211
								10.0211
								10.0211
								10.0211
								10.0211
								10.0211
								10.0211
								10.0211
								10.0211
								10.0211
								10.0211
								10.0211
								10.0211
								10.0211
								10.0211
								10.0211
								10.0211
								10.0211
								10.0211
								10.0211
								10.0211
								10.0211
								10.0211
								10.0211
								10.0211
								10.0211
								10.0211
								10.0211
								10.0211
								10.0211
								10.0211
								10.0211
								10.0211
								10.0211
								10.0211
								10.0211
								10.0211
								10.0211
								10.0211
								10.0211
								10.0211
								10.0211
								10.0211
								10.0211
								10.0211
								10.0211
								10.0211
								10.0211
								10.0211
								10.0211
								10.0211
								10.0211
								10.0211
								10.0211
								10.0211
								10.0211
								10.0211
								10.0211
								10.0211
								10.0211
								10.0211
								10.0211
								10.0211
								10.0211
								10.0211
								10.0211
								10.0211
								10.0211
								10.0211
								10.0211
								10.0211
								10.0211
								10.0211
								10.0211
								10.0211
								10.0211
								10.0211
								10.0211
								10.0211
								10.0211
								10.0211
								10.0211
								10.0211
								10.0211
								10.0211
								10.0211
								10.0211
								10.0211
								10.0211
								10.0211
								10.0211
								10.0211
								10.0211
								10.0211
								10.0211
								10.0211
								10.0211
								10.0211
								10.0211
								10.0211
								10.0211
								10.0211
								10.0211
								10.0211
								10.0211
								10.0211
								10.0211
								10.0211
								10.0211
								10.0211
								10.0211
								10.0211
								10.0211
								10.0211
								10.0211
								10.0211
								10.0211
								10.0211
								10.0211
								10.0211
								10.0211
								10.0211
								10.0211
								10.0211
								10.0211
								10.0211
								10.0211
								10.0211
								10.0211
								10.0211
								10.0211
								10.0211
								10.0211
								10.0211
								10.0211
								10.0211
								10.0211
								10.0211
								10.0211
								10.0211
								10.0211
								10.0211
								10.0211
								10.0211
								10.0211
								10.0211
								10.0211
								10.0211
								10.0211
								10.0211
								10.0211
								10.0211
								10.0211
								10.0211
								10.0211
								10.0211
								10.0211
								10.0211
								10.0211
								10.0211
								10.0211
								10.0211
								10.0211
								10.0211
								10.0211
								10.0211
								10.0211
								10.0211
								10.0211
								10.0211
								10.0211
								10.0211
								10.0211
								10.0211
								10.0211
								10.0211
								10.0211
								10.0211
								10.0211
								10.0211
								10.0211
								10.0211
								10.0211
								10.0211
								10.0211
								10.0211
								10.0211
								10.0211
								10.0211
								10.0211
								10.0211
								10.0211
								10.0211
								10.0211
								10.0211
								10.0211
								10.0211
								10.0211
								10.0211
								10.0211
								10.0211
								10.0211
								10.0211
								10.0211
								10.0211
								10.0211
								10.0211
								10.0211
								10.0211
								10.0211
								10.0211
								10.0211
								10.0211
								10.0211
								10.0211
								10.0211
								10.0211
								10.0211
								10.0211
								10.0211
								10.0211
								10.0211
								10.0211
								10.0211
								10.0211
								10.0211
								10.0211
								10.0211
								10.0211
								10.0211
								10.0211
								10.0211
								10.0211
								10.0211
								10.0211
								10.0211
								10.0211
								10.0211
								10.0211
								10.0211
								10.0211
								10.0211
								10.0211
								10.0211
								10.0211
								10.0211
								10.0211
								10.0211
								10.0211
								10.0211
								10.0211
								10.0211
								10.0211
								10.0211
								10.0211
								10.0211
								10.0211
								10.0211
								10.0211
								10.0211
								10.0211
								10.0211
								10.0211
								10.0211
								10.0211
								10.0211
								10.0211
								10.0211
								10.0211
								10.0211
								10.0211
								10.0211
								10.0211
								10.0211
								10.0211
								10.0211
								10.0211
								10.0211
								10.0211
								10.0211
								10.0211
								10.0211
								10.0211
								10.0211
								10.0211
								10.0211
								10.0211
								10.0211
								10.0211
								10.0211
								10.0211
								10.0211
								10.0211
								10.0211
								10.0211
								10.0211
								10.0211
								10.0211
								10.0211
								10.0211
								10.0211
								10.0211
								10.0211
								10.0211
								10.0211
								10.0211
								10.0211
								10.0211
								10.0211
								10.0211
								10.0211
								10.0211
								10.0211
								10.0211
								10.0211
								10.0211
								10.0211
								10.0211
								10.0211
								10.0211
								10.0211
								10.0211
								10.0211
								10.0211
								10.0211
								10.0211
								10.0211
								10.0211
								10.0211
								10.0211
								10.0211
								10.0211
								10.0211
								10.0211
								10.0211
								10.0211
								10.0211
								10.0211
								10.0211
								10.0211
								10.0211
								10.0211
								10.0211
								10.0211
								10.0211
								10.0211
								10.0211
								10.0211
								10.0211
								10.0211
								10.0211
								10.0211
								10.0211
								10.0211
								10.0211
								10.0211
								10.0211
								10.0211
								10.0211
								10.0211
								10.0211
								10.0211
								10.0211
								10.0211
								10.0211
								10.0211
								10.0211
								10.0211
								10.0211
								10.0211
								10.0211
								10.0211
								10.0211
								10.0211
								10.0211
								10.0211
								10.0211
								10.0211
								10.0211
								10.0211
								10.0211
								10.0211
								10.0211
								10.0211
								10.0211
								10.0211
								10.0211
								10.0211
								10.0211
								10.0211
								10.0211
								10.0211
								10.0211
								10.0211
								10.0211
								10.0211
								10.0211
								10.0211
								10.0211
								10.0211
								10.0211
								10.0211
								10.0211
								10.0211
								10.0211
								10.0211
								10.0211
								10.0211
								10.0211
								10.0211
								10.0211
								10.0211
								10.0211
								10.0211
								10.0211
								10.0211
								10.0211
								10.0211
								10.0211
								10.0211
								10.0211
								10.0211
								10.0211
								10.0211
								10.0211
								10.0211
								10.0211
								10.0211
								10.0211
								10.0211
								10.0211
								10.0211
								10.0211
								10.0211
								10.0211
								10.0211
								10.0211
								10.0211
								10.0211
								10.0211
								10.0211
								10.0211
								10.0211
								10.0211
								10.0211
								10.0211
								10.0211
								10.0211
								10.0211
								10.0211
								10.0211
								10.0211
								10.0211
								10.0211
								10.0211
								10.0211
								10.0211
								10.0211
								10.0211
								10.0211
								10.0211
								10.0211
								10.0211
								10.0211
								10.0211
								10.0211
								10.0211
								10.0211
								10.0211
								10.0211
								10.0211
								10.0211
								10.0211
								10.0211
								10.0211
								10.0211
								10.0211
								10.0211
								10.0211
								10.0211
								10.0211
								10.0211
								10.0211
								10.0211
								10.0211
								10.0211
								10.0211
								10.0211
								10.0211
								10.0211
								10.0211
								10.0211
								10.0211
								10.0211
								10.0211
								10.0211
								10.0211
								10.0211
								10.0211
								10.0211
								10.0211
								10.0211
								10.0211
								10.0211
								10.0211
								10.0211
								10.0211
								10.0211
								10.0211
								10.0211
								10.0211
								10.0211
								10.0211
								10.0211
								10.0211
								10.0211
								10.0211
								10.0211
								10.0211
								10.0211
								10.0211
								10.0211
								10.0211
								10.0211
								10.0211
								10.0211
								10.0211
								10.0211
								10.0211
								10.0211
								10.0211
								10.0211
								10.0211
								10.0211
								10.0211
								10.0211
								10.0211
								10.0211
								10.0211
								10.0211
								10.0211
								10.0211
								10.0211
								10.0211
								10.0211
								10.0211
								10.0211
								10.0211
								10.0211
								10.0211
								10.0211
								10.0211
								10.0211
								10.0211
								10.0211
								10.0211
								10.0211
								10.0211
								10.0211
								10.0211
								10.0211
								10.0211
								10.0211
								10.0211
								10.0211
								10.0211
								10.0211
								10.0211
								10.0211
								10.0211
								10.0211
								10.0211
								10.0211
								10.0211
								10.0211
								10.0211
								10.0211
								10.0211
								10.0211
								10.0211
								10.0211
								10.0211
								10.0211
								10.0211
								10.0211
								10.0211
								10.0211
								10.0211
								10.0211
								10.0211
								10.0211
								10.0211
								10.0211
								10.0211
								10.0211
								10.0211
								10.0211
								10.0211
								10.0211
								10.0211
								10.0211
								10.0211
								10.0211
								10.0211
								10.0211
								10.0211
								10.0211
								10.0211
								10.0211
								10.0211
								10.0211
								10.0211
								10.0211
								10.0211
								10.0211
								10.0211
								10.0211
								10.0211
								10.0211
								10.0211
								10.0211
								10.0211
								10.0211
								10.0211
								10.0211
								10.0211
								10.0211
								10.0211
								10.0211
								10.0211
								10.0211
								10.0211
								10.0211
								10.0211
								10.0211
								10.0211
								10.0211
								10.0211
								10.0211
								10.0211
								10.0211
								10.0211
								10.0211
								10.0211
								10.0211
								10.0211
								10.0211
								10.0211
								10.0211
								10.0211
								10.0211
								10.0211
								10.0211
								10.0211
								10.0211
								10.0211
								10.0211
								10.0211
								10.0211
								10.0211
								10.0211
								10.0211
								10.0211
								10.0211
								10.0211
								10.0211
								10.0211
								10.0211
								10.0211
								10.0211
								10.0211
								10.0211
								10.0211
								10.0211
								10.0211
								10.0211
								10.0211
								10.0211
								10.0211
								10.0211
								10.0211
								10.0211
								10.0211
								10.0211
								10.0211
								10.0211
								10.0211
								10.0211
								10.0211
								10.0211
								10.0211
								10.0211
								10.0211
								10.0211
								10.0211
								10.0211
								10.0211
								10.0211
								10.0211
								10.0211
								10.0211
								10.0211
								10.0211
								10.0211
								10.0211
								10.0211
								10.0211
								10.0211
								10.0211
								10.0211
								10.0211
								10.0211
								10.0211
								10.0211
								10.0211
								10.0211
								10.0211
								10.0211
								10.0211
								10.0211
								10.0211
								10.0211
								10.0211
								10.0211
								10.0211
								10.0211
								10.0211
								10.0211
								10.0211
								10.0211
								10.0211
								10.0211
								10.0211
								10.0211
								10.0211
								10.0211
								10.0211
								10.0211
								10.0211
								10.0211
								10.0211
								10.0211
								10.0211
								10.0211
								10.0211
								10.0211
								10.0211
								10.0211
								10.0211
								10.0211
								10.0211
								10.0211
								10.0211
								10.0211
								10.0211
								10.0211
								10.0211
								10.0211
								10.0211
								10.0211
								10.0211
								10.0211
								10.0211
								10.0211
								10.0211
								10.0211
								10.0211
								10.0211
								10.0211
								10.0211
								10.0211
								10.0211
								10.0211
								10.0211
								10.0211
								10.0211
								10.0211
								10.0211
								10.0211
								10.0211
								10.0211
								10.0211
								10.0211
								10.0211
								10.0211
								10.0211
								10.0211
								10.0211
								10.0211
								10.0211
								10.0211
								10.0211
								10.0211
								10.0211
								10.0211
								10.0211
								10.0211
								10.0211
								10.0211
								10.0211
								10.0211
								10.0211
								10.0211
								10.0211
								10.0211
								10.0211
								10.0211
								10.0211
								10.0211
								10.0211
								10.0211
								10.0211
								10.0211
								10.0211
								10.0211
								10.0211
								10.0211
								10.0211
								10.0211
								10.0211
								10.0211
								10.0211
								10.0211
								10.0211
								10.0211
								10.0211
								10.0211
								10.0211
								10.0211
								10.0211
								10.0211
								10.0211
								10.0211
								10.0211
								10.0211
								10.0211
								10.0211
								10.0211
								10.0211
								10.0211
								10.0211
								10.0211
								10.0211
								10.0211
								10.0211
								10.0211
								10.0211
								10.0211
								10.0211
								10.0211
								10.0211
								10.0211
								10.0211
								10.0211
								10.0211
								10.0211
								10.0211
								10.0211
								10.0211
								10.0211
								10.0211
								10.0211
								10.0211
								10.0211
								10.0211
								10.0211
								10.0211
								10.0211
								10.0211
								10.0211
								10.0211
								10.0211
								10.0211
								10.0211
								10.0211
								10.0211
								10.0211
								10.0211
								10.0211
								10.0211
								10.0211
								10.0211
								10.0211
								10.0211
								10.0211
								10.0211
								10.0211
								10.0211
								10.0211
								10.0211
								10.0211
								10.0211
								10.0211
								10.0211
								10.0211
								10.0211
								10.0211
								10.0211
								10.0211
								10.0211
								10.0211
								10.0211
								10.0211
								10.0211
								10.0211
								10.0211
								10.0211
								10.0211
								10.0211
								10.0211
								10.0211
								10.0211
								10.0211
								10.0211
								10.0211
								10.0211
								10.0211
								10.0211
								10.0211
								10.0211
								10.0211
								10.0211
								10.0211
								10.0211
								10.0211
								10.0211
								10.0211
								10.0211
								10.0211
								10.0211
								10.0211
								10.0211
								10.0211
								10.0211
								10.0211
								10.0211
								10.0211
								10.0211
								10.0211
								10.0211
								10.0211
								10.0211
								10.0211
								10.0211
								10.0211
								10.0211
								10.0211
								10.0211
								10.0211
								10.0211
								10.0211
								10.0211
								10.0211
								10.0211
								10.0211
								10.0211
								10.0211
								10.0211
								10.0211
								10.0211
								10.0211
								10.0211
								10.0211
								10.0211
								10.0211
								10.0211
								10.0211
								10.0211
								10.0211
								10.0211
								10.0211
								10.0211
								10.0211
								10.0211
								10.0211
								10.0211
								10.0211
								10.0211
								10.0211
								10.0211
								10.0211
								10.0211
								10.0211
								10.0211
								10.0211
								10.0211
								10.0211
								10.0211
								10.0211
								10.0211
								10.0211
								10.0211
								10.0211
								10.0211
								10.0211
								10.0211
								10.0211
								10.0211
								10.0211
								10.0211
								10.0211
								10.0211
								10.0211
								10.0211
								10.0211
								10.0211
								10.0211
								10.0211
								10.0211
								10.0211
								10.0211
								10.0211
								10.0211
								10.0211
								10.0211
								10.0211
								10.0211
								10.0211
								10.0211
								10.0211
								10.0211
								10.0211
								10.0211
								10.0211
								10.0211
								10.0211
								10.0211
								10.0211
								10.0211
								10.0211
								10.0211
								10.0211
								10.0211
								10.0211
								10.0211
								10.0211
								10.0211
								10.0211
								10.0211
								10.0211
								10.0211
								10.0211
								10.0211
								10.0211
								10.0211
								10.0211
								10.0211
								10.0211
								10.0211
								10.0211
								10.0211
								10.0211
								10.0211
								10.0211
								10.0211
								10.0211
								10.0211
								10.0211
								10.0211
								10.0211
								10.0211
								10.0211
								10.0211
								10.0211
								10.0211
								10.0211
								10.0211
								10.0211
								10.0211
								10.0211
								10.0211
								10.0211
								10.0211
								10.0211
								10.0211
								10.0211
								10.0211
								10.0211
								10.0211
								10.0211
								10.0211
								10.0211
								10.0211
								10.0211
								10.0211
								10.0211
								10.0211
								10.0211
								10.0211
								10.0211
								10.0211
								10.0211
								10.0211
								10.0211
								10.0211
								10.0211
								10.0211
								10.0211
								10.0211
								10.0211
								10.0211
								10.0211
								10.0211
								10.0211
								10.0211
								10.0211
								10.0211
								10.0211
								10.0211
								10.0211
								10.0211
								10.0211
								10.0211
								10.0211
								10.0211
								10.0211
								10.0211
								10.0211
								10.0211
								10.0211
								10.0211
								10.0211
								10.0211
								10.0211
								10.0211
								10.0211
								10.0211
								10.0211
								10.0211
								10.0211
								10.0211
								10.0211
								10.0211
								10.0211
								10.0211
								10.0211
								10.0211
								10.0211
								10.0211
								10.0211
								10.0211
								10.0211
								10.0211
								10.0211
								10.0211
								10.0211
								10.0211
[truncated: 198,000+ more rows]

[truncated: 7 more sheets: IFITM5, MDA5, TRIM35, IL10, ULK1, ULK2, EIF4EBP2]
