# Supplementary material for: Long Noncoding RNA Expression Rofiles Elucidate the Potential Roles of lncRNA- XR_003496198 in Duck Hepatitis A Virus Type 1 Infection
Source: Front Cell Infect Microbiol. 2022 Apr 22;12:858537. doi: 10.3389/fcimb.2022.858537 (PMC9074814; doi:10.3389/fcimb.2022.858537)
Supplement: Supplementary file 4 [file Table_4.xls]

## Sheet: D_vs_N.lncRNA.diffgene
transcript_id	transcript_name	gene_id	gene_name	transcript_locus	D_FPKM	N_FPKM	log2FoldChange	pvalue	padj
TCONS_00113417	LOC101797569-AS1	101797569	LOC101797569	NC_040051.1:18106619-18110733	166.913	0.012061	13.4233	2.2974e-14	6.90272e-11
XR_003492496.1	XR_003492496.1	110353382	LOC110353382	NC_040070.1:4732667-4879335	0.604035	0	14.6554	4.68621e-08	2.67522e-05
TCONS_00029353	WASHC3-OT2	101793125	WASHC3	NC_040046.1:144725067-144745936	3.16797	0	14.2604	6.53121e-07	0.000275818
TCONS_00063735	GPATCH11-OT2	101796696	GPATCH11	NC_040048.1:30911584-30930888	7.07527	0.00617733	10.1311	7.42174e-07	0.000307018
XR_003498075.1	XR_003498075.1	101793336	LOC101793336	NC_040051.1:24735844-25146039	0.294422	0	15.1264	7.76255e-07	0.000318806
XR_003498651.1	XR_003498651.1	106018954	LOC106018954	NC_040046.1:1392497-1451230	0.983307	0	14.0566	1.93202e-06	0.000707009
TCONS_00128507	RPS8-AS1	101797133	RPS8	NC_040053.1:14616824-14623476	55.8755	0.003652	13.2291	3.91369e-06	0.00123437
TCONS_00049844	ITGA8-AS1	101796164	ITGA8	NC_040047.1:21559934-21605132	0.817338	0	13.3874	6.07362e-06	0.001725
XR_002399103.1	XR_002399103.1	106014944	LOC106014944	NC_040049.1:45978600-46179309	0.166971	0	13.2657	7.39194e-06	0.00201354
TCONS_00058504	LOC106015872-OT2	106015872	LOC106015872	NC_040047.1:126380098-126430007	0.541098	0	12.9473	1.16607e-05	0.0029325
TCONS_00074306	NANP-AS1	101797319	NANP	NC_040048.1:30955493-31017227	0.413885	0	12.8831	1.5822e-05	0.003717
XR_003500542.1	XR_003500542.1	110354619	LOC110354619	NC_040059.1:3539931-3559172	11.6538	0.0528587	7.85879	2.76679e-05	0.00558118
TCONS_00077398	SLC2A12-AS1	101801967	SLC2A12	NC_040048.1:59205619-59230106	0	0.925478	-12.5861	3.08592e-05	0.00603308
XR_002399285.2	XR_002399285.2	110351632	LOC110351632	NC_040046.1:64219985-64300117	0.223799	0	12.3579	3.60338e-05	0.00675784
XR_002405515.2	XR_002405515.2	106019447	LOC106019447	NC_040053.1:30197571-30404430	0.084973	0	12.3287	4.25433e-05	0.00768565
TCONS_00213371	LINC1946	XLOC_118570	XLOC_118570	NW_020865337.1:19656-21849	7.70039	0	12.2788	4.40485e-05	0.00783363
TCONS_00172905	LOC113845409-OT4	113845409	LOC113845409	NC_040062.1:360120-394388	0.498766	0	12.2962	5.02979e-05	0.00852521
XR_003492611.1	XR_003492611.1	110351673	LOC110351673	NC_040072.1:2001729-2014311	1.13706	0	12.0332	6.22793e-05	0.010015
XR_003496198.1	XR_003496198.1	113843147	LOC113843147	NC_040048.1:30926144-30929498	14.741	0.0214573	9.39065	6.63308e-05	0.0104028
XR_003494802.1	XR_003494802.1	113842378	LOC113842378	NC_040046.1:111770817-111923047	0	0.103479	-12.0703	7.95833e-05	0.0117092
TCONS_00003260	LINC36	XLOC_002067	XLOC_002067	NC_040046.1:44598732-44668386	0.197397	0	11.9614	9.07673e-05	0.0129541
TCONS_00033656	LINC359	XLOC_020130	XLOC_020130	NC_040046.1:191725344-191764246	0	0.412163	-12.0967	9.16977e-05	0.0130218
TCONS_00086037	LINC884	XLOC_052945	XLOC_052945	NC_040049.1:38883417-38950922	0.192038	0	11.8953	9.53698e-05	0.0133114
TCONS_00176373	LINC1562	XLOC_099397	XLOC_099397	NC_040064.1:217262-218862	6.69131	0	11.617	0.000111623	0.0149123
XR_003496315.1	XR_003496315.1	110351921	LOC110351921	NC_040048.1:38736252-38766362	0.336442	0	11.541	0.000123559	0.0159224
TCONS_00030230	LINC316	XLOC_017982	XLOC_017982	NC_040046.1:153388233-153417653	0	0.515537	-11.9952	0.0001356	0.0170506
TCONS_00173090	LOC113845374-OT3	113845374	LOC113845374	NC_040062.1:1054856-1154503	11.5919	0	18.4115	0.000141554	0.0175569
TCONS_00173091	LOC113845374-OT4	113845374	LOC113845374	NC_040062.1:1054856-1155416	9.44992	0	18.1299	0.000158428	0.0191221
XR_002404252.2	XR_002404252.2	110353574	LOC110353574	NC_040049.1:7751786-7834136	0	0.122709	-11.4111	0.000166865	0.0198869
XR_003498052.1	XR_003498052.1	113843988	LOC113843988	NC_040051.1:20506321-20614384	0.087939	0	11.4628	0.000190238	0.0216337
XR_003495406.1	XR_003495406.1	110351875	LOC110351875	NC_040047.1:65781007-65972075	0	0.0646817	-11.681	0.000193581	0.0216931
TCONS_00118051	A1CF-OT1	101800237	A1CF	NC_040051.1:29972507-29992157	0.500227	0	11.4702	0.000195819	0.0218261
XR_003493049.1	XR_003493049.1	113840273	LOC113840273	NC_040075.1:10412589-10438785	0	0.341644	-11.2309	0.000220998	0.0236257
XR_002399144.2	XR_002399144.2	110351546	LOC110351546	NC_040046.1:93153953-93182291	0.296005	0	11.282	0.000236513	0.0245488
XR_003499971.1	XR_003499971.1	110352806	LOC110352806	NC_040057.1:11605716-11699902	0	0.111113	-11.4735	0.000257459	0.0261918
XR_002400251.2	XR_002400251.2	106015777	LOC106015777	NC_040075.1:76937032-76958761	0	0.318579	-10.8696	0.000300566	0.0287579
TCONS_00058511	LINC614	XLOC_036283	XLOC_036283	NC_040047.1:126399699-126409135	0.683337	0	10.8746	0.000318735	0.0298497
XR_003496035.1	XR_003496035.1	110353088	LOC110353088	NC_040046.1:132355729-132496812	0	0.0499567	-10.8873	0.000320891	0.0299326
XR_003497680.1	XR_003497680.1	106018527	LOC106018527	NC_040050.1:58136138-58162694	0	0.247778	-10.8079	0.000352243	0.0317088
TCONS_00149727	TMC3-OT8	101803859	TMC3	NC_040056.1:9214372-9306268	0	0.187914	-12.1511	0.000354601	0.031729
TCONS_00136080	SOX2-OT1	110353632	SOX2	NC_040054.1:7944416-8185867	0.169304	0	13.524	0.000371235	0.0327048
XR_003495506.1	XR_003495506.1	106018809	LOC106018809	NC_040046.1:154006474-154026958	0.268192	0	10.6642	0.000415593	0.0352611
TCONS_00029351	WASHC3-OT1	101793125	WASHC3	NC_040046.1:144725067-144745934	1.87724	0.00295967	9.24549	0.000415694	0.0352611
XR_001189244.3	XR_001189244.3	106016485	LOC106016485	NC_040048.1:56620148-56659378	0	0.144595	-10.5768	0.000477625	0.0385792
XR_002406419.2	XR_002406419.2	101794455	LOC101794455	NC_040049.1:27055162-27165235	0.242356	4e-06	11.0336	0.000501429	0.0399234
XR_001193850.3	XR_001193850.3	106019202	LOC106019202	NC_040047.1:125282211-125309149	0	1.44588	-13.3652	0.000509197	0.0404291
XR_003497896.1	XR_003497896.1	113843938	LOC113843938	NC_040051.1:22161349-22221117	0.0881317	0	10.6086	0.000563405	0.0428841
TCONS_00146925	LINC1380	XLOC_084758	XLOC_084758	NC_040056.1:10697890-10703854	0.767618	0	10.3992	0.000564931	0.042943
XR_003496666.1	XR_003496666.1	113843384	LOC113843384	NC_040048.1:62581667-62589660	0.573474	0	10.3878	0.000638321	0.046068
TCONS_00035280	CCDC13-OT5	101792262	CCDC13	NC_040047.1:2731175-2742649	0.355873	0	10.2305	0.000671612	0.0480455
XR_002405347.2	XR_002405347.2	101791673	LOC101791673	NC_040072.1:5304117-5316824	0.362445	0	10.4156	0.000690064	0.0489145
TCONS_00037654	LINC406	XLOC_022532	XLOC_022532	NC_040047.1:28560942-28568430	0.00117433	0.900871	-8.89565	0.000774356	0.0527514
TCONS_00014083	LINC145	XLOC_008360	XLOC_008360	NC_040046.1:164793067-164800840	0.477357	0	10.0929	0.000798428	0.053697
XR_001186368.3	XR_001186368.3	106014793	LOC106014793	NC_040064.1:1540056-1605224	0	0.439057	-12.9254	0.000826108	0.0550292
TCONS_00030967	LOC101796976-OT3	101796976	LOC101796976	NC_040046.1:159149166-159229136	0.164261	13.2498	-6.22607	0.000893632	0.0575788
TCONS_00083416	LOC101798268-AS1	101798268	LOC101798268	NC_040049.1:9126614-9135578	0.478371	0	10.3195	0.000914216	0.0585088
XR_003500076.1	XR_003500076.1	106018486	LOC106018486	NC_040057.1:15592518-15881790	0	0.52433	-15.3413	0.000936684	0.0595462
XR_003498510.1	XR_003498510.1	106017775	LOC106017775	NC_040052.1:11503213-11580810	0	0.047702	-9.97877	0.000961076	0.060442
TCONS_00014834	LINC154	XLOC_008847	XLOC_008847	NC_040046.1:173368677-173386078	0	0.327469	-10.6085	0.000961363	0.060442
TCONS_00182497	LINC1610	XLOC_101948	XLOC_101948	NC_040065.1:7216923-7223123	0.569461	0	10.0287	0.000993952	0.061542
TCONS_00020000	LINC215	XLOC_011921	XLOC_011921	NC_040046.1:41375410-41383756	0.396883	0	9.94326	0.00106661	0.0642228
TCONS_00056261	LINC587	XLOC_034814	XLOC_034814	NC_040047.1:101109063-101120105	0.280792	0	9.84127	0.00108136	0.064708
TCONS_00173001	LOC110354662-AS1	110354662	LOC110354662	NC_040062.1:734810-748906	0.241289	0	9.98058	0.00108617	0.0648599
TCONS_00012417	ACSS3-OT1	101798817	ACSS3	NC_040046.1:150557474-150558797	2.36605	0	9.8566	0.00111022	0.066089
XR_003499198.1	XR_003499198.1	113844498	LOC113844498	NC_040054.1:11510564-11527648	0.177806	0	9.80252	0.0011147	0.066161
XR_003496735.1	XR_003496735.1	113843444	LOC113843444	NC_040049.1:72729412-72735121	0	0.571462	-9.7924	0.00113142	0.0667246
TCONS_00045596	LINC493	XLOC_027918	XLOC_027918	NC_040047.1:127545390-127631642	0	0.312742	-12.8506	0.00113509	0.0668719
TCONS_00069978	LINC707	XLOC_043268	XLOC_043268	NC_040048.1:100861740-100872356	0.282922	0	9.78702	0.0011383	0.0668719
XR_003495330.1	XR_003495330.1	101793821	LOC101793821	NC_040047.1:49283581-49539415	0	0.0894207	-12.6064	0.0011602	0.0674464
XR_001189468.3	XR_001189468.3	106016635	LOC106016635	NC_040046.1:114486588-114501153	0.198774	0	9.72748	0.00122562	0.0695496
TCONS_00122971	LINC1199	XLOC_072728	XLOC_072728	NC_040052.1:37777187-37783801	0	0.467181	-9.71739	0.00124903	0.0702704
TCONS_00175574	LOC101791263-OT1	101791263	LOC101791263	NC_040063.1:6571999-6588530	0	0.194952	-9.7861	0.00126909	0.0709585
TCONS_00190455	TGOLN2-OT1	101800046	TGOLN2	NC_040068.1:354152-360151	2.95993	0	12.3523	0.00131933	0.0731938
TCONS_00014428	FAM19A2-OT1	101790968	FAM19A2	NC_040046.1:168702581-168720531	0.441539	0.000843333	8.49106	0.00137667	0.075134
TCONS_00076225	LINC767	XLOC_046773	XLOC_046773	NC_040048.1:48046756-48138694	0	0.245684	-12.5952	0.00151094	0.0800884
XR_001192947.3	XR_001192947.3	106018687	LOC106018687	NC_040054.1:7136839-7176585	0	0.0833567	-9.82753	0.00157347	0.0817331
XR_003497065.1	XR_003497065.1	106017026	LOC106017026	NC_040049.1:56855254-56867087	0	0.243606	-9.60104	0.00160301	0.0827405
TCONS_00078287	LINC793	XLOC_048255	XLOC_048255	NC_040048.1:65718692-65722816	0.598952	0	9.50234	0.00171249	0.0860762
TCONS_00182498	LINC1611	XLOC_101948	XLOC_101948	NC_040065.1:7216923-7223172	0.411859	0	9.57924	0.00171998	0.0862816
TCONS_00071751	SUSD4-AS1	101802930	SUSD4	NC_040048.1:2003828-2046439	0.334	0	12.0555	0.00176518	0.0875487
XR_003495404.1	XR_003495404.1	110351875	LOC110351875	NC_040047.1:65781007-65956256	0	0.092093	-12.1	0.00191169	0.0920174
TCONS_00184866	COL9A3-OT2	101799887	COL9A3	NC_040066.1:12962526-12969432	0.343303	0	9.44571	0.00191895	0.0922493
TCONS_00078290	LINC794	XLOC_048258	XLOC_048258	NC_040048.1:65725751-65728563	0.809537	0	9.39183	0.00192323	0.0922493
TCONS_00152469	DYNLRB2-AS3	101800691	DYNLRB2	NC_040057.1:7839034-8347995	0.154683	0	14.5366	0.00194582	0.0925005
XR_003501156.1	XR_003501156.1	113845526	LOC113845526	NC_040046.1:27445431-27465068	0.242864	0	10.4148	0.00198594	0.0938505
XR_003494220.1	XR_003494220.1	113841825	LOC113841825	NW_020866518.1:1630-4639	0.753717	0	9.37964	0.00202553	0.0951618
XR_002403433.2	XR_002403433.2	106017770	LOC106017770	NC_040050.1:3528657-3553664	0.105158	0	9.58985	0.002028	0.0951618
XR_003494612.1	XR_003494612.1	113842286	LOC113842286	NW_020867018.1:27352-48590	0	0.619134	-11.7916	0.00208894	0.0966378
TCONS_00105871	LINC1064	XLOC_063931	XLOC_063931	NC_040050.1:12894925-12902599	0.283505	0	9.33146	0.00209364	0.0967307
TCONS_00091216	TUSC3-AS1	101801731	TUSC3	NC_040049.1:17204344-17237045	0	0.411311	-11.8089	0.00213417	0.0974086
TCONS_00036846	LINC396	XLOC_022096	XLOC_022096	NC_040047.1:19521488-19551284	0	0.422604	-11.7549	0.00217121	0.0984496
TCONS_00083568	PYURF-OT1	113843447	PYURF	NC_040049.1:11933034-11955596	2.03455	0.0255957	6.37754	0.00220184	0.0990516
TCONS_00055102	LINC577	XLOC_033990	XLOC_033990	NC_040047.1:87114680-87120251	0	0.432658	-9.35116	0.00222026	0.0995466
XR_002401230.2	XR_002401230.2	106016502	LOC106016502	NC_040074.1:1656106-1743207	0	0.0257887	-9.26054	0.0023405	0.102937
TCONS_00105407	LINC1063	XLOC_063684	XLOC_063684	NC_040050.1:7935617-7993932	0.186698	0	11.6327	0.00235156	0.103106
TCONS_00021319	LINC226	XLOC_012853	XLOC_012853	NC_040046.1:62995515-63000261	0.434847	0	9.25168	0.00238139	0.103776
TCONS_00186518	GCNT7-OT2	101794469	GCNT7	NC_040066.1:9630676-9656507	0	0.460014	-11.6342	0.00239091	0.103953
TCONS_00220737	LINC2184	XLOC_123444	XLOC_123444	NW_020866882.1:22454-30098	0	0.339146	-9.46202	0.00239486	0.104045
XR_003496791.1	XR_003496791.1	113843476	LOC113843476	NC_040049.1:6282073-6291924	0	0.222239	-9.21478	0.00243105	0.105058
XR_003495736.1	XR_003495736.1	106019204	LOC106019204	NC_040047.1:125529199-125639542	0	0.103832	-11.5963	0.00244616	0.105312
TCONS_00046999	LOC106016676-AS1	106016676	LOC106016676	NC_040047.1:145227666-145319551	0.119735	0	11.6348	0.00246326	0.105571
TCONS_00097255	LINC989	XLOC_059520	XLOC_059520	NC_040050.1:1062982-1333145	0.249997	0	14.2273	0.0025418	0.107246
TCONS_00220272	LOC113842062-OT1	113842062	LOC113842062	NW_020866820.1:5189-14655	0	0.260402	-9.37152	0.00257287	0.108157
XR_003497063.1	XR_003497063.1	106016307	LOC106016307	NC_040049.1:40232613-40534681	0	0.0350587	-11.5041	0.00262356	0.109722
TCONS_00064226	KCNK5-AS2	101793602	KCNK5	NC_040048.1:33832589-33860337	0	0.37179	-11.468	0.00264945	0.110482
TCONS_00086958	PRKG2-AS1	101790644	PRKG2	NC_040049.1:45438596-45441889	0.678994	0	9.36132	0.00266709	0.110893
XR_002404930.2	XR_002404930.2	110353839	LOC110353839	NC_040056.1:17062126-17077679	1.30992	0.0232157	5.87676	0.0027488	0.113546
TCONS_00217824	LINC2094	XLOC_121558	XLOC_121558	NW_020866309.1:32689-50821	0	3.69949	-14.1644	0.00283075	0.114944
XR_001189230.3	XR_001189230.3	106016476	LOC106016476	NC_040055.1:10675115-10733904	0	0.033961	-9.09227	0.00283097	0.114944
TCONS_00158513	TRH-OT2	101793564	TRH	NC_040058.1:194658-242977	0.237835	0	11.679	0.00285081	0.115244
TCONS_00161164	LINC1466	XLOC_092277	XLOC_092277	NC_040059.1:3507542-3511095	0.522462	0	9.08574	0.00288645	0.11596
TCONS_00218458	LINC2122	XLOC_122006	XLOC_122006	NW_020866439.1:27020-33183	0.367841	0	9.41154	0.00290946	0.116474
TCONS_00068062	LINC684	XLOC_041977	XLOC_041977	NC_040048.1:75226226-75275152	0	0.201724	-11.363	0.0029805	0.118085
TCONS_00205728	LOC106014260-AS4	106014260	LOC106014260	NC_040075.1:68621877-68632275	0.261957	0	9.67081	0.0030408	0.119327
TCONS_00141653	UTP14A-OT1	101801267	UTP14A	NC_040055.1:6665646-6681341	0.012534	2.09227	-7.23238	0.00310133	0.120603
XR_003492373.1	XR_003492373.1	101805007	LOC101805007	NC_040069.1:2702674-2711730	0.194144	0	9.01926	0.00313994	0.121939
TCONS_00070288	LINC711	XLOC_043473	XLOC_043473	NC_040048.1:103708171-103743000	0.391415	0	12.0056	0.00315507	0.122276
XR_003494460.1	XR_003494460.1	113842123	LOC113842123	NW_020866877.1:10214-59952	0	0.042116	-9.14503	0.00324326	0.124427
TCONS_00003915	MCF2L-OT1	101805163	MCF2L	NC_040046.1:60912073-60943433	0.279376	0	11.3158	0.00326317	0.125023
XR_003494829.1	XR_003494829.1	110352521	LOC110352521	NC_040046.1:112791557-113023430	0.0615277	0	12.0294	0.00328259	0.125544
XR_003500012.1	XR_003500012.1	101802362	LOC101802362	NC_040057.1:19481682-19604726	0	0.075559	-11.3192	0.00331804	0.125691
XR_002398358.2	XR_002398358.2	106014388	LOC106014388	NC_040056.1:4408293-4443257	0.0547237	0	9.13667	0.00332882	0.125949
TCONS_00078268	LINC792	XLOC_048238	XLOC_048238	NC_040048.1:65664028-65667827	0.441701	0	8.95505	0.00335952	0.126803
XR_003492700.1	XR_003492700.1	113840009	LOC113840009	NC_040073.1:3915025-3917395	0.734688	0	8.99352	0.00338291	0.127304
XR_003496343.1	XR_003496343.1	110351925	LOC110351925	NC_040048.1:40261803-40354629	0.095839	0	11.3808	0.00341334	0.128013
XR_003496265.1	XR_003496265.1	113843168	LOC113843168	NC_040048.1:38477213-38485539	0.218879	0	9.07035	0.00345629	0.128876
TCONS_00186290	EPB41L1-OT1	101790283	EPB41L1	NC_040066.1:7290432-7326566	0	0.0502853	-8.94886	0.00347818	0.12927
TCONS_00182500	LINC1613	XLOC_101948	XLOC_101948	NC_040065.1:7217946-7223130	0.368744	0	9.16361	0.00350339	0.129785
XR_003500062.1	XR_003500062.1	101791976	LOC101791976	NC_040057.1:19856535-19872895	0	0.501031	-11.1006	0.00352272	0.130163
TCONS_00217834	LINC2102	XLOC_121558	XLOC_121558	NW_020866309.1:37731-56373	2.57849	0	13.825	0.00358629	0.130986
TCONS_00032566	LINC352	XLOC_019450	XLOC_019450	NC_040046.1:174921181-174924799	0	0.503987	-8.95618	0.00365686	0.13213
XR_003493626.1	XR_003493626.1	113841018	LOC113841018	NW_020865513.1:99511-127117	0	0.0655837	-8.93217	0.00366243	0.13213
TCONS_00137648	LINC1315	XLOC_079920	XLOC_079920	NC_040054.1:20472405-20658746	0	0.296689	-13.8252	0.00366493	0.13213
XR_001187518.3	XR_001187518.3	106015460	LOC106015460	NC_040047.1:102501073-102518569	0.0979373	0	8.98532	0.00367745	0.132293
TCONS_00091693	LINC921	XLOC_056157	XLOC_056157	NC_040049.1:23932248-23962826	0.284912	0	11.2802	0.00368003	0.132293
XR_003496816.1	XR_003496816.1	106018832	LOC106018832	NC_040049.1:16027955-16051469	0	0.142348	-9.85115	0.00370786	0.132875
XR_002405616.2	XR_002405616.2	106019503	LOC106019503	NC_040049.1:24356707-24369839	0	0.150789	-9.07907	0.00385307	0.136198
TCONS_00191071	INPP5B-AS1	101802967	INPP5B	NC_040069.1:2171376-2209735	0	0.221462	-11.1905	0.00385755	0.136272
XR_003492288.1	XR_003492288.1	106018933	LOC106018933	NC_040067.1:4902006-4928124	0.05932	0	8.83401	0.00388093	0.136844
TCONS_00017244	LINC179	XLOC_010285	XLOC_010285	NC_040046.1:2439084-2442359	0.491384	0	8.89181	0.00392419	0.137943
TCONS_00039767	KIF13A-OT1	101794022	KIF13A	NC_040047.1:51022644-51047063	0	2.0837	-13.7053	0.00402602	0.140313
TCONS_00058499	LOC106015872-OT1	106015872	LOC106015872	NC_040047.1:126367117-126372595	0.303338	0	8.96067	0.00403178	0.140428
XR_003500701.1	XR_003500701.1	106014823	LOC106014823	NC_040060.1:15943681-15976427	0.198921	0	10.8741	0.00410914	0.142083
XR_003494371.1	XR_003494371.1	113842067	LOC113842067	NW_020866827.1:19359-26071	0.948509	0	10.8685	0.00411814	0.142136
XR_003499483.1	XR_003499483.1	106016319	LOC106016319	NC_040055.1:15146170-15267141	0.000329	0.138037	-8.20652	0.00413751	0.142546
TCONS_00217776	LINC2088	XLOC_121526	XLOC_121526	NW_020866300.1:51770-53940	0	0.734716	-8.77651	0.00419437	0.143541
XR_003498818.1	XR_003498818.1	113844327	LOC113844327	NC_040053.1:27745113-27745611	4.93266	0	9.52435	0.00420287	0.143584
TCONS_00016066	MAGI2-AS1	101791643	MAGI2	NC_040046.1:190870201-191030752	0.262834	0	13.549	0.00431579	0.145784
TCONS_00206292	LINC1869	XLOC_113999	XLOC_113999	NC_040075.1:423073-427393	0	0.360023	-8.73971	0.00436152	0.146463
TCONS_00068663	LINC692	XLOC_042285	XLOC_042285	NC_040048.1:81698825-81724387	0	0.309012	-11.0778	0.00443837	0.148345
TCONS_00093359	LINC942	XLOC_057253	XLOC_057253	NC_040049.1:39171253-39202649	0.000149333	0.38198	-9.74823	0.00444735	0.148558
XR_001194305.3	XR_001194305.3	106019457	LOC106019457	NC_040050.1:50749365-50761676	0.115259	0	8.71722	0.00446054	0.148738
TCONS_00220445	LINC2179	XLOC_123351	XLOC_123351	NW_020866853.1:6446-11829	0.358443	0	9.15426	0.00449064	0.149278
XR_002402764.2	XR_002402764.2	101805074	LOC101805074	NC_040050.1:18125954-18231622	0.0581463	0	10.7859	0.00450699	0.149478
XR_002401549.2	XR_002401549.2	106016755	LOC106016755	NC_040053.1:17806389-17822138	0.0986857	0	8.83265	0.00454265	0.15016
TCONS_00065276	PDE10A-OT1	101799990	PDE10A	NC_040048.1:45126629-45145751	0.305308	0	10.7692	0.00459998	0.15139
XR_003496988.1	XR_003496988.1	106016054	LOC106016054	NC_040049.1:30390735-30506535	0	0.0876303	-11.4389	0.00460107	0.15139
TCONS_00003090	LINC33	XLOC_001915	XLOC_001915	NC_040046.1:43527193-43543587	0.408475	0	10.9081	0.00463804	0.15208
TCONS_00000420	GUCY2F-AS1	101800833	GUCY2F	NC_040046.1:2621255-2644944	0.247954	0	10.7611	0.00477664	0.154392
TCONS_00215758	LINC2018	XLOC_120100	XLOC_120100	NW_020865740.1:260-13813	0	3.09995	-13.4293	0.00479779	0.154741
XR_002405232.2	XR_002405232.2	106019236	LOC106019236	NC_040054.1:21434526-21527159	0.061365	0	10.6752	0.00485062	0.155682
TCONS_00100762	LINC1030	XLOC_061385	XLOC_061385	NC_040050.1:32522927-32532150	0	0.183452	-8.86667	0.00486647	0.155682
XR_002405359.2	XR_002405359.2	110354012	LOC110354012	NC_040052.1:27129910-27137582	0.205539	0	8.84202	0.00490893	0.156314
XR_002401495.2	XR_002401495.2	110352469	LOC110352469	NC_040057.1:9573177-9643157	0.0238733	0	8.97016	0.00493672	0.156917
TCONS_00094437	ADAMTS3-AS1	101801056	ADAMTS3	NC_040049.1:47149791-47169221	0.295874	0	10.687	0.0049697	0.157348
TCONS_00004110	LINC44	XLOC_002634	XLOC_002634	NC_040046.1:63000850-63028189	0.194316	0	10.6311	0.00498399	0.157493
TCONS_00172551	LOC101795032-OT1	101795032	LOC101795032	NC_040062.1:336947-432056	19.7448	3.22708	2.72635	0.0050248	0.157878
TCONS_00213499	LOC113840873-OT2	113840873	LOC113840873	NW_020865354.1:136241-182759	0	0.200587	-11.2625	0.00502504	0.157878
XR_001194608.3	XR_001194608.3	101790111	LOC101790111	NC_040047.1:15361094-15384417	0.057918	0	8.63705	0.00513365	0.159832
TCONS_00093361	LINC944	XLOC_057253	XLOC_057253	NC_040049.1:39171253-39214163	0	0.136857	-10.6152	0.00517685	0.160527
TCONS_00211249	LOC101804639-OT3	101804639	LOC101804639	NC_040075.1:67412831-67416085	0.399458	0	8.58403	0.00525247	0.161778
XR_002406931.2	XR_002406931.2	110354712	LOC110354712	NC_040055.1:12550997-12561619	0	0.164083	-8.87034	0.00527604	0.161932
TCONS_00031611	LINC335	XLOC_018846	XLOC_018846	NC_040046.1:163224512-163230511	0.251274	0	8.7955	0.00530316	0.162241
TCONS_00074346	CDC42EP3-AS1	101795805	CDC42EP3	NC_040048.1:31159556-31176522	0	0.350955	-10.627	0.00535135	0.163016
XR_003495652.1	XR_003495652.1	113842842	LOC113842842	NC_040047.1:107708275-107804145	0.0520753	0	10.5403	0.00535617	0.163076
XR_002405366.2	XR_002405366.2	106019232	LOC106019232	NC_040046.1:14315232-14328220	0.099977	0	8.58797	0.00536852	0.163243
XR_002403256.2	XR_002403256.2	106017835	LOC106017835	NC_040048.1:20461087-20474557	0	0.407404	-10.5599	0.00537454	0.163243
TCONS_00029354	WASHC3-OT4	101793125	WASHC3	NC_040046.1:144725067-144746139	8.24497	0.61107	3.8851	0.00539566	0.16358
XR_002405375.2	XR_002405375.2	106019339	LOC106019339	NC_040058.1:8910579-8978210	0.0727193	0	10.495	0.00542227	0.164126
XR_003495606.1	XR_003495606.1	106018653	LOC106018653	NC_040047.1:99468409-99535795	0	0.120072	-11.0571	0.00542883	0.164167
XR_003492930.1	XR_003492930.1	113840159	LOC113840159	NC_040075.1:10697992-10728101	0.163766	0	10.4757	0.00550481	0.165483
XR_001195385.3	XR_001195385.3	106020058	LOC106020058	NC_040054.1:11497008-11503571	0.187708	0	8.50982	0.00575927	0.169824
TCONS_00002397	KCTD4-OT4	101801037	KCTD4	NC_040046.1:29105629-29190988	0	0.395175	-13.1728	0.00596339	0.17369
TCONS_00097232	LINC988	XLOC_059501	XLOC_059501	NC_040050.1:875753-903878	0	0.258304	-10.9567	0.0059756	0.173957
TCONS_00079301	LINC803	XLOC_048914	XLOC_048914	NC_040048.1:79017230-79169853	0	0.216981	-13.146	0.0060156	0.174854
XR_003499189.1	XR_003499189.1	101803673	LOC101803673	NC_040046.1:138011691-138022164	0.426947	0	10.3707	0.00613131	0.176777
XR_003496002.1	XR_003496002.1	106016886	LOC106016886	NC_040048.1:6844078-7330773	0	0.0679817	-13.0845	0.00617877	0.177876
TCONS_00212484	LOC113840613-OT2	113840613	LOC113840613	NW_020865074.1:11581-25886	0	0.339506	-10.3564	0.00618413	0.17794
XR_003498686.1	XR_003498686.1	106020406	LOC106020406	NC_040053.1:21494666-21589422	0.295617	0	13.0461	0.0062083	0.178
XR_003498230.1	XR_003498230.1	113844078	LOC113844078	NC_040052.1:8259735-8271384	0.109274	0	8.57124	0.0062493	0.178914
TCONS_00216227	LINC2030	XLOC_120450	XLOC_120450	NW_020865845.1:1889-28841	0.233548	0	10.8115	0.00628611	0.179461
XR_003496324.1	XR_003496324.1	110351921	LOC110351921	NC_040048.1:38736988-38866130	0.0475457	0	10.8588	0.00645401	0.182192
TCONS_00206291	LINC1868	XLOC_113999	XLOC_113999	NC_040075.1:423073-425938	0.396334	0	8.40319	0.00653098	0.183301
XR_003494134.1	XR_003494134.1	113841689	LOC113841689	NW_020866350.1:304-4041	0.311687	0	8.43611	0.00654109	0.183495
XR_003495354.1	XR_003495354.1	101803317	LOC101803317	NC_040047.1:52443650-52452131	0.491719	0	10.2749	0.00662087	0.184824
TCONS_00002394	KCTD4-OT2	101801037	KCTD4	NC_040046.1:29105602-29190988	0	0.342662	-12.9729	0.00662874	0.184954
TCONS_00127816	LINC1242	XLOC_075171	XLOC_075171	NC_040053.1:5858545-5861603	0.3949	0	8.49345	0.00667099	0.185317
XR_003497119.1	XR_003497119.1	113843584	LOC113843584	NC_040049.1:43859234-43929910	0	0.062844	-10.2547	0.00672109	0.186072
TCONS_00152458	LINC1409	XLOC_087322	XLOC_087322	NC_040057.1:7818452-7823373	0.282628	0	8.71244	0.00672418	0.186072
XR_002404349.2	XR_002404349.2	106018650	LOC106018650	NC_040049.1:2468235-2499687	0.0401617	0	8.57204	0.00674787	0.186226
TCONS_00062517	TTBK1-AS1	101796937	TTBK1	NC_040048.1:16677186-16688365	0	0.435112	-10.3697	0.00679424	0.186829
TCONS_00203854	LINC1840	XLOC_112290	XLOC_112290	NC_040075.1:43963526-43981276	0	0.2697	-10.3151	0.006841	0.187471
TCONS_00131590	LINC1268	XLOC_077047	XLOC_077047	NC_040053.1:2887935-2926275	0.103994	0	10.2041	0.00688455	0.187957
TCONS_00124241	ZNF804A-OT1	101792333	ZNF804A	NC_040052.1:10294205-10622014	3.2e-05	0.223984	-11.4979	0.00692119	0.188269
TCONS_00186381	NFATC2-OT1	101798786	NFATC2	NC_040066.1:7959784-7985088	0	0.307111	-11.0615	0.00692729	0.188314
TCONS_00071216	LINC729	XLOC_044209	XLOC_044209	NC_040048.1:115081954-115102428	0	1.33363	-12.8735	0.00702617	0.189984
XR_003496349.1	XR_003496349.1	110351926	LOC110351926	NC_040048.1:40558610-40562354	1.05597	0	10.1561	0.00705687	0.190322
TCONS_00094433	LINC955	XLOC_057851	XLOC_057851	NC_040049.1:47086600-47089727	0	0.407242	-8.43675	0.0070666	0.190378
TCONS_00094572	LNX1-AS1	101795510	LNX1	NC_040049.1:48791224-48802219	0.355232	0	10.194	0.00707273	0.190431
XR_003495328.1	XR_003495328.1	101793821	LOC101793821	NC_040047.1:49283581-49539415	0.0984523	0	12.8046	0.00711585	0.190804
TCONS_00173274	PHPT1-AS1	106015461	PHPT1	NC_040063.1:461823-469157	0.803907	0	10.758	0.00715464	0.191126
XR_003501462.1	XR_003501462.1	110352124	LOC110352124	NC_040066.1:1843773-1855295	0.0958713	0	8.3612	0.00721695	0.191836
XR_003498733.1	XR_003498733.1	113844284	LOC113844284	NC_040053.1:27237503-27368176	0.0288903	0	10.1365	0.00722101	0.191836
XR_003501126.1	XR_003501126.1	101802544	LOC101802544	NC_040046.1:27442848-27467149	0	0.1745	-10.1511	0.00722824	0.191836
XR_003497099.1	XR_003497099.1	106015747	LOC106015747	NC_040049.1:42493134-42497228	0.260872	0	8.32001	0.00724867	0.19211
TCONS_00140117	LOC106019909-OT1	106019909	LOC106019909	NC_040054.1:17875829-18032624	0	0.171662	-12.8473	0.00730622	0.192829
TCONS_00161136	SEPT8-OT1	101799124	SEPT8	NC_040059.1:3429311-3437368	0.554722	0.00746967	6.17392	0.00732452	0.193134
XR_002401863.2	XR_002401863.2	106016930	LOC106016930	NC_040052.1:24163365-24177640	0.264766	0	10.0973	0.00740372	0.194057
XR_002402016.2	XR_002402016.2	101801204	LOC101801204	NC_040050.1:57161753-57238119	0.063076	0	10.4274	0.00743281	0.194284
TCONS_00177303	MYOCD-OT1	101790513	MYOCD	NC_040064.1:6734124-6748196	0.268288	0	10.0944	0.00744848	0.194605
TCONS_00174854	LOC101803957-OT2	101803957	LOC101803957	NC_040063.1:4616-14762	0	0.396175	-10.1131	0.00751063	0.195691
XR_003498644.1	XR_003498644.1	106018954	LOC106018954	NC_040046.1:1365015-1480634	0.0419497	0	10.4719	0.00752094	0.195868
TCONS_00045456	LOC106015872-AS1	106015872	LOC106015872	NC_040047.1:126379614-126386781	0.504967	0	10.0731	0.0075993	0.196858
XR_003498405.1	XR_003498405.1	106019051	LOC106019051	NC_040052.1:9761260-10103701	0.0118973	0	10.2576	0.00763092	0.19702
XR_003501132.1	XR_003501132.1	101802544	LOC101802544	NC_040046.1:27442848-27467149	0	0.166399	-10.0812	0.00768442	0.197414
TCONS_00197825	SMAGP-OT1	113839997	SMAGP	NC_040073.1:5660681-5669335	0.741411	0.000842333	9.09401	0.00795951	0.201409
XR_002400414.2	XR_002400414.2	110352061	LOC110352061	NC_040047.1:154196094-154216372	0	0.203846	-10.1039	0.00802698	0.202001
TCONS_00184865	COL9A3-OT1	101799887	COL9A3	NC_040066.1:12962526-12968597	1.91243	0.0476037	5.36132	0.00804593	0.202165
TCONS_00037371	CALCR-AS1	101794045	CALCR	NC_040047.1:24639143-24653026	0.25952	0	10.0733	0.00811526	0.20334
TCONS_00157029	ERC2-OT2	101790595	ERC2	NC_040058.1:10289268-10338919	0.428917	0	12.5627	0.00813429	0.20352
XR_002401196.2	XR_002401196.2	110352347	LOC110352347	NC_040055.1:11051931-11067580	0.063942	0	8.22323	0.00817211	0.204256
TCONS_00191851	LOC101796567-OT1	101796567	LOC101796567	NC_040069.1:1104780-1108941	2.32506	0.0370287	6.02139	0.00829905	0.206165
XR_003492187.1	XR_003492187.1	106016970	LOC106016970	NC_040066.1:2759344-2770601	0.098167	0	8.34068	0.00832578	0.206649
TCONS_00072248	CLHC1-OT3	101802369	CLHC1	NC_040048.1:5815781-5851885	0	0.106276	-10.0012	0.00837733	0.207119
XR_003492996.1	XR_003492996.1	106016187	LOC106016187	NC_040075.1:63619869-63630220	0.122505	0	8.52844	0.00849878	0.209035
TCONS_00080437	LINC822	XLOC_049604	XLOC_049604	NC_040048.1:95457705-95479883	0	0.161308	-9.94227	0.00850631	0.20911
TCONS_00219771	LINC2163	XLOC_122828	XLOC_122828	NW_020866691.1:3597-5126	2.10407	0	9.88803	0.00866359	0.211449
XR_003493642.1	XR_003493642.1	101804074	LOC101804074	NC_040046.1:76116834-76180362	0	0.056129	-9.90389	0.00870926	0.21216
TCONS_00031887	LINC345	XLOC_019003	XLOC_019003	NC_040046.1:165996981-165999177	0.439464	0	8.16756	0.00871258	0.21216
XR_003497914.1	XR_003497914.1	113843950	LOC113843950	NC_040051.1:5052323-5071195	0.0588117	0	8.34374	0.00882276	0.213508
TCONS_00180360	LINC1599	XLOC_101057	XLOC_101057	NC_040065.1:7219986-7223090	0.355968	0	8.37731	0.00889104	0.214589
XR_001186746.3	XR_001186746.3	106015002	LOC106015002	NC_040048.1:111874668-111884280	0.323216	0	9.85617	0.00890167	0.214589
XR_002400424.2	XR_002400424.2	106016032	LOC106016032	NC_040053.1:27257998-27264935	0.486783	0	9.9809	0.00890879	0.214589
XR_002405217.2	XR_002405217.2	110353945	LOC110353945	NC_040047.1:6233371-6242776	0	0.112059	-8.1833	0.00891988	0.214649
XR_001185906.3	XR_001185906.3	106014517	LOC106014517	NC_040067.1:4842096-4849997	0.120664	0	8.1578	0.00892415	0.214649
XR_001188689.3	XR_001188689.3	101803625	LOC101803625	NC_040052.1:18000561-18012963	0.249766	0	9.85159	0.00892633	0.214649
TCONS_00037663	LINC408	XLOC_022538	XLOC_022538	NC_040047.1:28692392-28704185	0.284592	0	9.96867	0.00896304	0.215073
XR_003498496.1	XR_003498496.1	110353287	LOC110353287	NC_040052.1:13487833-13504177	0.207616	0	9.99995	0.00897408	0.215073
TCONS_00218782	LINC2136	XLOC_122240	XLOC_122240	NW_020866506.1:40979-67738	0	0.802626	-12.4612	0.00903053	0.215542
TCONS_00094234	ABCG2-OT2	101791089	ABCG2	NC_040049.1:45394167-45400316	0.223918	0	8.63953	0.00908678	0.216122
TCONS_00139099	LINC1326	XLOC_080712	XLOC_080712	NC_040054.1:9056865-9065829	0	0.370742	-9.83902	0.00913555	0.216399
XR_003501224.1	XR_003501224.1	106020524	LOC106020524	NC_040064.1:6954335-7023859	0	0.0480073	-9.81368	0.00914327	0.216474
TCONS_00213924	LINC1955	XLOC_118974	XLOC_118974	NW_020865424.1:2603-4568	0.549692	0	8.34889	0.00915098	0.216474
XR_003496302.1	XR_003496302.1	106015647	LOC106015647	NC_040048.1:38866531-39280193	0.00268267	0	8.37194	0.00916639	0.216474
XR_002404554.2	XR_002404554.2	106018801	LOC106018801	NC_040046.1:154423186-154440119	0.190282	0	9.89468	0.00916878	0.216474
TCONS_00217643	LINC2083	XLOC_121446	XLOC_121446	NW_020866277.1:6093-14239	0.372509	0	9.81104	0.00917662	0.216474
TCONS_00135846	LINC1298	XLOC_078897	XLOC_078897	NC_040054.1:6645812-6650362	0	0.222431	-8.13526	0.00918597	0.216515
XR_002400524.2	XR_002400524.2	110352102	LOC110352102	NC_040075.1:44536374-44551496	0	0.0665197	-8.1118	0.00923922	0.21739
TCONS_00080380	LINC821	XLOC_049555	XLOC_049555	NC_040048.1:93796196-93805294	0	0.405552	-9.98949	0.00944408	0.220053
TCONS_00153116	LINC1413	XLOC_087814	XLOC_087814	NC_040057.1:14144337-14156348	0.27318	0	9.95116	0.00945856	0.220053
XR_003496821.1	XR_003496821.1	113843482	LOC113843482	NC_040049.1:16403033-16409832	0	0.145288	-8.07342	0.00947505	0.220058
TCONS_00134669	LOC113844272-OT1	113844272	LOC113844272	NC_040053.1:32439619-32453324	0.255407	0	9.97515	0.00959702	0.221808
XR_003497719.1	XR_003497719.1	101790633	LOC101790633	NC_040050.1:44619256-44626585	0	0.133559	-8.0653	0.00967087	0.222956
XR_002400144.2	XR_002400144.2	110351943	LOC110351943	NC_040075.1:68405557-68430213	0	0.0445253	-8.22196	0.00967405	0.222956
XR_001193397.3	XR_001193397.3	106018960	LOC106018960	NC_040050.1:12938697-12941308	0.347402	0	8.07172	0.00968191	0.22297
TCONS_00214097	LINC1961	XLOC_119103	XLOC_119103	NW_020865450.1:15178-26714	0	0.277235	-9.78141	0.00973369	0.223429
TCONS_00022096	LINC232	XLOC_013328	XLOC_013328	NC_040046.1:73142214-73190978	0	0.072876	-9.92116	0.00983845	0.224659
XR_001186360.3	XR_001186360.3	101798301	LOC101798301	NC_040064.1:849539-995431	0.117628	0	12.2515	0.00999611	0.226715
XR_001194122.2	XR_001194122.2	106019365	LOC106019365	NC_040047.1:133533299-133534746	0	0.658479	-8.04229	0.0100289	0.226831
XR_003494684.1	XR_003494684.1	113842324	LOC113842324	NC_040046.1:90305769-90319019	0.0747123	0	8.19899	0.0100644	0.227452
XR_003496052.1	XR_003496052.1	110353759	LOC110353759	NC_040048.1:13011199-13275627	0	0.0114223	-9.69884	0.0101862	0.228576
XR_003495488.1	XR_003495488.1	110352120	LOC110352120	NC_040047.1:81980064-81993101	0.068017	0	8.04983	0.0102373	0.229093
TCONS_00198308	GH1-AS1	101790997	GH1	NC_040073.1:911796-919614	0.00235933	1.19774	-8.57498	0.0103265	0.230107
TCONS_00173097	LOC101797323-OT3	101797323	LOC101797323	NC_040062.1:1095262-1155438	89.5893	11.1852	3.16043	0.0104795	0.231787
TCONS_00007729	LINC101	XLOC_004865	XLOC_004865	NC_040046.1:104526508-104528591	0	0.575233	-8.37463	0.0105371	0.232341
XR_003493048.1	XR_003493048.1	113840273	LOC113840273	NC_040075.1:10412589-10438785	0	0.127947	-9.85378	0.0105525	0.232591
TCONS_00110260	LINC1099	XLOC_066148	XLOC_066148	NC_040050.1:49745214-49754527	0.334868	0	9.83696	0.0106407	0.233453
XR_003497720.1	XR_003497720.1	101790633	LOC101790633	NC_040050.1:44619258-44627118	0	0.372036	-9.62739	0.0106839	0.233682
TCONS_00034578	IL15RA-OT1	113844118	IL15RA	NC_040046.1:201632424-201634080	0.595216	0	8.20625	0.0107304	0.234161
XR_003495232.1	XR_003495232.1	113842665	LOC113842665	NC_040047.1:31274685-31286487	0	0.356289	-10.1142	0.010758	0.234583
XR_001186359.3	XR_001186359.3	101798301	LOC101798301	NC_040064.1:849539-997297	0.1051	0	12.1069	0.0107703	0.234583
TCONS_00041826	LINC454	XLOC_025340	XLOC_025340	NC_040047.1:79005017-79018467	0.269384	0	10.0971	0.0107941	0.234839
XR_003497419.1	XR_003497419.1	110353594	LOC110353594	NC_040050.1:31401292-31422586	0.132334	0	9.73236	0.0107961	0.234839
XR_003499871.1	XR_003499871.1	106014392	LOC106014392	NC_040056.1:5052795-5086972	0.0833503	0	9.73624	0.0109033	0.23604
TCONS_00135539	LINC1296	XLOC_078759	XLOC_078759	NC_040054.1:2583583-2596437	0.217758	0	9.65494	0.0109451	0.236496
XR_003497222.1	XR_003497222.1	113843631	LOC113843631	NC_040049.1:25594202-25683271	0	0.033947	-9.70395	0.0109537	0.236593
TCONS_00041904	LOC101803244-AS4	101803244	LOC101803244	NC_040047.1:79493808-79512334	0.359124	0	10.8856	0.0110215	0.237159
TCONS_00173073	LOC113845380-OT1	113845380	LOC113845380	NC_040062.1:1017210-1036699	8.20081	0.940042	3.23954	0.0110461	0.237564
XR_002398570.2	XR_002398570.2	110351303	LOC110351303	NC_040067.1:4742755-4746077	1.21298	0.035084	5.02681	0.0111484	0.23892
XR_002398535.2	XR_002398535.2	106014514	LOC106014514	NC_040052.1:8422035-8446824	0.0326723	0	7.90923	0.0111822	0.238996
XR_002403653.2	XR_002403653.2	106018104	LOC106018104	NC_040047.1:78921898-78961292	0.0659757	0	9.59472	0.0112078	0.239185
XR_003499965.1	XR_003499965.1	110352806	LOC110352806	NC_040057.1:11605716-11699902	0	0.169156	-12.0911	0.0113745	0.241298
XR_003494885.1	XR_003494885.1	106020483	LOC106020483	NC_040046.1:116166548-116267215	0	0.153769	-12.0545	0.0114372	0.242
XR_003492578.1	XR_003492578.1	113839907	LOC113839907	NC_040072.1:1222452-1405566	0	0.015082	-9.53766	0.0115667	0.243118
XR_002400549.2	XR_002400549.2	110352120	LOC110352120	NC_040047.1:81980064-81994449	0	0.190169	-9.52577	0.0115741	0.243118
XR_003496573.1	XR_003496573.1	101795886	LOC101795886	NC_040048.1:87125451-87170066	0.303323	0	11.9964	0.0115789	0.243118
XR_002399209.2	XR_002399209.2	110351586	LOC110351586	NC_040046.1:178894666-178947443	0	0.052935	-9.56873	0.0117247	0.245175
TCONS_00073020	TMEM17-AS1	101793528	TMEM17	NC_040048.1:15210373-15213347	0	0.343893	-8.15982	0.0117779	0.245746
XR_003500833.1	XR_003500833.1	101804663	LOC101804663	NC_040061.1:7899084-7914539	0.158145	0	9.51926	0.0118012	0.24587
XR_003497038.1	XR_003497038.1	101803223	LOC101803223	NC_040049.1:28205567-28235587	0.0843147	0	9.52208	0.0118053	0.24587
XR_003496839.1	XR_003496839.1	106018650	LOC106018650	NC_040049.1:2464270-2499687	0	0.077443	-9.52321	0.0118773	0.246737
TCONS_00064167	CCDC167-AS3	101803889	CCDC167	NC_040048.1:32853704-32858411	0.263733	0	8.4925	0.0118815	0.246737
TCONS_00047942	LINC512	XLOC_029566	XLOC_029566	NC_040047.1:1915381-1924655	0	0.311277	-9.62531	0.0119294	0.247372
XR_003500404.1	XR_003500404.1	106019345	LOC106019345	NC_040058.1:9257982-9281291	0.0405007	0	8.11505	0.0119768	0.247546
TCONS_00041165	LINC442	XLOC_024822	XLOC_024822	NC_040047.1:69428045-69565636	0.000494333	0.212225	-8.38838	0.012059	0.248524
TCONS_00173616	ASTN2-AS1	101799332	ASTN2	NC_040063.1:3752574-3758592	0	0.47636	-9.62898	0.0120843	0.248857
XR_003496338.1	XR_003496338.1	110351925	LOC110351925	NC_040048.1:40261803-40360082	0	0.148489	-11.9641	0.0121756	0.250014
TCONS_00099325	LINC1010	XLOC_060686	XLOC_060686	NC_040050.1:20949151-20965381	0.517303	0.00611967	6.43694	0.0125047	0.25328
TCONS_00173328	ZNF618-AS1	101805255	ZNF618	NC_040063.1:1156612-1217988	0.204756	0	11.8458	0.0125138	0.25328
TCONS_00099169	LINC1009	XLOC_060600	XLOC_060600	NC_040050.1:19541769-19611696	0.179904	0	11.8469	0.0125145	0.25328
XR_001195752.3	XR_001195752.3	106020304	LOC106020304	NC_040050.1:38196596-38210096	0.171385	0	9.43253	0.0125393	0.25328
XR_003500516.1	XR_003500516.1	101794131	LOC101794131	NC_040059.1:6239203-6273665	0.072072	0	9.48059	0.0125649	0.253484
TCONS_00100021	ESRRB-AS3	101794592	ESRRB	NC_040050.1:27585707-27632769	0.266506	0	11.8425	0.012575	0.253484
XR_002401898.2	XR_002401898.2	106016957	LOC106016957	NC_040047.1:143699832-143733208	0.071133	0	9.47419	0.0125866	0.25354
XR_003495405.1	XR_003495405.1	110351875	LOC110351875	NC_040047.1:65781007-65954878	0	0.0814957	-11.8615	0.012643	0.253956
XR_002402069.2	XR_002402069.2	106017054	LOC106017054	NC_040047.1:121304624-121317605	0.057521	0	7.82508	0.0126501	0.253956
XR_003501474.1	XR_003501474.1	106019132	LOC106019132	NC_040066.1:8175285-8188212	0	0.261205	-9.79967	0.0126518	0.253956
XR_002398501.1	XR_002398501.1	110351286	LOC110351286	NC_040047.1:13340338-13396408	0	0.252444	-11.8606	0.0126569	0.25397
XR_003497259.1	XR_003497259.1	106017030	LOC106017030	NC_040049.1:57149087-57157774	0	0.096054	-7.85998	0.0126643	0.25403
XR_001191992.3	XR_001191992.3	106018110	LOC106018110	NC_040059.1:1366349-1525898	0	0.0883397	-11.8543	0.0126971	0.254151
XR_003500541.1	XR_003500541.1	106018765	LOC106018765	NC_040059.1:15638724-15648042	0	0.091018	-7.84808	0.012789	0.254829
TCONS_00211248	LOC101804639-OT2	101804639	LOC101804639	NC_040075.1:67411322-67416085	0.17666	0	7.99824	0.0128388	0.25522
TCONS_00136712	LINC1308	XLOC_079423	XLOC_079423	NC_040054.1:12855442-12857239	0.406737	0	7.78562	0.0128475	0.25522
XR_003496644.1	XR_003496644.1	113843360	LOC113843360	NC_040048.1:116187847-116191219	0.217093	0	7.78559	0.0128521	0.25522
TCONS_00205701	KIAA1958-OT1	101796801	KIAA1958	NC_040075.1:68498530-68506942	0.00701167	0.707906	-6.30538	0.0129099	0.255988
TCONS_00194808	GMIP-AS1	101804201	GMIP	NC_040071.1:1128905-1137435	0	0.305148	-9.46648	0.0130165	0.257036
TCONS_00058768	LINC618	XLOC_036490	XLOC_036490	NC_040047.1:129802919-129808984	0.142016	0	7.96852	0.013038	0.257036
TCONS_00110712	LINC1103	XLOC_066406	XLOC_066406	NC_040050.1:54369270-54424389	0.213688	0	11.7516	0.0130475	0.257036
XR_002404010.2	XR_002404010.2	113839580	LOC113839580	NC_040055.1:14397380-14404662	0	0.129295	-7.99907	0.0130486	0.257036
TCONS_00049845	ITGA8-AS2	101796164	ITGA8	NC_040047.1:21559934-21605149	1.19466	0.0782203	4.05587	0.0130936	0.257475
TCONS_00134409	LOC101803713-OT2	101803713	LOC101803713	NC_040053.1:29413623-29482116	0.16595	0	11.7448	0.0131111	0.257561
XR_003495847.1	XR_003495847.1	101801514	LOC101801514	NC_040047.1:146030035-146128018	0	0.136595	-11.7792	0.0131281	0.257806
XR_001189535.3	XR_001189535.3	101796749	LOC101796749	NC_040046.1:21595460-21629085	0.010503	0.885895	-6.21069	0.0131877	0.258557
XR_003495292.1	XR_003495292.1	113842690	LOC113842690	NC_040047.1:39832596-39954961	0	0.106036	-11.7948	0.0132307	0.258696
TCONS_00191629	KDM1A-AS2	101803659	KDM1A	NC_040069.1:6387920-6390697	4.24466	0	11.7091	0.0132477	0.258821
XR_001190677.3	XR_001190677.3	106017297	LOC106017297	NC_040046.1:141732264-141746316	0	0.060606	-7.89494	0.0132864	0.259044
XR_003492616.1	XR_003492616.1	113839933	LOC113839933	NC_040072.1:2801900-2812527	0	0.227604	-9.37981	0.0133543	0.259641
XR_003496306.1	XR_003496306.1	106015647	LOC106015647	NC_040048.1:38866531-39280193	0	0.00592233	-9.40323	0.0133927	0.259641
XR_003500367.1	XR_003500367.1	110351294	LOC110351294	NC_040058.1:12788408-12795562	0	0.350704	-9.39193	0.0134669	0.260594
XR_001186906.3	XR_001186906.3	106015117	LOC106015117	NC_040046.1:64808045-64828904	0.1056	0	9.34561	0.0134758	0.260601
XR_003501373.1	XR_003501373.1	113845635	LOC113845635	NC_040065.1:11387783-11394905	0	0.113744	-7.78115	0.0135884	0.26183
TCONS_00173102	LOC101797323-OT4	101797323	LOC101797323	NC_040062.1:1122442-1154507	43.758	9.00379	2.39904	0.0135996	0.261841
XR_003500832.1	XR_003500832.1	101804663	LOC101804663	NC_040061.1:7897441-7914539	0.126014	0	9.33472	0.0136658	0.262555
TCONS_00169931	LOC101798203-OT1	101798203	LOC101798203	NC_040061.1:6152682-6165303	0.172469	0	9.32124	0.0136862	0.262712
TCONS_00111131	GAS2-AS1	101801280	GAS2	NC_040050.1:59532501-59548245	0.003323	0.325796	-6.28829	0.0137569	0.263273
XR_001194978.3	XR_001194978.3	106019823	LOC106019823	NC_040054.1:19075856-19111783	0	0.0686407	-9.3963	0.0138577	0.264469
TCONS_00119823	LINC1178	XLOC_070977	XLOC_070977	NC_040052.1:13162940-13169428	0.337869	0	9.30714	0.0138923	0.264852
TCONS_00209471	LINC1906	XLOC_115947	XLOC_115947	NC_040075.1:43753356-43760431	0.311028	0	9.32057	0.0139032	0.264916
XR_001189248.3	XR_001189248.3	106016488	LOC106016488	NC_040048.1:56620062-56680964	0	0.0389957	-9.32034	0.0139414	0.265368
TCONS_00215366	LINC2003	XLOC_119834	XLOC_119834	NW_020865671.1:16749-65479	0	0.248459	-11.6953	0.0139447	0.265368
XR_003494588.1	XR_003494588.1	113842251	LOC113842251	NC_040046.1:81212296-81219856	0.355784	0.00955333	5.0536	0.0140214	0.266235
XR_003495585.1	XR_003495585.1	106020032	LOC106020032	NC_040047.1:96589757-96708097	0.0186657	0	9.32865	0.0140287	0.266242
XR_002398920.2	XR_002398920.2	101798301	LOC101798301	NC_040064.1:849539-901316	0	0.234487	-11.6393	0.0141007	0.266711
TCONS_00043995	LINC480	XLOC_026779	XLOC_026779	NC_040047.1:110244109-110246492	0.359013	0	7.9972	0.0141625	0.266711
XR_002399715.2	XR_002399715.2	101789831	LOC101789831	NC_040050.1:30219218-30290400	0.0304563	0	9.32764	0.0142572	0.267129
TCONS_00065013	LINC651	XLOC_040087	XLOC_040087	NC_040048.1:41801219-41810531	0.246981	0	9.37938	0.0143425	0.267922
XR_001188891.3	XR_001188891.3	106016290	LOC106016290	NC_040049.1:61654213-61685404	0	0.0736237	-9.28385	0.0143684	0.268056
XR_003498109.1	XR_003498109.1	106017591	LOC106017591	NC_040051.1:5632995-5755318	0.0809647	0	11.5466	0.0143907	0.268085
TCONS_00037656	LINC407	XLOC_022533	XLOC_022533	NC_040047.1:28574071-28583018	0	0.260394	-9.28867	0.0143953	0.268085
XR_003499967.1	XR_003499967.1	110352806	LOC110352806	NC_040057.1:11605716-11699902	0.00403967	0.19779	-5.47345	0.0144012	0.268085
TCONS_00101706	LOC101793679-AS1	101793679	LOC101793679	NC_040050.1:38211824-38213832	0.38927	0	7.86462	0.014417	0.268085
XR_003498607.1	XR_003498607.1	106016919	LOC106016919	NC_040052.1:22710486-22734106	0	0.121005	-9.61549	0.0144944	0.268998
TCONS_00110762	HSD17B12-AS1	101803586	HSD17B12	NC_040050.1:56134744-56135387	0	1.17001	-7.69515	0.0145141	0.269103
TCONS_00218780	LINC2134	XLOC_122240	XLOC_122240	NW_020866506.1:40739-67734	0	0.421331	-11.6054	0.0145708	0.269579
XR_003494867.1	XR_003494867.1	110353218	LOC110353218	NC_040046.1:115170178-115393390	0	0.0514313	-11.5584	0.0146345	0.270128
TCONS_00045385	LINC489	XLOC_027771	XLOC_027771	NC_040047.1:125838190-125851638	0.029795	0.966472	-4.82906	0.0147306	0.271139
TCONS_00106762	LOC101791174-AS1	101791174	LOC101791174	NC_040050.1:19592648-19625617	0	0.338521	-11.5179	0.0148363	0.272071
XR_003500888.1	XR_003500888.1	110353453	LOC110353453	NC_040061.1:6348155-6349552	0.492661	0	7.67087	0.0149071	0.272862
TCONS_00033448	LINC358	XLOC_020037	XLOC_020037	NC_040046.1:188599862-188601147	0.502929	0	7.60694	0.0149836	0.273476
XR_003496567.1	XR_003496567.1	106016672	LOC106016672	NC_040048.1:85691558-85708447	0	0.136599	-9.29702	0.0150663	0.274614
TCONS_00084470	LINC865	XLOC_051987	XLOC_051987	NC_040049.1:20460498-20461777	0.493471	0	7.58748	0.0150973	0.27509
TCONS_00002813	DIS3-AS2	101790143	DIS3	NC_040046.1:41161907-41171204	1.01669	0.0231803	5.49942	0.0151127	0.275283
TCONS_00023883	LINC250	XLOC_014443	XLOC_014443	NC_040046.1:93030778-93072180	0.936849	0.0551393	4.19874	0.0151233	0.275388
TCONS_00101654	MAPKBP1-OT2	101803991	MAPKBP1	NC_040050.1:37887834-37896129	0	0.265263	-9.24694	0.0151317	0.275454
XR_002400493.2	XR_002400493.2	106015931	LOC106015931	NC_040049.1:67139018-67161362	0.0909227	0	9.20407	0.0152149	0.276527
XR_003497966.1	XR_003497966.1	110352752	LOC110352752	NC_040051.1:554999-561962	0.094658	0	7.63125	0.0153008	0.277719
XR_003500143.1	XR_003500143.1	113845000	LOC113845000	NC_040057.1:2932243-2957040	0.386622	0	11.4121	0.0153081	0.277719
XR_003498191.1	XR_003498191.1	113844056	LOC113844056	NC_040051.1:26907228-26965965	0	0.036846	-9.22363	0.0153227	0.277867
TCONS_00028114	MANSC4-OT1	101793190	MANSC4	NC_040046.1:134039718-134042749	0	0.236825	-7.62889	0.0153441	0.278107
XR_003501012.1	XR_003501012.1	106020186	LOC106020186	NC_040063.1:9367158-9371335	0.490029	0	9.21566	0.0154054	0.278747
XR_003501219.1	XR_003501219.1	106020524	LOC106020524	NC_040064.1:6928903-7023868	0.0462267	0	10.2873	0.0154937	0.279901
XR_003499171.1	XR_003499171.1	106020111	LOC106020111	NC_040054.1:17005044-17010952	0	0.359472	-9.16808	0.0157717	0.282333
XR_003494865.1	XR_003494865.1	110353218	LOC110353218	NC_040046.1:115170178-115327580	0.012533	0	9.15733	0.015925	0.284008
XR_002399101.2	XR_002399101.2	106014944	LOC106014944	NC_040049.1:45978600-46268877	0.0314713	0	11.3415	0.0159495	0.284356
XR_003500817.1	XR_003500817.1	110352115	LOC110352115	NC_040061.1:11998065-12016510	0	0.120548	-9.24281	0.0159561	0.284386
TCONS_00171368	GGT1-OT1	101799199	GGT1	NC_040061.1:6384518-6398420	0	0.177898	-9.35897	0.0159997	0.284806
TCONS_00054341	LINC573	XLOC_033566	XLOC_033566	NC_040047.1:70499049-70557346	0	0.170225	-11.4082	0.0160242	0.28503
TCONS_00210788	LINC1916	XLOC_116900	XLOC_116900	NC_040075.1:59626436-59646584	0.00808433	0.698378	-6.30782	0.0160382	0.28503
TCONS_00186884	LOC113845757-AS1	113845757	LOC113845757	NC_040066.1:12505063-12512977	0.24404	0	9.16953	0.0160472	0.28503
TCONS_00017267	LINC180	XLOC_010303	XLOC_010303	NC_040046.1:2574577-2577700	0.934488	0.0198807	5.40856	0.0161199	0.285737
XR_003495334.1	XR_003495334.1	101793821	LOC101793821	NC_040047.1:49283581-49539415	0	0.037466	-11.3635	0.016191	0.28622
XR_003496313.1	XR_003496313.1	106015647	LOC106015647	NC_040048.1:38894471-39280193	0.022816	0	11.3316	0.0161969	0.28622
XR_002403424.2	XR_002403424.2	110353205	LOC110353205	NC_040053.1:18786917-18877341	0	0.023662	-9.16462	0.0162047	0.28622
XR_003499693.1	XR_003499693.1	106019671	LOC106019671	NC_040056.1:15769508-15849051	0	0.125728	-11.3589	0.0162095	0.28622
XR_002405177.2	XR_002405177.2	106019184	LOC106019184	NC_040053.1:754701-812034	0	0.170428	-11.3859	0.0162544	0.286716
XR_001186526.3	XR_001186526.3	106014879	LOC106014879	NC_040051.1:1327193-1361073	0.060993	0	9.21362	0.0163432	0.287691
XR_003497333.1	XR_003497333.1	113843663	LOC113843663	NC_040049.1:65370598-65422845	0	0.180335	-11.3397	0.0164287	0.288573
TCONS_00039510	ATP9B-AS1	101794313	ATP9B	NC_040047.1:47340235-47351348	0	0.182897	-9.13127	0.0164337	0.288573
TCONS_00094235	PRKG2-OT1	101790644	PRKG2	NC_040049.1:45403457-45415700	0.957416	0.024282	5.35124	0.0165107	0.289569
TCONS_00087049	RASSF6-OT4	101803214	RASSF6	NC_040049.1:46787468-46798167	0.983378	0.0130713	6.28414	0.0167311	0.291554
TCONS_00215913	LOC113841302-OT6	113841302	LOC113841302	NW_020865777.1:45196-61593	0.510674	0	11.2599	0.0168175	0.292523
TCONS_00062235	LINC640	XLOC_038623	XLOC_038623	NC_040048.1:14673170-14682990	0.192415	0	9.10234	0.0168483	0.292791
TCONS_00089303	LINC906	XLOC_054906	XLOC_054906	NC_040049.1:73437286-73439018	0.361227	0	7.5736	0.0168989	0.293323
XR_002401032.2	XR_002401032.2	110352303	LOC110352303	NC_040049.1:39806255-39809810	0	0.220386	-7.74223	0.0169127	0.293323
TCONS_00081965	PTCHD4-AS1	101803547	PTCHD4	NC_040048.1:111618909-111680407	0	0.153974	-11.2803	0.0169837	0.293814
XR_217885.4	XR_217885.4	101791954	LOC101791954	NC_040053.1:31670942-31781356	0.0745723	0	11.2364	0.0170317	0.293921
TCONS_00099950	LINC1018	XLOC_061001	XLOC_061001	NC_040050.1:27343443-27344832	0	0.475454	-7.49432	0.017135	0.295182
XR_003501334.1	XR_003501334.1	113845611	LOC113845611	NC_040065.1:10826436-10831348	0.379919	0	9.13842	0.0171725	0.295189
TCONS_00121855	LINC1196	XLOC_072143	XLOC_072143	NC_040052.1:25821604-25828657	0.290674	0	9.2047	0.0172831	0.296328
TCONS_00218779	LINC2133	XLOC_122240	XLOC_122240	NW_020866506.1:40739-65065	0	0.379709	-11.2449	0.0172861	0.296328
XR_003500676.1	XR_003500676.1	113845241	LOC113845241	NC_040060.1:10001728-10008637	0.030729	1.77827	-5.60895	0.0173451	0.296728
XR_003493939.1	XR_003493939.1	113841382	LOC113841382	NW_020865874.1:10432-22636	0.144207	0	9.03325	0.0175167	0.298679
TCONS_00190795	AZIN2-AS4	101804545	AZIN2	NC_040069.1:218174-219139	0.599206	0	7.45627	0.0175991	0.299278
XR_003495247.1	XR_003495247.1	113842673	LOC113842673	NC_040047.1:32973943-33005273	0.0229877	0	7.76037	0.0177199	0.300885
TCONS_00058678	LINC617	XLOC_036415	XLOC_036415	NC_040047.1:127625589-127658777	0	0.261913	-11.2173	0.017752	0.301162
TCONS_00197173	TTC25-AS1	101794511	TTC25	NC_040073.1:3080036-3081318	0	0.515831	-7.5285	0.0177658	0.301217
TCONS_00023606	KLHL34-AS1	101792802	KLHL34	NC_040046.1:89762594-89764863	0.365514	0	7.90997	0.0177791	0.301353
XR_003498681.1	XR_003498681.1	106020406	LOC106020406	NC_040053.1:21494671-21589422	0.081684	0	11.1027	0.0179025	0.302182
XR_003495472.1	XR_003495472.1	110353341	LOC110353341	NC_040047.1:79731195-79822949	0	0.0303417	-9.586	0.0179127	0.302182
XR_003500008.1	XR_003500008.1	101802362	LOC101802362	NC_040057.1:19481685-19599935	0	0.072557	-11.1391	0.0181492	0.304194
XR_003494400.1	XR_003494400.1	113842097	LOC113842097	NW_020866854.1:119969-124493	0	0.414342	-9.01693	0.0182274	0.304788
TCONS_00220298	LINC2175	XLOC_123242	XLOC_123242	NW_020866827.1:26817-32764	0	0.31671	-8.99504	0.0182357	0.304838
TCONS_00123968	MSTN-AS1	101800742	MSTN	NC_040052.1:8414727-8420629	0.289978	0	8.98298	0.0182438	0.304884
XR_003496308.1	XR_003496308.1	106015647	LOC106015647	NC_040048.1:38885387-39280193	0.00438733	0	8.97485	0.0183497	0.305758
XR_003498583.1	XR_003498583.1	106019130	LOC106019130	NC_040052.1:9432429-9486002	0.0351983	0	9.09295	0.0184453	0.306904
TCONS_00210773	LINC1915	XLOC_116900	XLOC_116900	NC_040075.1:59595338-59646584	0.14141	0	11.052	0.0184665	0.30708
XR_002402390.2	XR_002402390.2	106017236	LOC106017236	NC_040057.1:13220515-13351255	0	0.063569	-11.0924	0.0185294	0.307551
TCONS_00217392	LOC113841607-OT1	113841607	LOC113841607	NW_020866248.1:102-11749	0	0.164944	-9.00891	0.0185899	0.308128
XR_003497516.1	XR_003497516.1	110354281	LOC110354281	NC_040050.1:56071831-56134226	0.111168	0	11.0334	0.0186288	0.308339
TCONS_00211247	LOC101804639-OT1	101804639	LOC101804639	NC_040075.1:67396655-67399500	0.307703	0	7.99064	0.0186524	0.308414
TCONS_00057881	LINC609	XLOC_035862	XLOC_035862	NC_040047.1:119405473-119418469	0.129107	0	8.97662	0.0187243	0.308667
TCONS_00081805	LINC831	XLOC_050621	XLOC_050621	NC_040048.1:110013834-110057325	0	0.179615	-11.0644	0.0189712	0.310744
XR_003496316.1	XR_003496316.1	110351921	LOC110351921	NC_040048.1:38637233-38766362	0	0.0591073	-11.0358	0.0189755	0.310744
XR_002400385.2	XR_002400385.2	110352049	LOC110352049	NC_040047.1:126538615-126541293	1.35911	0.0206293	5.94117	0.0190351	0.311405
XR_002399093.2	XR_002399093.2	106014946	LOC106014946	NC_040049.1:46277842-46325170	0.0342893	0	8.92672	0.0191537	0.312108
TCONS_00188890	IGSF21-AS1	101802210	IGSF21	NC_040067.1:1203260-1225779	0.295561	0	10.9735	0.0191899	0.312462
XR_003496340.1	XR_003496340.1	110351925	LOC110351925	NC_040048.1:40261803-40400867	0	0.00441767	-7.40491	0.0192147	0.312777
XR_003497671.1	XR_003497671.1	106017852	LOC106017852	NC_040050.1:60442117-60456580	0.0426833	0	7.5318	0.0192734	0.313196
XR_003499477.1	XR_003499477.1	106016319	LOC106016319	NC_040055.1:15146170-15217291	0.0462093	0	9.8716	0.0193836	0.314051
XR_003493044.1	XR_003493044.1	113840268	LOC113840268	NC_040075.1:37227457-37240825	0.0427083	0	7.43804	0.0194025	0.314095
XR_001190675.2	XR_001190675.2	106017296	LOC106017296	NC_040046.1:131337027-131344658	0.0749283	0	7.42907	0.0196248	0.315586
TCONS_00007469	LINC97	XLOC_004690	XLOC_004690	NC_040046.1:100963494-100995278	0	0.239894	-10.9676	0.0196503	0.315904
XR_003495953.1	XR_003495953.1	110353088	LOC110353088	NC_040046.1:132210062-132496812	0	0.00618833	-8.90466	0.0196942	0.316254
TCONS_00016236	LINC170	XLOC_009775	XLOC_009775	NC_040046.1:193127718-193133329	0	0.327698	-8.98597	0.0197174	0.316271
XR_003500022.1	XR_003500022.1	106020518	LOC106020518	NC_040057.1:19600858-19708138	0	0.0257503	-9.50767	0.0198667	0.317684
XR_002399342.2	XR_002399342.2	106015168	LOC106015168	NC_040051.1:17437877-17472545	0	0.210096	-10.9634	0.0199616	0.318577
XR_002401019.1	XR_002401019.1	106016359	LOC106016359	NC_040048.1:65730620-65731539	0.572852	0	7.33913	0.0199835	0.318748
XR_003496653.1	XR_003496653.1	113843373	LOC113843373	NC_040048.1:9441223-9506182	0	0.0358013	-9.32424	0.0200171	0.31918
XR_001189254.2	XR_001189254.2	106016493	LOC106016493	NC_040074.1:2227505-2229490	0	0.304533	-7.39712	0.0200519	0.319274
TCONS_00147142	LINC1382	XLOC_084860	XLOC_084860	NC_040056.1:12633164-12634915	0.404514	0	7.73156	0.0201509	0.319791
XR_003492867.1	XR_003492867.1	113840129	LOC113840129	NC_040075.1:17044038-17079250	0.015862	0	7.38078	0.0203208	0.321557
TCONS_00179828	LINC1595	XLOC_100806	XLOC_100806	NC_040065.1:4305008-4309032	1.56463	0.00747467	7.63161	0.0204181	0.322259
XR_002402415.2	XR_002402415.2	110352806	LOC110352806	NC_040057.1:11605716-11699902	0	0.0729167	-10.8833	0.0205664	0.323523
XR_003495191.1	XR_003495191.1	113842639	LOC113842639	NC_040047.1:18192863-18230438	0	0.180294	-10.8638	0.0207423	0.325486
TCONS_00172903	LOC113845409-OT3	113845409	LOC113845409	NC_040062.1:359127-394388	0.179398	0	10.8119	0.0208334	0.326165
TCONS_00197450	FAM117A-OT6	110352907	FAM117A	NC_040073.1:4037439-4045705	0.233012	0	9.15098	0.0209213	0.326679
TCONS_00041182	LINC444	XLOC_024822	XLOC_024822	NC_040047.1:69528982-69565636	0.421388	0.001953	7.70719	0.0209337	0.326783
XR_002401167.2	XR_002401167.2	106016461	LOC106016461	NC_040046.1:105149606-105177735	0.053934	0	8.80355	0.0209981	0.326993
XR_003498533.1	XR_003498533.1	113844186	LOC113844186	NC_040052.1:34904662-35166713	0.0227207	0	10.8141	0.0210109	0.326993
XR_003499067.1	XR_003499067.1	101798394	LOC101798394	NC_040054.1:249222-309558	0	0.113068	-10.8678	0.0210232	0.326993
XR_002403356.2	XR_002403356.2	110353177	LOC110353177	NC_040055.1:1774831-1864300	0.0168353	0	8.81243	0.0212543	0.328901
TCONS_00149723	TMC3-OT4	101803859	TMC3	NC_040056.1:9183726-9298373	0.0149187	0.574794	-5.18881	0.0212563	0.328901
XR_002403197.2	XR_002403197.2	110353123	LOC110353123	NC_040062.1:121036-128928	0.574789	0.00690133	6.27393	0.0212653	0.328901
TCONS_00207200	LINC1881	XLOC_114531	XLOC_114531	NC_040075.1:11710129-11711458	0	0.432426	-7.32548	0.0213774	0.330187
XR_003499968.1	XR_003499968.1	110352806	LOC110352806	NC_040057.1:11605716-11699902	0	0.0685133	-10.7934	0.0215668	0.331945
TCONS_00004661	UBE3A-AS1	101794753	UBE3A	NC_040046.1:66758457-66761868	0	0.489448	-8.83409	0.0215958	0.332128
XR_001190947.3	XR_001190947.3	106017463	LOC106017463	NC_040050.1:14909642-14914728	0.0973507	0	7.26027	0.0215962	0.332128
XR_002403472.2	XR_002403472.2	110353226	LOC110353226	NC_040046.1:115318990-115325709	0.227245	0	8.84949	0.021706	0.333026
XR_002401102.2	XR_002401102.2	110352313	LOC110352313	NC_040052.1:32111182-32119841	0	0.0656443	-7.30306	0.0217996	0.333715
XR_003494398.1	XR_003494398.1	101797066	LOC101797066	NC_040046.1:143613922-143639596	0.058451	0	8.77074	0.0218119	0.333738
XR_003499480.1	XR_003499480.1	106016319	LOC106016319	NC_040055.1:15146170-15401948	0	0.025391	-10.7974	0.02186	0.334151
XR_001195538.3	XR_001195538.3	106020137	LOC106020137	NC_040048.1:33081692-33086057	0.114389	0	7.26104	0.0218604	0.334151
XR_003498642.1	XR_003498642.1	106018954	LOC106018954	NC_040046.1:1361793-1451230	0.066294	0	10.7202	0.0218862	0.334191
XR_001190040.3	XR_001190040.3	106016930	LOC106016930	NC_040052.1:24163365-24176298	0	0.124225	-8.75886	0.0219843	0.33485
XR_003500861.1	XR_003500861.1	113845330	LOC113845330	NC_040061.1:8688194-8690111	0.267301	0	7.2557	0.0220853	0.335851
XR_003494692.1	XR_003494692.1	106017708	LOC106017708	NC_040046.1:144061428-144070791	0.349575	0.00616767	5.78399	0.0221324	0.336208
TCONS_00038425	CHN2-OT1	101797780	CHN2	NC_040047.1:36130143-36213149	0.068711	0	10.6622	0.0223479	0.338492
TCONS_00216215	LOC113841356-AS1	113841356	LOC113841356	NW_020865844.1:2057-36802	0	0.177633	-10.7301	0.0223638	0.338553
TCONS_00100028	LINC1024	XLOC_061046	XLOC_061046	NC_040050.1:27609368-27610998	0	0.373239	-7.3941	0.0224261	0.338597
TCONS_00067839	LINC676	XLOC_041767	XLOC_041767	NC_040048.1:72255323-72270035	0.903011	0.0494403	4.2618	0.022446	0.338791
TCONS_00052997	LINC557	XLOC_032811	XLOC_032811	NC_040047.1:57403339-57414727	0	0.182925	-9.1054	0.0224508	0.338791
XR_002401611.2	XR_002401611.2	101804509	LOC101804509	NC_040060.1:8966767-9114288	0	0.0429893	-10.7024	0.0226579	0.340477
TCONS_00160588	KLF15-OT1	101794506	KLF15	NC_040058.1:21018065-21020870	0.175379	0	7.19919	0.0228249	0.341673
TCONS_00117797	SH2D4B-AS1	101799734	SH2D4B	NC_040051.1:26869311-26895508	0	0.228072	-10.6819	0.0228273	0.341673
TCONS_00207522	LINC1886	XLOC_114755	XLOC_114755	NC_040075.1:16186860-16222847	0	0.172398	-10.672	0.0229218	0.342011
XR_003499210.1	XR_003499210.1	113844502	LOC113844502	NC_040054.1:22965614-22985325	0.0750533	0	8.76634	0.0230747	0.343127
TCONS_00086660	LINC891	XLOC_053412	XLOC_053412	NC_040049.1:43813049-43836223	0	0.261239	-10.6969	0.0230909	0.343189
XR_003496823.1	XR_003496823.1	106016981	LOC106016981	NC_040049.1:13885478-14246160	0	0.016976	-10.6534	0.0231084	0.343224
XR_002402712.2	XR_002402712.2	110352927	LOC110352927	NC_040050.1:14919364-14923954	0.102495	0	7.14974	0.0233294	0.344566
XR_001193465.3	XR_001193465.3	106018996	LOC106018996	NC_040056.1:17959547-17960478	0.499505	0	7.14695	0.0233465	0.344566
XR_002403818.2	XR_002403818.2	110353386	LOC110353386	NC_040070.1:3971622-4116700	0	0.041322	-10.6219	0.0235104	0.345489
TCONS_00104471	LINC1048	XLOC_063247	XLOC_063247	NC_040050.1:977685-987617	0	0.180509	-8.95696	0.0235206	0.345489
XR_002401927.2	XR_002401927.2	110352646	LOC110352646	NC_040058.1:11448969-11454513	0.0912173	0	7.2601	0.0236036	0.345785
XR_003495061.1	XR_003495061.1	113842539	LOC113842539	NC_040047.1:47332211-47338073	0.0803037	0	7.14868	0.0236166	0.345785
TCONS_00030633	LINC325	XLOC_018293	XLOC_018293	NC_040046.1:155461759-155462726	0	0.559317	-7.25109	0.0238413	0.347644
TCONS_00200208	LINC1810	XLOC_109994	XLOC_109994	NC_040074.1:3694078-3695101	0.023487	1.64416	-5.24691	0.0239509	0.348886
XR_003497603.1	XR_003497603.1	110351760	LOC110351760	NC_040050.1:60015960-60043004	0.057691	0	8.88499	0.0239607	0.348939
TCONS_00012044	IL2RB-AS2	101791719	IL2RB	NC_040046.1:148884605-148900434	0.314625	0	10.5553	0.0239929	0.349319
XR_002402849.2	XR_002402849.2	110352976	LOC110352976	NC_040052.1:1551929-1556192	0.122624	0	7.3112	0.0240165	0.349445
XR_001190411.3	XR_001190411.3	106017152	LOC106017152	NC_040051.1:448811-457225	0	0.106681	-7.9263	0.0240461	0.349738
XR_003496001.1	XR_003496001.1	106016886	LOC106016886	NC_040048.1:6844093-7330773	0.0101387	0	10.5416	0.0241635	0.351174
XR_002399795.2	XR_002399795.2	106015467	LOC106015467	NC_040057.1:19809323-19851563	0.033063	0	8.66452	0.0243198	0.352462
TCONS_00127127	LINC1228	XLOC_074736	XLOC_074736	NC_040052.1:37772934-37784230	0.127034	2.14766	-3.95401	0.0243777	0.352834
TCONS_00071221	LINC733	XLOC_044209	XLOC_044209	NC_040048.1:115100844-115102428	1.19485	20.2342	-3.95492	0.0244269	0.353117
TCONS_00115628	LINC1141	XLOC_069006	XLOC_069006	NC_040051.1:6875622-6899796	0.198744	0	10.5054	0.0244504	0.353182
TCONS_00142332	LINC1347	XLOC_082220	XLOC_082220	NC_040055.1:12312301-12313687	0.328236	0	7.12079	0.0245625	0.35357
XR_003499445.1	XR_003499445.1	113844708	LOC113844708	NC_040055.1:8598978-8642373	0	0.033978	-8.63334	0.024672	0.354505
XR_003498448.1	XR_003498448.1	106015787	LOC106015787	NC_040046.1:202006120-202011624	0.00140967	0.166825	-6.03082	0.0247844	0.355514
TCONS_00206833	LOC113840164-AS1	113840164	LOC113840164	NC_040075.1:8248654-8253933	0.255991	0	8.63543	0.0248019	0.355656
TCONS_00105997	LINC1065	XLOC_064003	XLOC_064003	NC_040050.1:14004908-14068632	0	0.0835047	-10.5168	0.0248605	0.355892
TCONS_00063768	LINC644	XLOC_039450	XLOC_039450	NC_040048.1:31235791-31237305	0	0.394023	-7.38061	0.0249217	0.356309
XR_001194425.3	XR_001194425.3	106019534	LOC106019534	NC_040060.1:17207203-17319182	0	0.0491777	-10.5001	0.0249223	0.356309
XR_001189809.3	XR_001189809.3	106016826	LOC106016826	NC_040050.1:45144904-45218986	0	0.0731703	-10.5358	0.0250455	0.357175
XR_003496986.1	XR_003496986.1	106016054	LOC106016054	NC_040049.1:30390735-30506535	0	0.0449443	-10.484	0.0251274	0.357847
XR_001188764.3	XR_001188764.3	106016220	LOC106016220	NC_040057.1:18847259-18862254	0.65479	0.0220347	4.9324	0.0251612	0.35811
XR_002400396.2	XR_002400396.2	106015885	LOC106015885	NC_040064.1:7297367-7383371	0	0.0166453	-8.59947	0.0253691	0.359394
XR_002405472.2	XR_002405472.2	110354060	LOC110354060	NC_040047.1:148738087-148774207	0	0.014407	-7.18426	0.025375	0.359394
XR_002401149.2	XR_002401149.2	110352328	LOC110352328	NC_040046.1:107881149-107890476	0.171555	0.002688	5.8696	0.0255755	0.361483
TCONS_00148089	NLRC5-AS1	101796943	NLRC5	NC_040056.1:18980192-18981568	0.323443	0	7.0627	0.0257328	0.362718
XR_003499205.1	XR_003499205.1	106018692	LOC106018692	NC_040054.1:6697447-6809224	0.011352	0	8.5582	0.0257673	0.362958
TCONS_00048751	LINC520	XLOC_030086	XLOC_030086	NC_040047.1:12430557-12439239	1.03042	0.059483	4.20023	0.0258154	0.363344
XR_217118.4	XR_217118.4	101796876	LOC101796876	NC_040048.1:57468269-57479189	0.117442	0	8.59741	0.0258254	0.363396
TCONS_00017577	LINC182	XLOC_010476	XLOC_010476	NC_040046.1:6016753-6036325	0	0.26285	-10.4609	0.0258601	0.363794
XR_003499961.1	XR_003499961.1	110352806	LOC110352806	NC_040057.1:11605716-11699902	0.000745	0.151419	-7.3986	0.0259349	0.364394
XR_002398426.2	XR_002398426.2	110351250	LOC110351250	NC_040058.1:4772904-4898753	0.0375497	0	10.392	0.0259477	0.364394
XR_003500715.1	XR_003500715.1	113845262	LOC113845262	NC_040060.1:969512-998868	0.0450673	0	8.59254	0.0259908	0.364703
TCONS_00145506	LINC1372	XLOC_083985	XLOC_083985	NC_040055.1:18639547-18650095	0.122016	0	8.58593	0.0260215	0.364895
XR_003500010.1	XR_003500010.1	101802362	LOC101802362	NC_040057.1:19481682-19599935	0.0389263	0	10.3973	0.0260615	0.365118
XR_001190362.3	XR_001190362.3	106017119	LOC106017119	NC_040049.1:11760732-11764417	0.126338	0	7.15485	0.026111	0.365522
XR_003500097.1	XR_003500097.1	113844981	LOC113844981	NC_040057.1:13408606-13415525	0.183448	0	8.56412	0.0262673	0.367169
XR_003497034.1	XR_003497034.1	101799799	LOC101799799	NC_040049.1:36120368-36162150	0.030883	0	8.59636	0.0263163	0.367405
TCONS_00097895	GCH1-AS1	101789988	GCH1	NC_040050.1:8145456-8154246	7.23719	0.74517	3.39554	0.0263886	0.368324
XR_002400226.2	XR_002400226.2	106015733	LOC106015733	NC_040049.1:42148726-42165997	0.454185	0.00871767	5.7053	0.0264	0.368393
XR_003492495.1	XR_003492495.1	110353382	LOC110353382	NC_040070.1:4732667-4879343	0	0.035015	-10.3997	0.0264819	0.369086
XR_003495051.1	XR_003495051.1	110353180	LOC110353180	NC_040047.1:44726515-44735638	0.056881	0	7.27646	0.0264947	0.369138
XR_001192623.3	XR_001192623.3	106018491	LOC106018491	NC_040075.1:53204072-53206706	0.188633	0	7.20152	0.0265085	0.369138
XR_002403077.2	XR_002403077.2	106017708	LOC106017708	NC_040046.1:144061428-144077252	0.0276483	0	7.02879	0.0267397	0.370867
XR_003496069.1	XR_003496069.1	106016651	LOC106016651	NC_040048.1:13592638-13656225	0	0.023694	-8.6523	0.0268303	0.371603
XR_002404176.2	XR_002404176.2	110353543	LOC110353543	NC_040047.1:63334935-63342665	0.159418	0	8.51722	0.0268602	0.371603
XR_001194059.3	XR_001194059.3	101791673	LOC101791673	NC_040072.1:5304117-5316824	0.13392	0	8.93273	0.0268617	0.371603
TCONS_00056028	CBLN2-AS1	101800548	CBLN2	NC_040047.1:97205931-97209572	0	0.380492	-8.58916	0.0269176	0.372069
XR_002406964.2	XR_002406964.2	110354737	LOC110354737	NC_040047.1:87907718-87919393	0.0393757	0	7.11221	0.0269664	0.372564
XR_002402017.2	XR_002402017.2	101801204	LOC101801204	NC_040050.1:57161753-57238119	0	0.0656403	-10.3646	0.0269744	0.372584
XR_003500098.1	XR_003500098.1	113844982	LOC113844982	NC_040057.1:16784225-16791235	0	0.067776	-7.05855	0.0270363	0.373169
TCONS_00048755	LINC522	XLOC_030087	XLOC_030087	NC_040047.1:12439390-12459033	4.47506	0.114905	5.43532	0.0270649	0.373308
TCONS_00212305	LOC113840545-OT4	113840545	LOC113840545	NW_020865022.1:11281-13708	1.80272	0	10.3258	0.0271357	0.373459
XR_003496652.1	XR_003496652.1	113843373	LOC113843373	NC_040048.1:9443564-9506182	0	0.0785963	-10.339	0.0274141	0.376192
XR_003498192.1	XR_003498192.1	110352751	LOC110352751	NC_040051.1:170714-181028	0.121397	0	8.51852	0.0274268	0.376192
XR_002403673.2	XR_002403673.2	110353327	LOC110353327	NC_040059.1:1165878-1195712	0	0.156432	-10.3275	0.027621	0.377676
TCONS_00006060	LINC66	XLOC_003762	XLOC_003762	NC_040046.1:84597171-84606157	0	0.529691	-10.3483	0.0276481	0.377776
XR_003501236.1	XR_003501236.1	113845554	LOC113845554	NC_040064.1:659119-662818	10.7609	0.473837	4.61809	0.0276585	0.377827
TCONS_00156986	ERC2-OT1	101790595	ERC2	NC_040058.1:9752446-9761827	0	0.141451	-8.52067	0.0276805	0.378037
XR_003492608.1	XR_003492608.1	113839930	LOC113839930	NC_040072.1:5411211-5431476	0.0235053	0	7.16805	0.0277727	0.378843
XR_003497655.1	XR_003497655.1	106016826	LOC106016826	NC_040050.1:45144890-45164522	0.0629773	0	8.54374	0.0277956	0.379065
XR_003500262.1	XR_003500262.1	113845049	LOC113845049	NC_040046.1:10648355-10652762	0.0984577	0	7.06388	0.0278544	0.379594
TCONS_00078938	LINC800	XLOC_048639	XLOC_048639	NC_040048.1:72163979-72179456	0.0781697	0	8.47668	0.0279033	0.379989
TCONS_00067689	LINC673	XLOC_041699	XLOC_041699	NC_040048.1:70891222-70896034	0	0.272246	-8.49731	0.0279142	0.380047
TCONS_00140955	IL12B-OT2	101800211	IL12B	NC_040055.1:406958-408848	0.240972	0	7.1269	0.028254	0.383211
XR_003498562.1	XR_003498562.1	113844196	LOC113844196	NC_040052.1:36452685-36464122	0.0403757	0	7.18438	0.0282827	0.383327
XR_003492938.1	XR_003492938.1	101799584	LOC101799584	NC_040075.1:21801746-21873857	0	0.065458	-10.2783	0.0283433	0.383941
TCONS_00109966	LINC1095	XLOC_065971	XLOC_065971	NC_040050.1:46351150-46352852	0.255395	0	7.06644	0.0284625	0.384822
XR_002405285.2	XR_002405285.2	110353975	LOC110353975	NC_040046.1:114898481-114905154	0	0.194438	-8.46005	0.0285828	0.385427
TCONS_00115586	LINC1140	XLOC_068967	XLOC_068967	NC_040051.1:6428644-6441613	0	0.352241	-10.2918	0.0286284	0.385723
XR_003496765.1	XR_003496765.1	113843458	LOC113843458	NC_040049.1:75914111-75918071	1.0271	0	10.1777	0.0288185	0.387371
XR_003495170.1	XR_003495170.1	106019628	LOC106019628	NC_040047.1:14874258-14890213	0	0.0875497	-8.54709	0.0290894	0.389013
XR_003494008.1	XR_003494008.1	113841490	LOC113841490	NW_020866042.1:420-3788	0.921358	0.00452833	7.12727	0.0291299	0.389187
XR_003500284.1	XR_003500284.1	113845063	LOC113845063	NC_040058.1:15257617-15302190	0.0264677	0	8.4763	0.0293466	0.390788
XR_003495398.1	XR_003495398.1	113842734	LOC113842734	NC_040047.1:63352829-63357163	0.600884	0.0306563	4.21352	0.0295412	0.392008
XR_002403089.2	XR_002403089.2	110353077	LOC110353077	NC_040048.1:48821626-48840452	0.061599	0	8.39572	0.0296432	0.392997
XR_003496334.1	XR_003496334.1	113843176	LOC113843176	NC_040048.1:39939961-39954657	0	0.032482	-7.05279	0.0297131	0.393374
TCONS_00201312	LINC1819	XLOC_110625	XLOC_110625	NC_040075.1:11690027-11718134	0	0.15569	-10.1692	0.0297399	0.393546
TCONS_00062116	LOC106018859-OT4	106018859	LOC106018859	NC_040048.1:13311394-13524750	0	0.00573967	-8.40792	0.0298555	0.394437
XR_003497177.1	XR_003497177.1	101805374	LOC101805374	NC_040049.1:49106538-49109094	0	0.578173	-8.67837	0.0299947	0.395909
XR_002399797.2	XR_002399797.2	106015467	LOC106015467	NC_040057.1:19817381-19851563	0.0348677	0	8.45483	0.0300327	0.396136
XR_002400941.2	XR_002400941.2	106016276	LOC106016276	NC_040049.1:38810816-38824024	0	0.040206	-7.21981	0.0301127	0.39655
XR_003496307.1	XR_003496307.1	106015647	LOC106015647	NC_040048.1:38866531-39280193	0.00885833	0	10.1158	0.0301948	0.397448
TCONS_00111102	LINC1105	XLOC_066586	XLOC_066586	NC_040050.1:59109141-59113467	0	0.299413	-8.47179	0.0304537	0.400072
XR_003496386.1	XR_003496386.1	106018736	LOC106018736	NC_040048.1:46452115-46482241	0.0738733	0.002269	4.8203	0.0304662	0.400098
XR_003498581.1	XR_003498581.1	106019130	LOC106019130	NC_040052.1:9445618-9486001	0.027356	0	8.36417	0.030482	0.400213
XR_003500587.1	XR_003500587.1	110354352	LOC110354352	NC_040059.1:18791798-18825421	0.110399	0	10.087	0.0305846	0.40093
XR_003496498.1	XR_003496498.1	106016021	LOC106016021	NC_040048.1:70094229-70100080	0.0716853	0	7.02438	0.0306444	0.401451
TCONS_00085917	LINC876	XLOC_052826	XLOC_052826	NC_040049.1:37424501-37458888	0.05797	0.000262667	7.28365	0.0307401	0.402328
XR_003494483.1	XR_003494483.1	113842166	LOC113842166	NW_020866926.1:3868-43707	0	0.03077	-8.37808	0.0307503	0.402348
XR_003496487.1	XR_003496487.1	110351781	LOC110351781	NC_040048.1:69134626-69188076	0.0695187	0	10.0478	0.0310029	0.404448
TCONS_00210779	LINC1918	XLOC_116906	XLOC_116906	NC_040075.1:59609032-59610269	0	0.329639	-6.86445	0.0311735	0.405587
XR_003497094.1	XR_003497094.1	106017421	LOC106017421	NC_040046.1:170713499-170724864	0	0.106157	-8.34769	0.0312732	0.406383
XR_001194316.3	XR_001194316.3	106019466	LOC106019466	NC_040053.1:13749385-13756535	0.065769	0	7.1351	0.0313535	0.40666
XR_002401012.2	XR_002401012.2	101794793	LOC101794793	NC_040048.1:65526219-65536422	0.109755	0	8.35639	0.0313862	0.40666
TCONS_00067806	LINC675	XLOC_041767	XLOC_041767	NC_040048.1:72185023-72193549	1.05687	0.0425543	4.71713	0.0314289	0.406919
TCONS_00197547	LINC1789	XLOC_108866	XLOC_108866	NC_040073.1:4479186-4480397	0	0.379508	-6.97733	0.0316849	0.409146
XR_003492593.1	XR_003492593.1	113839924	LOC113839924	NC_040072.1:3264962-3268303	0.113444	0	6.82966	0.0316856	0.409146
TCONS_00001219	LINC13	XLOC_000762	XLOC_000762	NC_040046.1:14249131-14264103	0.229442	0	10.0203	0.0317929	0.409759
TCONS_00096006	LINC974	XLOC_058779	XLOC_058779	NC_040049.1:66412758-66434023	0.160986	0	10.0164	0.0318864	0.409885
TCONS_00014936	LINC156	XLOC_008926	XLOC_008926	NC_040046.1:174998169-175019434	0.16504	0	10.0057	0.0320663	0.410995
TCONS_00023879	LINC249	XLOC_014440	XLOC_014440	NC_040046.1:93012775-93018931	0.187087	0	8.39734	0.0325233	0.414803
TCONS_00213629	LOC113839632-AS1	113839632	LOC113839632	NW_020865375.1:2759-24914	0	0.168711	-10.0066	0.0326814	0.415797
TCONS_00050138	VPS50-AS1	101793870	VPS50	NC_040047.1:24488023-24489337	0	0.391328	-7.16499	0.0326892	0.415804
TCONS_00003366	LINC38	XLOC_002172	XLOC_002172	NC_040046.1:48287530-48302302	0.233419	0	9.93814	0.0328518	0.416835
TCONS_00066763	MSH5-OT2	106016069	MSH5	NC_040048.1:60490796-60584056	0.0367187	0	9.92997	0.0329156	0.416943
TCONS_00085915	LINC874	XLOC_052826	XLOC_052826	NC_040049.1:37423960-37473554	0.00973433	0.240431	-4.45368	0.0331059	0.418553
XR_001186421.3	XR_001186421.3	106014825	LOC106014825	NC_040048.1:79539685-79545739	0.058832	0	6.79503	0.033132	0.418553
TCONS_00161515	LINC1469	XLOC_092474	XLOC_092474	NC_040059.1:6838367-6852000	0.249361	0	9.91763	0.0332054	0.4192
XR_002402485.2	XR_002402485.2	106017289	LOC106017289	NC_040057.1:7133600-7156215	0	0.0498767	-8.28615	0.0332647	0.419814
XR_002403453.2	XR_002403453.2	110353216	LOC110353216	NC_040063.1:2758432-2838009	0.0424447	0	9.90935	0.0333103	0.41985
XR_003499245.1	XR_003499245.1	113844514	LOC113844514	NC_040046.1:155708460-155721747	0.07936	0	8.26413	0.0334036	0.420444
XR_003494256.1	XR_003494256.1	113841886	LOC113841886	NW_020866568.1:28139-40031	0.0302793	0	6.79368	0.0334098	0.420444
XR_002405695.2	XR_002405695.2	106019576	LOC106019576	NC_040046.1:104822578-104866242	0	0.082225	-9.94848	0.0334621	0.420633
TCONS_00079248	FUT9-OT1	101799797	FUT9	NC_040048.1:77036487-77065415	0	0.0391873	-8.25828	0.0334748	0.420633
XR_003500350.1	XR_003500350.1	106018899	LOC106018899	NC_040058.1:17408677-17470469	0	0.0607417	-9.94658	0.0334798	0.420633
XR_003492577.1	XR_003492577.1	113839907	LOC113839907	NC_040072.1:1249097-1405560	0.021429	0	9.89684	0.0334816	0.420633
XR_002402140.2	XR_002402140.2	110352700	LOC110352700	NC_040048.1:36630094-36667648	0.011403	0.199343	-4.00026	0.0335071	0.420676
XR_003492666.1	XR_003492666.1	110351634	LOC110351634	NC_040046.1:63644091-63807205	0	0.0219013	-9.94105	0.0336579	0.421503
TCONS_00189233	ANGPTL7-OT3	101802181	ANGPTL7	NC_040067.1:3310007-3358700	0.0158747	0.386252	-4.45875	0.0336673	0.421503
XR_002399729.2	XR_002399729.2	106015429	LOC106015429	NC_040049.1:35353899-35415331	0	0.060608	-9.93637	0.03377	0.422259
TCONS_00133900	CACNA1E-AS1	101795250	CACNA1E	NC_040053.1:25807199-25825189	0.174401	0	9.89242	0.033899	0.423363
TCONS_00019618	LINC209	XLOC_011664	XLOC_011664	NC_040046.1:30172647-30174134	0.278844	0	6.95227	0.0340569	0.423878
XR_003498057.1	XR_003498057.1	101805254	LOC101805254	NC_040051.1:10658520-10693971	0.02996	0	8.33124	0.0340629	0.423878
XR_003492959.1	XR_003492959.1	113840179	LOC113840179	NC_040075.1:34593122-34595660	0.139136	0	6.75852	0.0341522	0.424482
TCONS_00121083	LOC113844207-AS1	113844207	LOC113844207	NC_040052.1:21134799-21140139	0	0.2149	-8.26651	0.0343243	0.426157
TCONS_00184806	LINC1641	XLOC_103076	XLOC_103076	NC_040066.1:12305420-12307596	0.171853	0	6.78649	0.0345253	0.428141
TCONS_00212448	LINC1932	XLOC_117952	XLOC_117952	NW_020865067.1:12449-13404	0	0.393101	-6.73867	0.0345291	0.428141
TCONS_00201353	LINC1820	XLOC_110649	XLOC_110649	NC_040075.1:12313914-12314775	0.405611	0	6.75934	0.0345682	0.428254
XR_003499682.1	XR_003499682.1	101796143	LOC101796143	NC_040056.1:4312979-4452911	0.0619767	0.00194367	5.08511	0.0346385	0.428774
XR_003500470.1	XR_003500470.1	101793489	LOC101793489	NC_040059.1:14381705-14429983	0	0.008671	-6.8649	0.0347812	0.429959
XR_002399786.2	XR_002399786.2	110351828	LOC110351828	NC_040047.1:50636341-50715304	0	0.0432173	-9.87631	0.0348319	0.430214
XR_002404193.2	XR_002404193.2	110353550	LOC110353550	NC_040047.1:34039577-34043816	0	0.264604	-8.25821	0.0350401	0.432224
XR_003499868.1	XR_003499868.1	106014392	LOC106014392	NC_040056.1:5052795-5086972	0.0913937	0	9.79712	0.0352513	0.433674
XR_003501368.1	XR_003501368.1	113845632	LOC113845632	NC_040065.1:2306180-2309898	0.0973957	0	6.74819	0.035337	0.434291
XR_002398497.2	XR_002398497.2	110351284	LOC110351284	NC_040047.1:12997506-13009271	0	0.123359	-8.59297	0.0353523	0.434386
TCONS_00018902	NBEA-AS1	101799476	NBEA	NC_040046.1:23733157-23770228	0.517227	0.0130317	5.44658	0.0353782	0.434509
XR_003498517.1	XR_003498517.1	106016415	LOC106016415	NC_040052.1:29841142-29879858	0	0.0872733	-9.85771	0.0355564	0.435334
TCONS_00087038	RASSF6-OT1	101803214	RASSF6	NC_040049.1:46709052-46768251	0.049515	0	9.79423	0.0355834	0.435334
TCONS_00136986	LOC101798951-AS1	101798951	LOC101798951	NC_040054.1:15034856-15049523	0.210422	0	9.77905	0.0355858	0.435334
TCONS_00126571	LINC1224	XLOC_074457	XLOC_074457	NC_040052.1:32225542-32230534	0.19466	0	8.1973	0.0356646	0.435784
XR_002404125.2	XR_002404125.2	110353522	LOC110353522	NC_040046.1:2537897-2542199	0.0823443	0	6.79824	0.0357146	0.436235
TCONS_00034553	ASB13-OT1	101790271	ASB13	NC_040046.1:201533676-201534853	0.295491	0	6.76002	0.0357167	0.436235
TCONS_00070034	LINC709	XLOC_043316	XLOC_043316	NC_040048.1:101379129-101384911	1.04447	0.0732457	3.90213	0.0358108	0.437004
XR_003499635.1	XR_003499635.1	110354531	LOC110354531	NC_040055.1:4282818-4335149	0.0555283	0	9.7803	0.0359024	0.43766
XR_003498464.1	XR_003498464.1	113844159	LOC113844159	NC_040052.1:9487928-9585659	0.0304507	0	9.76819	0.0359525	0.43799
XR_003497143.1	XR_003497143.1	101789388	LOC101789388	NC_040049.1:45925520-45947745	0.047491	0	8.26258	0.0360258	0.438172
XR_002400759.2	XR_002400759.2	110352188	LOC110352188	NC_040052.1:17923677-17939506	0	0.0676393	-8.17933	0.0360936	0.438456
TCONS_00204910	LINC1854	XLOC_113082	XLOC_113082	NC_040075.1:58981664-58984017	0.0159213	0.754043	-5.28977	0.0365002	0.441553
XR_003496832.1	XR_003496832.1	106016981	LOC106016981	NC_040049.1:13817986-14246164	0	0.007619	-9.80481	0.036531	0.441721
XR_003494803.1	XR_003494803.1	113842379	LOC113842379	NC_040046.1:111979071-112037860	0	0.0567433	-9.77771	0.0365698	0.441853
XR_003496318.1	XR_003496318.1	110351921	LOC110351921	NC_040048.1:38736251-38766362	0	0.110233	-9.77006	0.0366773	0.44251
XR_003500264.1	XR_003500264.1	101799201	LOC101799201	NC_040058.1:16564254-16848359	0	0.0116177	-9.76238	0.0368077	0.443495
XR_003493450.1	XR_003493450.1	113840711	LOC113840711	NW_020865206.1:11999-19587	0	0.138416	-8.15496	0.0368333	0.443531
XR_003497816.1	XR_003497816.1	113843897	LOC113843897	NC_040050.1:30895238-30900671	0.387616	0.016149	4.62562	0.0368339	0.443531
XR_002402645.2	XR_002402645.2	101794014	LOC101794014	NC_040047.1:33182910-33205221	0.050392	0	8.33501	0.0372383	0.446696
XR_003496228.1	XR_003496228.1	106016147	LOC106016147	NC_040048.1:35391410-35416001	0.039072	0	8.16851	0.0372496	0.446722
TCONS_00085920	LINC878	XLOC_052826	XLOC_052826	NC_040049.1:37424511-37458888	0.000516	0.228602	-7.84652	0.0372859	0.446985
XR_002404307.2	XR_002404307.2	110353597	LOC110353597	NC_040070.1:6157796-6162826	0	0.071373	-6.63909	0.0374283	0.448409
TCONS_00081754	LINC830	XLOC_050571	XLOC_050571	NC_040048.1:109897460-109957560	0.045804	0	9.70368	0.0375509	0.449148
TCONS_00007583	LINC98	XLOC_004755	XLOC_004755	NC_040046.1:101793587-101810905	0.163793	0	9.70093	0.0375781	0.449196
XR_001185586.3	XR_001185586.3	106014334	LOC106014334	NC_040049.1:58178619-58191859	0.0241633	0	6.64027	0.0376249	0.449539
TCONS_00201349	GDNF-AS1	101802438	GDNF	NC_040075.1:12303429-12315939	1.31688	0.0320793	5.43808	0.0377187	0.450041
TCONS_00115353	CPXM2-AS1	101793162	CPXM2	NC_040051.1:4118380-4132433	0.204679	0	9.68028	0.0377999	0.450685
XR_003499231.1	XR_003499231.1	110354567	LOC110354567	NC_040054.1:3077572-3231982	0	0.0206607	-9.71539	0.0378933	0.451249
XR_001188763.3	XR_001188763.3	106016219	LOC106016219	NC_040057.1:18686849-18698316	0.0890833	0	8.23153	0.0379183	0.451249
XR_003498152.1	XR_003498152.1	110353008	LOC110353008	NC_040051.1:6324034-6370362	0.058774	0	9.68885	0.0379479	0.451413
XR_002401389.2	XR_002401389.2	110352440	LOC110352440	NC_040061.1:3062999-3076370	0.0704433	0	8.14444	0.0380014	0.451673
XR_003498361.1	XR_003498361.1	106016933	LOC106016933	NC_040052.1:25099014-25204664	0	0.0292737	-9.73112	0.0381095	0.452404
XR_002398554.2	XR_002398554.2	110351298	LOC110351298	NC_040052.1:8271600-8274104	0.620447	0.0143247	5.35739	0.0381104	0.452404
XR_002401687.2	XR_002401687.2	110352564	LOC110352564	NC_040049.1:26199367-26203906	0.268569	0.00503567	5.38744	0.0382133	0.453153
XR_003498501.1	XR_003498501.1	110353287	LOC110353287	NC_040052.1:13487833-13502588	0.192585	0	9.66068	0.0382449	0.453246
TCONS_00202366	SV2C-AS1	101804798	SV2C	NC_040075.1:24097178-24114106	0	0.181624	-9.72164	0.0383181	0.453563
XR_003496535.1	XR_003496535.1	113843289	LOC113843289	NC_040048.1:80413738-80418823	0.07304	0	6.83111	0.0384534	0.454491
TCONS_00219075	LINC2146	XLOC_122341	XLOC_122341	NW_020866539.1:30661-38971	0	0.364144	-9.69766	0.0388927	0.457889
XR_217080.4	XR_217080.4	101789843	LOC101789843	NC_040055.1:15837832-15850170	0.15067	0.004958	4.68851	0.038907	0.457889
TCONS_00035558	C2H9orf152-OT1	101791947	C2H9orf152	NC_040047.1:6231903-6235190	0	0.113791	-6.72513	0.0391047	0.459457
XR_003498695.1	XR_003498695.1	106019749	LOC106019749	NC_040053.1:32812522-32905368	0	0.0324083	-9.68796	0.0392049	0.460323
XR_002400658.2	XR_002400658.2	106016068	LOC106016068	NC_040049.1:28859892-28893819	0	0.0293223	-8.08444	0.0392166	0.460365
XR_002399708.2	XR_002399708.2	110351803	LOC110351803	NC_040050.1:31073959-31091927	0	0.05553	-8.08468	0.0392436	0.460437
XR_002399796.2	XR_002399796.2	106015467	LOC106015467	NC_040057.1:19817038-19851563	0.0757593	0	9.62796	0.039255	0.460437
XR_002399635.2	XR_002399635.2	110351790	LOC110351790	NC_040051.1:9837666-9869820	0	0.0942637	-9.64191	0.0396439	0.46295
TCONS_00077578	LINC780	XLOC_047706	XLOC_047706	NC_040048.1:60192025-60204334	0	0.240024	-9.6634	0.0396617	0.46302
XR_003496164.1	XR_003496164.1	113843131	LOC113843131	NC_040048.1:24162081-24178151	0	0.0641897	-8.10928	0.0398235	0.463995
XR_001192369.3	XR_001192369.3	106018338	LOC106018338	NC_040048.1:24827826-24841841	0.0671777	0	8.11576	0.0398312	0.463995
TCONS_00173103	LOC101797323-OT5	101797323	LOC101797323	NC_040062.1:1122442-1155438	28.1589	7.03452	2.10284	0.0398346	0.463995
TCONS_00216242	LINC2042	XLOC_120452	XLOC_120452	NW_020865845.1:1902-4133	0.023929	0.69248	-4.15498	0.0398463	0.464036
TCONS_00208478	LINC1894	XLOC_115308	XLOC_115308	NC_040075.1:27581726-27582800	0	0.407033	-6.97293	0.0399217	0.464156
TCONS_00127126	LINC1229	XLOC_074736	XLOC_074736	NC_040052.1:37772934-37784230	0.0271077	1.21853	-5.2959	0.0401605	0.466013
TCONS_00052369	LINC552	XLOC_032405	XLOC_032405	NC_040047.1:48174084-48190694	0	0.17185	-9.62135	0.0401808	0.466013
XR_003500133.1	XR_003500133.1	113844995	LOC113844995	NC_040057.1:16839080-16914266	0.0335817	0	9.58054	0.0402561	0.466525
XR_003501283.1	XR_003501283.1	106015373	LOC106015373	NC_040065.1:8365182-8392732	0	0.0415127	-8.30486	0.040407	0.467704
TCONS_00208264	LINC1893	XLOC_115189	XLOC_115189	NC_040075.1:25268581-25279924	0.0408973	0.627565	-3.77313	0.0405405	0.468395
TCONS_00160261	LINC1458	XLOC_091760	XLOC_091760	NC_040058.1:18474764-18477167	0.36412	0	8.01989	0.0406109	0.468922
TCONS_00125890	LINC1221	XLOC_074112	XLOC_074112	NC_040052.1:24577171-24581259	0	0.260074	-8.19776	0.0406458	0.468955
XR_001188731.3	XR_001188731.3	106016197	LOC106016197	NC_040048.1:63226184-63236057	0	0.096214	-8.04591	0.0406465	0.468955
TCONS_00122367	LOC101789531-OT1	101789531	LOC101789531	NC_040052.1:30322956-30370915	0.0604277	1.60238	-4.62797	0.0406595	0.46901
XR_002402477.1	XR_002402477.1	110352832	LOC110352832	NC_040060.1:4194060-4210303	0.0539303	0	8.05087	0.0407489	0.469756
TCONS_00039194	CAPN7-AS1	101802698	CAPN7	NC_040047.1:43939138-43941327	0.398976	0	8.01661	0.0408604	0.470472
TCONS_00029966	CACNA1I-AS1	101803794	CACNA1I	NC_040046.1:149854141-149868383	0.174401	0	9.55351	0.0408725	0.470516
XR_003496401.1	XR_003496401.1	106016692	LOC106016692	NC_040048.1:53534969-53597950	0	0.044493	-9.59319	0.0408937	0.470522
TCONS_00103820	LINC1046	XLOC_062877	XLOC_062877	NC_040050.1:60382365-60391853	0	0.151885	-8.57026	0.0409479	0.470909
XR_003495964.1	XR_003495964.1	113843063	LOC113843063	NC_040048.1:6334146-6564937	0	0.0125747	-9.57768	0.0410641	0.47112
TCONS_00212020	LOC113840478-AS3	113840478	LOC113840478	NW_020864954.1:8609-16682	0.302813	0	9.53151	0.0414967	0.47421
XR_003498407.1	XR_003498407.1	106019051	LOC106019051	NC_040052.1:9761260-10103018	0.007512	0	9.51544	0.0416462	0.475302
XR_003496322.1	XR_003496322.1	110351921	LOC110351921	NC_040048.1:38740339-38766362	0	0.106319	-9.57139	0.0417267	0.475866
XR_002400653.2	XR_002400653.2	110352151	LOC110352151	NC_040048.1:60076011-60106460	0.0823813	0	9.52321	0.0417291	0.475866
TCONS_00128845	ADGRL2-OT2	101789995	ADGRL2	NC_040053.1:18117306-18150775	0.198564	1.8662	-3.12411	0.0419078	0.477237
XR_001194489.3	XR_001194489.3	106019575	LOC106019575	NC_040046.1:105012118-105042256	0.028812	0	7.98408	0.0419237	0.477243
TCONS_00035542	LINC382	XLOC_021305	XLOC_021305	NC_040047.1:5706308-5719781	0	0.200803	-9.54009	0.0420041	0.477691
XR_003495461.1	XR_003495461.1	113842764	LOC113842764	NC_040047.1:79399390-79402924	0.0854283	0	6.55909	0.0424892	0.480598
XR_002399499.2	XR_002399499.2	110351719	LOC110351719	NC_040050.1:63419013-63453710	0.0242887	0	7.9717	0.042538	0.48073
TCONS_00022608	LINC240	XLOC_013687	XLOC_013687	NC_040046.1:78447339-78451246	0.259679	0	8.26464	0.0425513	0.48073
XR_003501110.1	XR_003501110.1	106015882	LOC106015882	NC_040064.1:8689374-8691633	0.128654	0	6.50998	0.0425822	0.480793
XR_003498559.1	XR_003498559.1	106018973	LOC106018973	NC_040052.1:7917575-7934242	0	0.0558967	-7.98129	0.0426073	0.480982
XR_001190504.3	XR_001190504.3	106017214	LOC106017214	NC_040058.1:1495873-1525285	0.0305277	0	8.02195	0.0427898	0.482198
XR_002403650.2	XR_002403650.2	110353318	LOC110353318	NC_040047.1:78891487-78898579	0.0427127	0	6.50462	0.0431022	0.484509
XR_001189247.3	XR_001189247.3	106016487	LOC106016487	NC_040048.1:56505562-56615822	0.004966	0.227654	-5.34164	0.0431244	0.484509
XR_003497134.1	XR_003497134.1	113843592	LOC113843592	NC_040049.1:45279850-45281554	0.179739	0	6.58605	0.0433121	0.485863
XR_003496543.1	XR_003496543.1	101793518	LOC101793518	NC_040048.1:81233801-81241482	0.302449	0	9.45761	0.0434195	0.48652
TCONS_00071219	LINC731	XLOC_044209	XLOC_044209	NC_040048.1:115093471-115102428	0.278757	9.90596	-5.04007	0.0434549	0.48661
XR_003497441.1	XR_003497441.1	106017434	LOC106017434	NC_040050.1:47123988-47190019	0.0348313	0	9.4459	0.0436606	0.488333
XR_001190902.3	XR_001190902.3	101794946	LOC101794946	NC_040050.1:47693140-47711270	0	0.149211	-9.47799	0.0436908	0.488533
XR_003499484.1	XR_003499484.1	106016319	LOC106016319	NC_040055.1:15146170-15217324	0	0.038025	-9.47799	0.0436955	0.488533
XR_002400945.2	XR_002400945.2	106016272	LOC106016272	NC_040049.1:38711180-38766242	0	0.0486967	-9.46384	0.0439264	0.489962
XR_003495339.1	XR_003495339.1	110351823	LOC110351823	NC_040047.1:49597501-49623544	5.1e-05	0.035813	-6.05201	0.0439721	0.490025
XR_003494733.1	XR_003494733.1	106017845	LOC106017845	NC_040046.1:103094535-103138029	0.0197897	0	8.01829	0.0439748	0.490025
XR_003494233.1	XR_003494233.1	101794649	LOC101794649	NW_020866522.1:1011-14311	0.062512	0	7.91752	0.0440612	0.490534
TCONS_00017814	LINC188	XLOC_010632	XLOC_010632	NC_040046.1:9003549-9039372	0.0652723	0	9.4254	0.0441539	0.490906
TCONS_00086661	LINC892	XLOC_053412	XLOC_053412	NC_040049.1:43814591-43817377	0.311722	0	8.01089	0.0442023	0.491121
XR_001189013.3	XR_001189013.3	106016364	LOC106016364	NC_040048.1:65550165-65568793	0.015495	0	6.45902	0.0443123	0.491864
XR_002401604.2	XR_002401604.2	110352531	LOC110352531	NC_040060.1:9784081-9787496	0.327921	0.007911	5.27039	0.0443444	0.492029
XR_003497287.1	XR_003497287.1	106015751	LOC106015751	NC_040049.1:41537070-41567887	0	0.0822683	-9.44875	0.0443584	0.492089
TCONS_00142674	XKRX-OT1	101799601	XKRX	NC_040055.1:14895974-14897272	0	0.264606	-6.61757	0.0445061	0.493061
XR_002403105.2	XR_002403105.2	106017722	LOC106017722	NC_040057.1:17628666-17630900	0.123981	0	6.41753	0.0445065	0.493061
XR_001190376.3	XR_001190376.3	106017130	LOC106017130	NC_040070.1:528755-536046	0.114149	0.002492	5.33711	0.0445371	0.493304
XR_003494117.1	XR_003494117.1	113841657	LOC113841657	NW_020866307.1:12858-15651	0.287813	0	7.92088	0.0445554	0.493344
XR_003498732.1	XR_003498732.1	113844284	LOC113844284	NC_040053.1:27237511-27367643	0.00627433	0	7.92665	0.0446266	0.493586
XR_003499173.1	XR_003499173.1	106020111	LOC106020111	NC_040054.1:17005044-17013515	0	0.104281	-7.9096	0.0448278	0.494987
XR_002402444.2	XR_002402444.2	101789849	LOC101789849	NC_040060.1:7060354-7084645	0.0344953	0	7.99754	0.0449843	0.496378
TCONS_00172898	LOC113845392-OT1	113845392	LOC113845392	NC_040062.1:340748-448278	0.553069	0.0178393	5.03414	0.0450541	0.496846
XR_003496249.1	XR_003496249.1	106017016	LOC106017016	NC_040048.1:36601801-36607956	0.045675	0	6.41408	0.0451784	0.497886
XR_002402269.2	XR_002402269.2	110352760	LOC110352760	NC_040050.1:33050654-33087045	0	0.0691117	-9.43299	0.0453867	0.499386
XR_003495192.1	XR_003495192.1	113842640	LOC113842640	NC_040047.1:18243976-18258051	0.055791	0	7.88706	0.0456146	0.501155
TCONS_00017820	LINC189	XLOC_010632	XLOC_010632	NC_040046.1:9026811-9039500	0	0.196706	-9.42133	0.0457281	0.501919
XR_003497224.1	XR_003497224.1	110353922	LOC110353922	NC_040049.1:19651641-19670268	0	0.045333	-7.88483	0.0459749	0.502873
TCONS_00101015	LOC101797500-OT1	101797500	LOC101797500	NC_040050.1:34001054-34013944	0.0672847	0	7.9886	0.0459801	0.502873
TCONS_00198053	HDAC7-AS1	101790478	HDAC7	NC_040073.1:6592930-6594604	0	0.179867	-6.45706	0.0459861	0.502873
XR_003500017.1	XR_003500017.1	101802362	LOC101802362	NC_040057.1:19481682-19599935	0	0.02055	-9.38994	0.0461246	0.504043
XR_002406914.2	XR_002406914.2	110354693	LOC110354693	NC_040057.1:6187460-6247781	0.013275	0	7.87997	0.0461527	0.504193
TCONS_00067699	SNX3-OT1	101789529	SNX3	NC_040048.1:71077622-71087429	0.929923	0.0448407	4.43782	0.0464275	0.505833
XR_003496741.1	XR_003496741.1	110353269	LOC110353269	NC_040049.1:73312882-73316428	0.0822963	0	6.54282	0.0467754	0.507845
XR_003492557.1	XR_003492557.1	113839900	LOC113839900	NC_040072.1:4688096-4690104	0.0722937	1.39811	-3.97243	0.0468359	0.508215
TCONS_00161655	TCOF1-OT1	101803153	TCOF1	NC_040059.1:7690756-7693999	0.0311843	1.87267	-5.47457	0.0471018	0.509964
TCONS_00115054	LINC1135	XLOC_068678	XLOC_068678	NC_040051.1:1468796-1477111	0	0.284467	-9.35123	0.0471366	0.509964
TCONS_00049601	ARMC3-OT1	101795313	ARMC3	NC_040047.1:18467024-18469373	0	0.132298	-6.53211	0.0474441	0.512283
XR_003495949.1	XR_003495949.1	110352616	LOC110352616	NC_040048.1:5021344-5023697	0.121844	0	6.45935	0.0475564	0.512822
XR_003499956.1	XR_003499956.1	101791237	LOC101791237	NC_040057.1:4766407-4770332	0	0.211366	-7.83912	0.0476185	0.51284
TCONS_00023146	LINC241	XLOC_013968	XLOC_013968	NC_040046.1:82874033-82883626	0	0.24891	-9.35541	0.0476897	0.513262
XR_003498536.1	XR_003498536.1	113844186	LOC113844186	NC_040052.1:35035544-35166699	0.0159083	0	9.30389	0.0477397	0.513262
XR_001186148.3	XR_001186148.3	106014656	LOC106014656	NC_040050.1:765159-838852	0.029699	0	9.28518	0.0478372	0.513762
TCONS_00005792	LINC57	XLOC_003587	XLOC_003587	NC_040046.1:82091393-82103272	0.172888	0	9.28429	0.0482783	0.51629
TCONS_00037101	ADAM22-OT2	101794671	ADAM22	NC_040047.1:22254607-22260510	0.030102	0.870489	-4.58478	0.0485011	0.517595
TCONS_00065278	PDE10A-OT2	101799990	PDE10A	NC_040048.1:45128037-45145751	0.000341667	0.241934	-8.20232	0.0485274	0.517595
XR_003495127.1	XR_003495127.1	113842607	LOC113842607	NC_040047.1:1307632-1309065	0	0.211158	-6.45149	0.048587	0.517875
XR_002404607.2	XR_002404607.2	106018836	LOC106018836	NC_040049.1:16958924-17032004	0.0289157	0	9.27495	0.0485879	0.517875
XR_003492263.1	XR_003492263.1	113839693	LOC113839693	NC_040046.1:47448544-47459755	0	0.0806617	-7.92346	0.0486835	0.51851
XR_003496333.1	XR_003496333.1	113843176	LOC113843176	NC_040048.1:39939961-39954945	0	0.073731	-8.25196	0.0487297	0.518612
TCONS_00001564	LINC16	XLOC_000961	XLOC_000961	NC_040046.1:18471373-18474114	0	0.305098	-7.84608	0.0488539	0.51958
XR_002404946.2	XR_002404946.2	106019043	LOC106019043	NC_040066.1:9695731-9796536	0.020807	0	9.26833	0.0488583	0.51958
TCONS_00081160	E2F6-OT1	101793078	E2F6	NC_040048.1:103407554-103413712	0.123945	0	7.86264	0.0488601	0.51958
TCONS_00195433	LOC113839940-OT1	113839940	LOC113839940	NC_040072.1:3810596-3825379	0.0156313	0.561412	-5.00728	0.0492832	0.522554
XR_002406224.2	XR_002406224.2	110354369	LOC110354369	NC_040050.1:37220974-37235829	0.339175	0.0183583	4.31795	0.0494371	0.523663
XR_003497514.1	XR_003497514.1	110353153	LOC110353153	NC_040050.1:61157421-61182297	0	0.0920503	-9.29915	0.0494475	0.523663
XR_002405741.2	XR_002405741.2	110354159	LOC110354159	NC_040048.1:52789530-52793892	0	0.066271	-6.39685	0.0495262	0.52406
TCONS_00012007	LINC130	XLOC_007215	XLOC_007215	NC_040046.1:148785104-148786095	0.313647	0	6.59978	0.0496393	0.524382
TCONS_00215761	LINC2019	XLOC_120100	XLOC_120100	NW_020865740.1:3308-6993	0	0.635354	-9.2661	0.0497048	0.524606
XR_003492579.1	XR_003492579.1	113839907	LOC113839907	NC_040072.1:1249097-1400517	0	0.0154227	-9.2661	0.0497224	0.524606
XR_001188573.3	XR_001188573.3	106016113	LOC106016113	NC_040046.1:191568736-191593830	0.0795693	0	9.24428	0.0498376	0.525057

## Sheet: H_vs_N.lncRNA.diffgene
transcript_id	transcript_name	gene_id	gene_name	transcript_locus	H_FPKM	N_FPKM	log2FoldChange	pvalue	padj
TCONS_00113417	LOC101797569-AS1	101797569	LOC101797569	NC_040051.1:18106619-18110733	99.4581	0.012061	12.554	8.06842e-12	2.08283e-08
TCONS_00174511	DAB2IP-OT1	101799454	DAB2IP	NC_040063.1:9415895-9507703	0	0.967692	-14.5897	7.14609e-08	6.00663e-05
TCONS_00217823	LINC2093	XLOC_121558	XLOC_121558	NW_020866309.1:32669-50821	0.00917567	10.6826	-10.0359	1.31664e-07	0.000102431
TCONS_00173091	LOC113845374-OT4	113845374	LOC113845374	NC_040062.1:1054856-1155416	19.6847	0	19.0404	1.88815e-07	0.000141094
TCONS_00173090	LOC113845374-OT3	113845374	LOC113845374	NC_040062.1:1054856-1154503	17.2841	0	18.8399	2.1991e-07	0.00015809
XR_003492669.1	XR_003492669.1	110351634	LOC110351634	NC_040046.1:63644091-63807205	0	0.235238	-13.3681	5.59275e-06	0.00196064
TCONS_00128507	RPS8-AS1	101797133	RPS8	NC_040053.1:14616824-14623476	45.2284	0.003652	12.8332	6.89664e-06	0.00229049
XR_003498075.1	XR_003498075.1	101793336	LOC101793336	NC_040051.1:24735844-25146039	0.402199	0	15.4577	1.57247e-05	0.00439921
TCONS_00172903	LOC113845409-OT3	113845409	LOC113845409	NC_040062.1:359127-394388	0.836256	0	12.9975	2.02692e-05	0.0052197
TCONS_00063735	GPATCH11-OT2	101796696	GPATCH11	NC_040048.1:30911584-30930888	4.57624	0.00617733	9.36868	2.06065e-05	0.00524791
XR_002406043.2	XR_002406043.2	101791681	LOC101791681	NC_040053.1:31874028-32052804	0	0.117314	-12.505	2.90703e-05	0.00685046
TCONS_00058504	LOC106015872-OT2	106015872	LOC106015872	NC_040047.1:126380098-126430007	0.532019	0	12.8339	2.95524e-05	0.00693529
TCONS_00007467	LINC95	XLOC_004612	XLOC_004612	NC_040046.1:100804206-100902931	0.532985	0	13.818	3.29306e-05	0.00766473
TCONS_00086037	LINC884	XLOC_052945	XLOC_052945	NC_040049.1:38883417-38950922	0.444402	0	12.9994	3.54606e-05	0.00802342
TCONS_00085921	LINC880	XLOC_052826	XLOC_052826	NC_040049.1:37424511-37461604	0.000412333	0.688877	-10.0756	6.10937e-05	0.0115569
TCONS_00172905	LOC113845409-OT4	113845409	LOC113845409	NC_040062.1:360120-394388	0.502323	0	12.2154	6.14335e-05	0.0115569
TCONS_00198309	GH1-AS2	101790997	GH1	NC_040073.1:911796-919657	2.02907	0	12.1082	6.94901e-05	0.012649
TCONS_00085922	LINC879	XLOC_052826	XLOC_052826	NC_040049.1:37424511-37461604	0.000178	0.668939	-10.0947	7.40175e-05	0.0133105
XR_003494802.1	XR_003494802.1	113842378	LOC113842378	NC_040046.1:111770817-111923047	0	0.103479	-12.1069	7.81197e-05	0.0137355
TCONS_00056261	LINC587	XLOC_034814	XLOC_034814	NC_040047.1:101109063-101120105	1.18651	0	11.8226	0.000117549	0.0183908
XR_003494800.1	XR_003494800.1	113842378	LOC113842378	NC_040046.1:111770817-111926019	0	0.07307	-11.624	0.000118254	0.0184503
TCONS_00105407	LINC1063	XLOC_063684	XLOC_063684	NC_040050.1:7935617-7993932	0.270078	0	12.0725	0.000132781	0.0198155
XR_002398635.2	XR_002398635.2	110351346	LOC110351346	NC_040066.1:3412271-3420172	0	1.25869	-11.4382	0.000157302	0.0223337
TCONS_00212753	LOC113840687-OT1	113840687	LOC113840687	NW_020865193.1:9187-35873	0.394909	0	11.5136	0.000158459	0.022442
XR_002403638.2	XR_002403638.2	110353307	LOC110353307	NC_040050.1:51414490-51703696	0	0.041189	-11.6999	0.000161842	0.0228073
TCONS_00179828	LINC1595	XLOC_100806	XLOC_100806	NC_040065.1:4305008-4309032	8.27003	0.00747467	9.93398	0.000166826	0.0234514
XR_002405515.2	XR_002405515.2	106019447	LOC106019447	NC_040053.1:30197571-30404430	0.0483323	0	11.4364	0.000184173	0.0250128
TCONS_00215762	LINC2020	XLOC_120100	XLOC_120100	NW_020865740.1:3308-13203	71.303	0	17.5946	0.000210711	0.0274539
XR_003493049.1	XR_003493049.1	113840273	LOC113840273	NC_040075.1:10412589-10438785	0	0.341644	-11.2718	0.000219865	0.0283142
TCONS_00024679	LINC262	XLOC_015017	XLOC_015017	NC_040046.1:100671867-100777430	0.563387	0	14.0144	0.0002284	0.0290057
TCONS_00148003	KIAA0895L-OT1	101804990	KIAA0895L	NC_040056.1:18513644-18521402	0	1.17875	-11.3278	0.000234674	0.0296168
TCONS_00173001	LOC110354662-AS1	110354662	LOC110354662	NC_040062.1:734810-748906	0.563182	0	11.0999	0.000248721	0.0309321
TCONS_00221249	LOC113842231-OT2	113842231	LOC113842231	NW_020866978.1:102347-121218	0	0.406603	-11.0685	0.000285985	0.0340496
XR_003492496.1	XR_003492496.1	110353382	LOC110353382	NC_040070.1:4732667-4879335	0.328581	0	13.7035	0.000312017	0.0360164
XR_003496053.1	XR_003496053.1	110353759	LOC110353759	NC_040048.1:13113250-13275980	0	0.0460717	-11.0265	0.000326202	0.036919
TCONS_00152462	DYNLRB2-AS2	101800691	DYNLRB2	NC_040057.1:7827033-8171939	0.986902	0	16.4946	0.000364161	0.0400028
TCONS_00078070	S100A10-OT1	106016361	S100A10	NC_040048.1:64160601-64189590	0	0.323467	-11.3684	0.000368122	0.0402046
TCONS_00066762	AKAP7-AS1	101790389	AKAP7	NC_040048.1:60490796-60518589	0	0.22688	-10.7794	0.000397088	0.0422311
TCONS_00202387	COL4A3BP-OT1	101791970	COL4A3BP	NC_040075.1:24421659-24429023	8.37654	0.000792667	12.2068	0.000416578	0.0436576
XR_003494372.1	XR_003494372.1	113842067	LOC113842067	NW_020866827.1:19359-26071	0	5.87029	-13.4392	0.000447637	0.0453159
TCONS_00170410	RTN4R-AS1	101794733	RTN4R	NC_040061.1:10402204-10472299	0	0.562494	-13.4153	0.000458281	0.0457946
TCONS_00176373	LINC1562	XLOC_099397	XLOC_099397	NC_040064.1:217262-218862	3.9501	0	10.774	0.000462042	0.0457946
XR_003497935.1	XR_003497935.1	101797051	LOC101797051	NC_040051.1:26348029-26575846	0	0.175204	-13.46	0.00046588	0.0460945
XR_003494371.1	XR_003494371.1	113842067	LOC113842067	NW_020866827.1:19359-26071	5.77638	0	13.3799	0.000483444	0.0471749
TCONS_00058511	LINC614	XLOC_036283	XLOC_036283	NC_040047.1:126399699-126409135	0.635977	0	10.6946	0.000503677	0.0481563
XR_003496198.1	XR_003496198.1	113843147	LOC113843147	NC_040048.1:30926144-30929498	8.18502	0.0214573	8.43525	0.000539776	0.0501031
XR_003495652.1	XR_003495652.1	113842842	LOC113842842	NC_040047.1:107708275-107804145	0.0632787	0	10.7099	0.000550955	0.0509606
XR_003500542.1	XR_003500542.1	110354619	LOC110354619	NC_040059.1:3539931-3559172	6.87231	0.0528587	6.97203	0.000645255	0.0559471
TCONS_00152469	DYNLRB2-AS3	101800691	DYNLRB2	NC_040057.1:7839034-8347995	0.377903	0	15.7195	0.000665855	0.0573828
XR_003499479.1	XR_003499479.1	106016319	LOC106016319	NC_040055.1:15146170-15217307	0	0.091257	-10.8365	0.000690466	0.0585245
XR_003497962.1	XR_003497962.1	113843966	LOC113843966	NC_040046.1:194743281-194790942	0	0.0979603	-10.3564	0.00071505	0.059708
XR_002401269.2	XR_002401269.2	106016476	LOC106016476	NC_040055.1:10568942-10736639	0	0.029915	-10.4313	0.000731183	0.0604445
TCONS_00066763	MSH5-OT2	106016069	MSH5	NC_040048.1:60490796-60584056	0.313161	0	12.9548	0.0008419	0.0661316
TCONS_00168987	RBFOX1-OT3	101803943	RBFOX1	NC_040060.1:15225449-15448831	0.11399	0	12.7629	0.000876069	0.0678768
XR_003495335.1	XR_003495335.1	101793821	LOC101793821	NC_040047.1:49283581-49539415	0.101507	0	12.788	0.000883646	0.0680913
TCONS_00085917	LINC876	XLOC_052826	XLOC_052826	NC_040049.1:37424501-37458888	0.21101	0.000262667	9.0717	0.000908906	0.0696608
XR_003500076.1	XR_003500076.1	106018486	LOC106018486	NC_040057.1:15592518-15881790	0	0.52433	-15.3893	0.000920104	0.0701403
TCONS_00221217	LOC110353105-AS1	110353105	LOC110353105	NW_020866971.1:2280-17149	0.306863	0	10.3081	0.000946555	0.0707326
XR_003495332.1	XR_003495332.1	101793821	LOC101793821	NC_040047.1:49283581-49539415	0.0932873	0	12.6697	0.000951191	0.0708924
TCONS_00086754	SEC24D-OT3	101792755	SEC24D	NC_040049.1:44395924-44414325	0	1.29674	-12.6871	0.000975663	0.0722477
XR_001195887.3	XR_001195887.3	106020400	LOC106020400	NC_040057.1:17142989-17183311	0	0.090602	-9.99607	0.000984281	0.0725965
TCONS_00014834	LINC154	XLOC_008847	XLOC_008847	NC_040046.1:173368677-173386078	0	0.327469	-10.6535	0.00099935	0.073517
TCONS_00217643	LINC2083	XLOC_121446	XLOC_121446	NW_020866277.1:6093-14239	0.469522	0	10.0406	0.00102281	0.0746629
XR_003499073.1	XR_003499073.1	101798394	LOC101798394	NC_040054.1:249222-309558	0	0.381422	-12.6588	0.00107066	0.0768197
XR_001187740.3	XR_001187740.3	106015613	LOC106015613	NC_040047.1:48674345-48692997	0.190523	0	9.93933	0.00107918	0.077287
TCONS_00041903	LOC101803244-AS3	101803244	LOC101803244	NC_040047.1:79493808-79511189	1.22037	0	12.511	0.00116716	0.0812278
TCONS_00057881	LINC609	XLOC_035862	XLOC_035862	NC_040047.1:119405473-119418469	0.335492	0	10.2238	0.0012055	0.0825849
TCONS_00029353	WASHC3-OT2	101793125	WASHC3	NC_040046.1:144725067-144745936	0.962534	0	12.4488	0.00124361	0.0834738
XR_003497066.1	XR_003497066.1	106017026	LOC106017026	NC_040049.1:56853862-56867087	0	0.269055	-9.96556	0.00124582	0.0834738
TCONS_00122971	LINC1199	XLOC_072728	XLOC_072728	NC_040052.1:37777187-37783801	0	0.467181	-9.75739	0.00126433	0.084376
TCONS_00175574	LOC101791263-OT1	101791263	LOC101791263	NC_040063.1:6571999-6588530	0	0.194952	-9.82498	0.00129483	0.0854074
TCONS_00003260	LINC36	XLOC_002067	XLOC_002067	NC_040046.1:44598732-44668386	0.273109	0	12.3692	0.00133067	0.0865649
XR_003500939.1	XR_003500939.1	106017606	LOC106017606	NC_040061.1:5383039-5610861	0	0.0794743	-12.3168	0.00139802	0.0886232
TCONS_00195805	TSHB-OT3	101804542	TSHB	NC_040072.1:2729-121803	0	0.158804	-12.3662	0.0013982	0.0886232
XR_002404327.2	XR_002404327.2	106018641	LOC106018641	NC_040054.1:22367969-22498503	0.153284	0	12.4097	0.00140705	0.0889857
XR_003500956.1	XR_003500956.1	113845391	LOC113845391	NC_040046.1:24093594-24104097	0	0.289757	-9.72837	0.00142489	0.0899137
XR_003500981.1	XR_003500981.1	110351613	LOC110351613	NC_040063.1:6130688-6133525	0	1.00947	-9.64427	0.00148795	0.0919644
TCONS_00076225	LINC767	XLOC_046773	XLOC_046773	NC_040048.1:48046756-48138694	0	0.245684	-12.642	0.00149564	0.092126
XR_001192947.3	XR_001192947.3	106018687	LOC106018687	NC_040054.1:7136839-7176585	0	0.0833567	-9.87071	0.00158814	0.095849
XR_003497065.1	XR_003497065.1	106017026	LOC106017026	NC_040049.1:56855254-56867087	0	0.243606	-9.64089	0.00161311	0.0962308
TCONS_00081724	LINC829	XLOC_050541	XLOC_050541	NC_040048.1:109536635-109658808	0	0.17342	-12.5462	0.00164797	0.0973898
TCONS_00015249	CPED1-OT1	101793934	CPED1	NC_040046.1:178620042-178625974	0.647982	0	10.0649	0.00173587	0.100563
TCONS_00187913	LRRC38-OT2	101795535	LRRC38	NC_040067.1:2592540-2613761	1.21303	0.00687633	7.3617	0.00181577	0.103535
XR_003495164.1	XR_003495164.1	101789704	LOC101789704	NC_040047.1:13429857-13549023	0.130235	0	12.0444	0.00181894	0.1036
XR_002402447.2	XR_002402447.2	110352820	LOC110352820	NC_040060.1:6756885-6854746	0.149973	0	11.9678	0.0018593	0.105433
TCONS_00100021	ESRRB-AS3	101794592	ESRRB	NC_040050.1:27585707-27632769	0.07797	0	10.0023	0.00189334	0.106673
TCONS_00120181	LOC106018699-AS1	106018699	LOC106018699	NC_040052.1:15640524-15670290	0	0.469695	-11.9424	0.00200974	0.110384
XR_003499961.1	XR_003499961.1	110352806	LOC110352806	NC_040057.1:11605716-11699902	0	0.151419	-11.977	0.00209163	0.111958
TCONS_00045456	LOC106015872-AS1	106015872	LOC106015872	NC_040047.1:126379614-126386781	0.942108	0	10.8636	0.00209879	0.112151
TCONS_00142151	FUNDC2-OT1	101797055	FUNDC2	NC_040055.1:11429373-11452154	12.6916	0.0637153	7.60729	0.00213117	0.112787
TCONS_00110260	LINC1099	XLOC_066148	XLOC_066148	NC_040050.1:49745214-49754527	0.29034	0	9.55716	0.0021666	0.114142
TCONS_00084101	LINC862	XLOC_051745	XLOC_051745	NC_040049.1:17334922-17385419	0.250417	0	11.7782	0.0022091	0.114759
XR_003492611.1	XR_003492611.1	110351673	LOC110351673	NC_040072.1:2001729-2014311	0.997005	0	11.7682	0.00222879	0.115079
TCONS_00086328	LINC886	XLOC_053189	XLOC_053189	NC_040049.1:41331526-41356737	0	0.18415	-10.3514	0.00224616	0.115447
TCONS_00206676	LINC1874	XLOC_114222	XLOC_114222	NC_040075.1:4856894-4907451	0.257476	0	11.8224	0.00225835	0.115551
XR_003500528.1	XR_003500528.1	101794131	LOC101794131	NC_040059.1:6239203-6273665	0	0.366787	-11.7805	0.00226669	0.115551
TCONS_00011312	TMEM178B-AS1	110353069	TMEM178B	NC_040046.1:143024875-143068139	0.262323	0	11.6211	0.00241401	0.119256
XR_003497539.1	XR_003497539.1	101804713	LOC101804713	NC_040050.1:2083645-2103146	0.160827	0	9.77226	0.00243229	0.119256
TCONS_00159338	CARD19-AS1	101805327	CARD19	NC_040058.1:11764023-11774511	0	0.24257	-9.48781	0.00243302	0.119256
XR_003494220.1	XR_003494220.1	113841825	LOC113841825	NW_020866518.1:1630-4639	0.802846	0	9.39473	0.00245757	0.120112
TCONS_00182497	LINC1610	XLOC_101948	XLOC_101948	NC_040065.1:7216923-7223123	0.374489	0	9.33828	0.002474	0.120728
XR_002403370.2	XR_002403370.2	106017894	LOC106017894	NC_040054.1:19944473-19980769	0	0.066432	-9.40136	0.00250976	0.121616
XR_003500527.1	XR_003500527.1	101794131	LOC101794131	NC_040059.1:6239203-6273665	0	0.0807623	-9.61052	0.00252899	0.122339
TCONS_00131590	LINC1268	XLOC_077047	XLOC_077047	NC_040053.1:2887935-2926275	0.288141	0	11.5597	0.00254185	0.122648
TCONS_00064226	KCNK5-AS2	101793602	KCNK5	NC_040048.1:33832589-33860337	0	0.37179	-11.5067	0.00267462	0.126476
TCONS_00217824	LINC2094	XLOC_121558	XLOC_121558	NW_020866309.1:32689-50821	0	3.69949	-14.2124	0.00270725	0.127594
TCONS_00083966	SEPT11-OT1	101790998	SEPT11	NC_040049.1:15932572-15940012	0	1.41023	-11.5074	0.00272159	0.127951
TCONS_00017814	LINC188	XLOC_010632	XLOC_010632	NC_040046.1:9003549-9039372	0.287136	0	11.4574	0.00273263	0.128258
TCONS_00030967	LOC101796976-OT3	101796976	LOC101796976	NC_040046.1:159149166-159229136	0.325496	13.2498	-5.38697	0.00277605	0.129241
XR_001189230.3	XR_001189230.3	106016476	LOC106016476	NC_040055.1:10675115-10733904	0	0.033961	-9.13075	0.00283096	0.1305
XR_002399715.2	XR_002399715.2	101789831	LOC101789831	NC_040050.1:30219218-30290400	0.0291453	0	9.18166	0.00284752	0.13074
TCONS_00075831	WDR27-AS1	101803312	WDR27	NC_040048.1:43175846-43209168	0	0.298791	-11.457	0.00284769	0.13074
XR_002401871.2	XR_002401871.2	106016933	LOC106016933	NC_040052.1:25176093-25204664	0	0.0748457	-9.21367	0.00290213	0.132172
TCONS_00014083	LINC145	XLOC_008360	XLOC_008360	NC_040046.1:164793067-164800840	0.359152	0	9.61578	0.00296667	0.134357
TCONS_00198308	GH1-AS1	101790997	GH1	NC_040073.1:911796-919614	0	1.19774	-11.3331	0.00309583	0.138078
TCONS_00011639	PAH-AS1	101793775	PAH	NC_040046.1:145146126-145151112	0	0.501223	-9.46562	0.00314312	0.1395
XR_002401522.2	XR_002401522.2	110352479	LOC110352479	NC_040048.1:85986177-86030366	0	0.235583	-11.5143	0.00317765	0.140112
XR_003500941.1	XR_003500941.1	106017606	LOC106017606	NC_040061.1:5383039-5610861	0.0389213	0	11.2696	0.0032331	0.141242
XR_002399285.2	XR_002399285.2	110351632	LOC110351632	NC_040046.1:64219985-64300117	0.105577	0	11.1749	0.00333927	0.144219
XR_001193186.3	XR_001193186.3	106018809	LOC106018809	NC_040046.1:154007806-154026958	0.467741	0	11.2525	0.00333932	0.144219
TCONS_00021319	LINC226	XLOC_012853	XLOC_012853	NC_040046.1:62995515-63000261	0.389877	0	9.00317	0.003367	0.144534
XR_003496765.1	XR_003496765.1	113843458	LOC113843458	NC_040049.1:75914111-75918071	2.12186	0	11.1627	0.00341247	0.145169
XR_003497784.1	XR_003497784.1	113843881	LOC113843881	NC_040050.1:33695679-33730667	0	0.262733	-11.3361	0.00341831	0.1452
XR_003495436.1	XR_003495436.1	106017950	LOC106017950	NC_040047.1:71298857-71635781	0.0248573	0	11.1893	0.00348921	0.147149
TCONS_00090766	LINC917	XLOC_055721	XLOC_055721	NC_040049.1:12462220-12559326	0.561949	0	13.8537	0.00350952	0.147349
XR_002398477.2	XR_002398477.2	110351274	LOC110351274	NC_040050.1:53483021-53516687	0	0.05663	-9.06986	0.00355094	0.148503
XR_003494285.1	XR_003494285.1	113841900	LOC113841900	NW_020866592.1:26129-28328	0.838955	0	9.0093	0.00362334	0.150532
XR_003495354.1	XR_003495354.1	101803317	LOC101803317	NC_040047.1:52443650-52452131	0.928548	0	11.0867	0.00373611	0.153532
TCONS_00191071	INPP5B-AS1	101802967	INPP5B	NC_040069.1:2171376-2209735	0	0.221462	-11.2224	0.00381425	0.154949
XR_002405093.2	XR_002405093.2	106019147	LOC106019147	NC_040049.1:12925648-12929482	0	0.448513	-8.91807	0.00382615	0.155322
TCONS_00039767	KIF13A-OT1	101794022	KIF13A	NC_040047.1:51022644-51047063	0	2.0837	-13.7465	0.00384043	0.155539
TCONS_00002396	KCTD4-OT3	101801037	KCTD4	NC_040046.1:29105629-29190621	0.579807	0	13.7551	0.0038949	0.156648
TCONS_00200208	LINC1810	XLOC_109994	XLOC_109994	NC_040074.1:3694078-3695101	0	1.64416	-8.89253	0.00395465	0.15861
TCONS_00012537	LINC138	XLOC_007460	XLOC_007460	NC_040046.1:151874357-151986101	0	0.420934	-13.6864	0.00403612	0.161
XR_003497929.1	XR_003497929.1	101797051	LOC101797051	NC_040051.1:26348029-26575846	0.0323847	0	10.972	0.00412424	0.163081
XR_003498464.1	XR_003498464.1	113844159	LOC113844159	NC_040052.1:9487928-9585659	0.0745043	0	10.9669	0.00418736	0.164667
TCONS_00199122	LOC101799579-AS1	101799579	LOC101799579	NC_040073.1:5455593-5463500	0.259129	0	9.17239	0.00422977	0.165325
XR_003498801.1	XR_003498801.1	113844321	LOC113844321	NC_040053.1:29889271-29891016	0.0104247	2.24473	-7.47418	0.00425814	0.165749
XR_001186359.3	XR_001186359.3	101798301	LOC101798301	NC_040064.1:849539-997297	0.301196	0	13.574	0.00430743	0.166309
XR_003492557.1	XR_003492557.1	113839900	LOC113839900	NC_040072.1:4688096-4690104	0.00598233	1.39811	-6.88857	0.00430867	0.166309
XR_002399743.2	XR_002399743.2	106015446	LOC106015446	NC_040049.1:32218638-32430461	0	0.212959	-13.6401	0.00431829	0.166493
TCONS_00068663	LINC692	XLOC_042285	XLOC_042285	NC_040048.1:81698825-81724387	0	0.309012	-11.1077	0.0044379	0.169046
TCONS_00038425	CHN2-OT1	101797780	CHN2	NC_040047.1:36130143-36213149	0.526323	0	13.5329	0.00446078	0.169569
TCONS_00197825	SMAGP-OT1	113839997	SMAGP	NC_040073.1:5660681-5669335	1.32942	0.000842333	9.84626	0.0044961	0.170342
TCONS_00211248	LOC101804639-OT2	101804639	LOC101804639	NC_040075.1:67411322-67416085	0.466359	0	9.28293	0.004576	0.171425
XR_003497202.1	XR_003497202.1	113843620	LOC113843620	NC_040046.1:172911862-172972713	0	0.106131	-10.8075	0.0045994	0.172075
XR_003495407.1	XR_003495407.1	110351875	LOC110351875	NC_040047.1:65781007-65877752	0	0.089195	-11.1938	0.00464498	0.17253
XR_003496991.1	XR_003496991.1	106016054	LOC106016054	NC_040049.1:30390735-30506535	0.0551603	0	10.7688	0.0046558	0.172685
TCONS_00216227	LINC2030	XLOC_120450	XLOC_120450	NW_020865845.1:1889-28841	0.248868	0	10.844	0.00469616	0.173297
XR_001195895.3	XR_001195895.3	106020406	LOC106020406	NC_040053.1:21494673-21589422	0	0.445855	-13.4783	0.00471476	0.173708
TCONS_00213499	LOC113840873-OT2	113840873	LOC113840873	NW_020865354.1:136241-182759	0	0.200587	-11.3033	0.004883	0.177813
TCONS_00065276	PDE10A-OT1	101799990	PDE10A	NC_040048.1:45126629-45145751	0.311678	0	10.6979	0.00502332	0.180061
XR_003492180.1	XR_003492180.1	101792091	LOC101792091	NC_040066.1:10810526-10814813	0	0.45599	-9.11245	0.00503035	0.180129
TCONS_00191407	HIVEP3-OT1	101793577	HIVEP3	NC_040069.1:4813802-4931553	0.104209	0	11.7026	0.00504038	0.18026
XR_003494859.1	XR_003494859.1	110353218	LOC110353218	NC_040046.1:115170178-115393390	0	0.171776	-13.4054	0.00510801	0.182098
XR_003497191.1	XR_003497191.1	113843612	LOC113843612	NC_040049.1:12857569-12868362	0	0.740937	-11.1302	0.00512063	0.182098
TCONS_00132349	SLC1A7-AS1	101802265	SLC1A7	NC_040053.1:10285028-10307745	0	0.253986	-10.6377	0.00515283	0.182845
TCONS_00161656	TCOF1-OT2	101803153	TCOF1	NC_040059.1:7690964-7693999	1.5534	0	10.3436	0.00532887	0.186238
TCONS_00205728	LOC106014260-AS4	106014260	LOC106014260	NC_040075.1:68621877-68632275	0.583193	0	10.7082	0.00541526	0.188215
XR_003500418.1	XR_003500418.1	106019159	LOC106019159	NC_040059.1:8067856-8214899	0	0.0380923	-10.6001	0.00541918	0.188236
TCONS_00029351	WASHC3-OT1	101793125	WASHC3	NC_040046.1:144725067-144745934	0.865147	0.00295967	8.01932	0.00550376	0.189561
TCONS_00002397	KCTD4-OT4	101801037	KCTD4	NC_040046.1:29105629-29190988	0	0.395175	-13.2208	0.00574816	0.192255
TCONS_00079301	LINC803	XLOC_048914	XLOC_048914	NC_040048.1:79017230-79169853	0	0.216981	-13.194	0.00585944	0.194488
TCONS_00220445	LINC2179	XLOC_123351	XLOC_123351	NW_020866853.1:6446-11829	0.262865	0	8.61858	0.00591919	0.195768
TCONS_00166686	LINC1503	XLOC_095178	XLOC_095178	NC_040060.1:17587746-17593977	0.799294	0	10.4387	0.00595369	0.19624
TCONS_00097232	LINC988	XLOC_059501	XLOC_059501	NC_040050.1:875753-903878	0	0.258304	-11.0044	0.00599467	0.196792
XR_002406365.2	XR_002406365.2	110354430	LOC110354430	NC_040046.1:115675023-115690167	0	0.087904	-8.551	0.00605042	0.198049
XR_002400838.2	XR_002400838.2	106016210	LOC106016210	NC_040057.1:18383563-18513902	0.0385097	0	10.433	0.00610435	0.199121
TCONS_00182951	LINC1619	XLOC_102067	XLOC_102067	NC_040065.1:10100236-10104544	0.333206	0	8.64008	0.00615494	0.199641
TCONS_00201850	LINC1826	XLOC_111008	XLOC_111008	NC_040075.1:18097094-18241125	0.217551	0	13.0537	0.00624375	0.201583
XR_003499671.1	XR_003499671.1	101796143	LOC101796143	NC_040056.1:4309249-4452911	0	0.0376627	-10.5287	0.00630118	0.202091
TCONS_00082213	LINC838	XLOC_050858	XLOC_050858	NC_040048.1:115081955-115102426	0	1.40524	-12.9772	0.0065915	0.20679
TCONS_00141064	TENM1-OT2	101798262	TENM1	NC_040055.1:1099033-1337069	0.00587233	0.677833	-6.86157	0.00663808	0.207137
TCONS_00062517	TTBK1-AS1	101796937	TTBK1	NC_040048.1:16677186-16688365	0	0.435112	-10.4162	0.00669233	0.207916
XR_002405232.2	XR_002405232.2	106019236	LOC106019236	NC_040054.1:21434526-21527159	0.048321	0	10.2731	0.00680353	0.209764
TCONS_00182500	LINC1613	XLOC_101948	XLOC_101948	NC_040065.1:7217946-7223130	0.230054	0	8.3877	0.0068104	0.209862
TCONS_00071216	LINC729	XLOC_044209	XLOC_044209	NC_040048.1:115081954-115102428	0	1.33363	-12.9021	0.00691497	0.211613
XR_002404607.2	XR_002404607.2	106018836	LOC106018836	NC_040049.1:16958924-17032004	0.0572013	0	10.1578	0.00699628	0.212668
XR_003501126.1	XR_003501126.1	101802544	LOC101802544	NC_040046.1:27442848-27467149	0	0.1745	-10.1952	0.00703377	0.212729
XR_003496292.1	XR_003496292.1	106015647	LOC106015647	NC_040048.1:38866531-39280193	0.010105	0	10.1815	0.00703724	0.212729
TCONS_00094433	LINC955	XLOC_057851	XLOC_057851	NC_040049.1:47086600-47089727	0	0.407242	-8.4746	0.00705124	0.212894
TCONS_00140117	LOC106019909-OT1	106019909	LOC106019909	NC_040054.1:17875829-18032624	0	0.171662	-12.8953	0.00715369	0.214435
TCONS_00126116	PTPRN-AS1	101804903	PTPRN	NC_040052.1:27358665-27361686	0	0.406531	-8.44379	0.00727316	0.216034
XR_003495986.1	XR_003495986.1	106016886	LOC106016886	NC_040048.1:6844088-7330773	0.053161	0	12.7775	0.00737314	0.217864
XR_003501132.1	XR_003501132.1	101802544	LOC101802544	NC_040046.1:27442848-27467149	0	0.166399	-10.125	0.00747243	0.219287
XR_001189327.3	XR_001189327.3	106016529	LOC106016529	NC_040050.1:22767379-23060702	0.08343	0	12.7115	0.00751279	0.21941
TCONS_00057587	LINC603	XLOC_035663	XLOC_035663	NC_040047.1:115325698-115339594	0.288542	0	10.1239	0.00751782	0.21941
XR_001194059.3	XR_001194059.3	101791673	LOC101791673	NC_040072.1:5304117-5316824	0.318016	0	10.1357	0.00754514	0.219696
XR_003494851.1	XR_003494851.1	110353218	LOC110353218	NC_040046.1:115170178-115393390	0.106967	0	12.6759	0.00766461	0.222086
XR_003496837.1	XR_003496837.1	106018836	LOC106018836	NC_040049.1:16988935-17032009	0	0.0345257	-8.7289	0.0076861	0.22215
XR_002398779.2	XR_002398779.2	106014663	LOC106014663	NC_040053.1:3210326-3223218	0	0.0877717	-8.29445	0.00782064	0.224981
TCONS_00002061	LINC25	XLOC_001253	XLOC_001253	NC_040046.1:25435437-25443904	0	0.133367	-8.32608	0.00782636	0.224981
XR_003495603.1	XR_003495603.1	106018653	LOC106018653	NC_040047.1:99468409-99478656	0	0.140266	-8.66781	0.00789199	0.225681
TCONS_00052757	RBM24-AS1	101803577	RBM24	NC_040047.1:52521601-52528439	0	0.556161	-10.0387	0.00796482	0.22685
XR_003494715.1	XR_003494715.1	113842345	LOC113842345	NC_040046.1:95700556-95717025	0	0.0698263	-8.35122	0.00802939	0.227622
XR_001187701.3	XR_001187701.3	106015582	LOC106015582	NC_040047.1:29068145-29095211	0	0.13311	-9.99048	0.0082588	0.23166
TCONS_00071444	NRBP1-OT1	101794303	NRBP1	NC_040048.1:117524201-117673182	0.300887	5.13935	-4.10254	0.00840713	0.234165
XR_002398916.2	XR_002398916.2	110351451	LOC110351451	NC_040064.1:8371247-8391681	0.0619823	0	8.48841	0.00841866	0.234165
TCONS_00002302	CDADC1-AS2	101790275	CDADC1	NC_040046.1:27757604-27765839	0.435526	0	9.9591	0.00847692	0.235529
XR_003493642.1	XR_003493642.1	101804074	LOC101804074	NC_040046.1:76116834-76180362	0	0.056129	-9.94825	0.00855269	0.236161
TCONS_00161447	MYOT-OT1	101795165	MYOT	NC_040059.1:6247252-6261096	0	0.365183	-10.4855	0.00862355	0.237627
XR_001186364.3	XR_001186364.3	101798301	LOC101798301	NC_040064.1:849539-901316	0	0.409417	-12.551	0.00879413	0.240656
XR_003498109.1	XR_003498109.1	106017591	LOC106017591	NC_040051.1:5632995-5755318	0.0307183	0	10.0213	0.00881767	0.240872
XR_003499865.1	XR_003499865.1	106014392	LOC106014392	NC_040056.1:5052795-5086972	0.0989147	0	9.88132	0.00891943	0.242254
XR_003496303.1	XR_003496303.1	106015647	LOC106015647	NC_040048.1:38866531-39280193	0	0.008421	-9.93931	0.00897235	0.243021
TCONS_00078287	LINC793	XLOC_048255	XLOC_048255	NC_040048.1:65718692-65722816	0.298946	0	8.43491	0.00919522	0.24656
TCONS_00080380	LINC821	XLOC_049555	XLOC_049555	NC_040048.1:93796196-93805294	0	0.405552	-10.021	0.00929453	0.247936
XR_002401549.2	XR_002401549.2	106016755	LOC106016755	NC_040053.1:17806389-17822138	0.0755283	0	8.37634	0.009333	0.248421
XR_003498502.1	XR_003498502.1	110353287	LOC110353287	NC_040052.1:13496293-13504177	0	0.145691	-8.34219	0.00939035	0.249088
TCONS_00046999	LOC106016676-AS1	106016676	LOC106016676	NC_040047.1:145227666-145319551	0.205581	0	12.3722	0.00961374	0.252536
TCONS_00078290	LINC794	XLOC_048258	XLOC_048258	NC_040048.1:65725751-65728563	0.394147	0	8.291	0.00973854	0.254363
XR_002398535.2	XR_002398535.2	106014514	LOC106014514	NC_040052.1:8422035-8446824	0.0435997	0	8.23614	0.00984605	0.256244
XR_001195886.3	XR_001195886.3	106020400	LOC106020400	NC_040057.1:17146097-17183311	0.08355	0	9.72951	0.00984964	0.256244
XR_003495606.1	XR_003495606.1	106018653	LOC106018653	NC_040047.1:99468409-99535795	0	0.120072	-9.18872	0.00993556	0.257275
XR_002406419.2	XR_002406419.2	101794455	LOC101794455	NC_040049.1:27055162-27165235	0.053423	4e-06	8.76043	0.00999057	0.258254
XR_003496052.1	XR_003496052.1	110353759	LOC110353759	NC_040048.1:13011199-13275627	0	0.0114223	-9.73692	0.0100183	0.258618
XR_002400304.2	XR_002400304.2	106015817	LOC106015817	NC_040051.1:26639427-26649517	0	0.180569	-9.02867	0.0102758	0.262147
XR_003495232.1	XR_003495232.1	113842665	LOC113842665	NC_040047.1:31274685-31286487	0	0.356289	-10.1556	0.010404	0.263937
XR_001186358.3	XR_001186358.3	101798301	LOC101798301	NC_040064.1:849539-997301	0.116721	0	12.1923	0.0104082	0.263937
TCONS_00182498	LINC1611	XLOC_101948	XLOC_101948	NC_040065.1:7216923-7223172	0.179127	0	8.3091	0.010446	0.264136
TCONS_00039839	LINC427	XLOC_024009	XLOC_024009	NC_040047.1:51987175-52099155	0.14656	0	12.1355	0.01047	0.264448
TCONS_00042427	LINC461	XLOC_025708	XLOC_025708	NC_040047.1:90324498-90375296	0.329689	0	12.1982	0.0106603	0.267176
XR_003498074.1	XR_003498074.1	101793336	LOC101793336	NC_040051.1:24735844-25146038	1.31144	0.190133	2.78638	0.0107572	0.268066
TCONS_00217393	LOC113841607-OT2	113841607	LOC113841607	NW_020866248.1:102-11758	0	0.240833	-9.63518	0.0109274	0.270527
TCONS_00018036	PGR-OT1	101797573	PGR	NC_040046.1:13175304-13179887	0	0.61842	-9.62344	0.0110736	0.272958
XR_003492373.1	XR_003492373.1	101805007	LOC101805007	NC_040069.1:2702674-2711730	0.108382	0	8.11201	0.011254	0.276204
XR_003496987.1	XR_003496987.1	106016054	LOC106016054	NC_040049.1:30390735-30506535	0.0249007	0	9.65516	0.0112808	0.276384
TCONS_00193178	LINC1745	XLOC_106850	XLOC_106850	NC_040070.1:7048058-7048717	0	1.4124	-8.03773	0.0113242	0.277029
TCONS_00054583	GMDS-AS1	101802870	GMDS	NC_040047.1:78700843-78711381	0	0.287212	-9.73633	0.0113475	0.277062
XR_002400549.2	XR_002400549.2	110352120	LOC110352120	NC_040047.1:81980064-81994449	0	0.190169	-9.56079	0.0113997	0.277784
XR_003492578.1	XR_003492578.1	113839907	LOC113839907	NC_040072.1:1222452-1405566	0	0.015082	-9.58196	0.0114631	0.27833
XR_002399209.2	XR_002399209.2	110351586	LOC110351586	NC_040046.1:178894666-178947443	0	0.052935	-9.61471	0.0116131	0.280057
TCONS_00047942	LINC512	XLOC_029566	XLOC_029566	NC_040047.1:1915381-1924655	0	0.311277	-9.65613	0.0117167	0.281508
TCONS_00218456	LINC2121	XLOC_122006	XLOC_122006	NW_020866439.1:14212-33183	0	0.140439	-9.51944	0.0117892	0.282385
XR_003500112.1	XR_003500112.1	106019021	LOC106019021	NC_040057.1:21233540-21260957	0.0967947	0	9.50499	0.0117985	0.282488
TCONS_00121281	LINC1190	XLOC_071839	XLOC_071839	NC_040052.1:22113284-22128151	0.20231	0	9.69137	0.0119089	0.283933
TCONS_00067886	LINC679	XLOC_041831	XLOC_041831	NC_040048.1:72479591-72481889	0	0.427737	-8.12242	0.0119143	0.283944
TCONS_00148133	KIFC3-OT2	101799975	KIFC3	NC_040056.1:19258676-19262792	0	0.224862	-8.05092	0.0119355	0.284329
TCONS_00173616	ASTN2-AS1	101799332	ASTN2	NC_040063.1:3752574-3758592	0	0.47636	-9.66086	0.0119833	0.284843
XR_003496338.1	XR_003496338.1	110351925	LOC110351925	NC_040048.1:40261803-40360082	0	0.148489	-12.0121	0.0120399	0.285079
TCONS_00172551	LOC101795032-OT1	101795032	LOC101795032	NC_040062.1:336947-432056	18.0261	3.22708	2.46581	0.0121695	0.286538
XR_003499871.1	XR_003499871.1	106014392	LOC106014392	NC_040056.1:5052795-5086972	0.0846407	0	9.64175	0.0122423	0.287301
TCONS_00042414	CCDC127-OT1	101792064	CCDC127	NC_040047.1:89901369-89919761	0.745162	0	11.875	0.0122852	0.287711
TCONS_00042240	LINC459	XLOC_025583	XLOC_025583	NC_040047.1:85468860-85545668	0	0.184632	-11.9045	0.0123918	0.288136
XR_003495405.1	XR_003495405.1	110351875	LOC110351875	NC_040047.1:65781007-65954878	0	0.0814957	-11.9027	0.012415	0.288136
TCONS_00081754	LINC830	XLOC_050571	XLOC_050571	NC_040048.1:109897460-109957560	0.224006	0	11.8497	0.0124391	0.288136
XR_001191992.3	XR_001191992.3	106018110	LOC106018110	NC_040059.1:1366349-1525898	0	0.0883397	-11.8955	0.0124399	0.288136
TCONS_00218525	LOC101797605-AS1	101797605	LOC101797605	NW_020866448.1:9798-15860	0	0.140638	-7.93431	0.0124418	0.288136
XR_003497653.1	XR_003497653.1	106016529	LOC106016529	NC_040050.1:22767379-23060702	0.045332	0	11.8319	0.0124962	0.288326
XR_003494839.1	XR_003494839.1	110352526	LOC110352526	NC_040046.1:113590623-113775728	0.0726947	0	11.8345	0.0126148	0.289696
XR_003500367.1	XR_003500367.1	110351294	LOC110351294	NC_040058.1:12788408-12795562	0	0.350704	-9.43533	0.0131561	0.294116
TCONS_00065168	LINC653	XLOC_040179	XLOC_040179	NC_040048.1:43283058-43348990	0.194998	0	11.7686	0.0131718	0.294116
XR_003496306.1	XR_003496306.1	106015647	LOC106015647	NC_040048.1:38866531-39280193	0	0.00592233	-9.43798	0.0132133	0.294307
XR_003495727.1	XR_003495727.1	113842880	LOC113842880	NC_040047.1:124415530-124417214	1.44753	0	9.38437	0.0132626	0.294453
XR_001190677.3	XR_001190677.3	106017297	LOC106017297	NC_040046.1:141732264-141746316	0	0.060606	-7.93602	0.0133757	0.296372
TCONS_00016066	MAGI2-AS1	101791643	MAGI2	NC_040046.1:190870201-191030752	0.0768617	0	11.7102	0.0134654	0.297212
TCONS_00149728	TMC3-OT7	101803859	TMC3	NC_040056.1:9214372-9306268	0	0.137174	-11.734	0.0134987	0.297752
XR_001193465.3	XR_001193465.3	106018996	LOC106018996	NC_040056.1:17959547-17960478	0.839055	0	7.78981	0.0135502	0.297814
XR_001194978.3	XR_001194978.3	106019823	LOC106019823	NC_040054.1:19075856-19111783	0	0.0686407	-9.42786	0.0135531	0.297814
XR_001189248.3	XR_001189248.3	106016488	LOC106016488	NC_040048.1:56620062-56680964	0	0.0389957	-9.36518	0.0136814	0.299099
XR_002398920.2	XR_002398920.2	101798301	LOC101798301	NC_040064.1:849539-901316	0	0.234487	-11.6805	0.0137919	0.299755
TCONS_00214777	LOC101794367-AS1	101794367	LOC101794367	NW_020865570.1:37940-114438	0	0.158482	-11.6784	0.0138064	0.299755
TCONS_00215913	LOC113841302-OT6	113841302	LOC113841302	NW_020865777.1:45196-61593	0.723074	0	11.7008	0.0139081	0.300787
XR_001188891.3	XR_001188891.3	106016290	LOC106016290	NC_040049.1:61654213-61685404	0	0.0736237	-9.31723	0.0140468	0.302177
TCONS_00161937	LINC1472	XLOC_092704	XLOC_092704	NC_040059.1:10050409-10116445	0	0.174075	-11.6687	0.0142221	0.304035
TCONS_00217683	LOC113841633-OT1	113841633	LOC113841633	NW_020866285.1:3014-10516	0	0.323695	-9.37877	0.0142762	0.304035
XR_002401229.2	XR_002401229.2	106016502	LOC106016502	NC_040074.1:1656106-1718672	0	0.038582	-9.41501	0.0143101	0.304039
XR_001193163.3	XR_001193163.3	106018793	LOC106018793	NC_040046.1:154290433-154365533	0.145158	0	11.5459	0.0143977	0.304988
TCONS_00191629	KDM1A-AS2	101803659	KDM1A	NC_040069.1:6387920-6390697	3.89111	0	11.5325	0.0144604	0.30552
TCONS_00106762	LOC101791174-AS1	101791174	LOC101791174	NC_040050.1:19592648-19625617	0	0.338521	-11.5591	0.014599	0.307532
TCONS_00162762	LINC1479	XLOC_093176	XLOC_093176	NC_040059.1:1291800-1298381	0	0.389397	-9.49126	0.0146232	0.3077
XR_003498687.1	XR_003498687.1	106020406	LOC106020406	NC_040053.1:21494665-21589422	0.114682	0	11.5746	0.0147147	0.308711
TCONS_00205731	LOC106014260-AS7	106014260	LOC106014260	NC_040075.1:68621936-68633919	0	0.914823	-11.5326	0.0147954	0.309569
TCONS_00044399	LINC483	XLOC_027034	XLOC_027034	NC_040047.1:116857512-116859677	1.00651	0	9.2227	0.0150198	0.312785
XR_003499483.1	XR_003499483.1	106016319	LOC106016319	NC_040055.1:15146170-15267141	0.00183167	0.138037	-6.18574	0.0150428	0.312785
XR_003498191.1	XR_003498191.1	113844056	LOC113844056	NC_040051.1:26907228-26965965	0	0.036846	-9.26269	0.0150458	0.312785
XR_002400385.2	XR_002400385.2	110352049	LOC110352049	NC_040047.1:126538615-126541293	1.72729	0.0206293	6.15777	0.0151474	0.314074
TCONS_00086958	PRKG2-AS1	101790644	PRKG2	NC_040049.1:45438596-45441889	0.22829	0	7.73991	0.0152065	0.314956
XR_003500866.1	XR_003500866.1	101796749	LOC101796749	NC_040046.1:21595460-21628418	0	0.319095	-11.4733	0.0152417	0.315201
XR_003500143.1	XR_003500143.1	113845000	LOC113845000	NC_040057.1:2932243-2957040	0.402872	0	11.4193	0.0152628	0.315317
XR_003499469.1	XR_003499469.1	106016862	LOC106016862	NC_040055.1:17433222-17586600	0	0.0673127	-11.5141	0.0152933	0.315601
XR_002398992.2	XR_002398992.2	110351487	LOC110351487	NC_040047.1:3618470-3642602	0	0.0973477	-9.37836	0.015304	0.315706
XR_003500817.1	XR_003500817.1	110352115	LOC110352115	NC_040061.1:11998065-12016510	0	0.120548	-9.28903	0.0154063	0.316656
TCONS_00002966	LINC32	XLOC_001823	XLOC_001823	NC_040046.1:42582477-42614193	0	0.307721	-11.4183	0.0156457	0.318766
TCONS_00085923	LINC881	XLOC_052826	XLOC_052826	NC_040049.1:37424512-37458888	0.28755	0	11.3905	0.015653	0.318766
XR_002404138.2	XR_002404138.2	101804338	LOC101804338	NC_040057.1:15353222-15563334	0.0471737	0	11.3935	0.0156539	0.318766
TCONS_00157295	LOC113845113-OT1	113845113	LOC113845113	NC_040058.1:12419108-12432079	0.189859	0	9.39734	0.015733	0.319662
XR_002403424.2	XR_002403424.2	110353205	LOC110353205	NC_040053.1:18786917-18877341	0	0.023662	-9.20165	0.0157427	0.319662
XR_003499693.1	XR_003499693.1	106019671	LOC106019671	NC_040056.1:15769508-15849051	0	0.125728	-11.4001	0.0157538	0.31976
TCONS_00041904	LOC101803244-AS4	101803244	LOC101803244	NC_040047.1:79493808-79512334	0.531035	0	11.4317	0.0157672	0.319918
TCONS_00054341	LINC573	XLOC_033566	XLOC_033566	NC_040047.1:70499049-70557346	0	0.170225	-11.4562	0.0157932	0.31998
XR_003495334.1	XR_003495334.1	101793821	LOC101793821	NC_040047.1:49283581-49539415	0	0.037466	-11.3921	0.015814	0.31998
XR_002405177.2	XR_002405177.2	106019184	LOC106019184	NC_040053.1:754701-812034	0	0.170428	-11.4338	0.015924	0.321263
XR_003497333.1	XR_003497333.1	113843663	LOC113843663	NC_040049.1:65370598-65422845	0	0.180335	-11.3683	0.0159984	0.322192
TCONS_00028933	LINC300	XLOC_017274	XLOC_017274	NC_040046.1:139718058-139727312	0.231945	0	9.19884	0.0160444	0.322774
TCONS_00011902	SYN3-AS1	101804613	SYN3	NC_040046.1:147150524-147219347	0.0559273	1.5327	-4.81103	0.0161207	0.323388
TCONS_00081965	PTCHD4-AS1	101803547	PTCHD4	NC_040048.1:111618909-111680407	0	0.153974	-11.3215	0.0164357	0.325399
TCONS_00025000	LINC281	XLOC_015227	XLOC_015227	NC_040046.1:104942186-104978122	0	0.0572627	-9.16881	0.0165051	0.32615
TCONS_00218779	LINC2133	XLOC_122240	XLOC_122240	NW_020866506.1:40739-65065	0	0.379709	-11.2861	0.0167553	0.328459
XR_003492700.1	XR_003492700.1	113840009	LOC113840009	NC_040073.1:3915025-3917395	0.289034	0	7.60849	0.0167572	0.328459
XR_003495328.1	XR_003495328.1	101793821	LOC101793821	NC_040047.1:49283581-49539415	0.0350723	0	11.2502	0.0168224	0.329322
TCONS_00149880	LOC106019350-OT3	106019350	LOC106019350	NC_040056.1:10273414-10281352	0.00028	0.163779	-5.30273	0.0168321	0.329322
TCONS_00104668	LINC1056	XLOC_063340	XLOC_063340	NC_040050.1:1789822-1835855	0	0.18906	-11.2537	0.0169394	0.330337
XR_003497914.1	XR_003497914.1	113843950	LOC113843950	NC_040051.1:5052323-5071195	0.034989	0	7.54843	0.0169873	0.330618
TCONS_00072247	CLHC1-OT2	101802369	CLHC1	NC_040048.1:5815781-5851355	0.0977	0	9.93118	0.0171901	0.332027
TCONS_00090916	LOC110351363-OT1	110351363	LOC110351363	NC_040049.1:15152592-15184044	0	0.06092	-9.06238	0.0172381	0.332198
TCONS_00058678	LINC617	XLOC_036415	XLOC_036415	NC_040047.1:127625589-127658777	0	0.261913	-11.2653	0.0173408	0.33361
TCONS_00189583	LINC1709	XLOC_105178	XLOC_105178	NC_040067.1:5600872-5622995	0.00212	0.479266	-7.56857	0.0173646	0.333843
XR_003497151.1	XR_003497151.1	106014946	LOC106014946	NC_040049.1:46280769-46325173	0.043276	0	9.07138	0.0174972	0.335422
XR_001189917.2	XR_001189917.2	106016889	LOC106016889	NC_040050.1:43098131-43099871	0	0.578688	-8.16651	0.0175257	0.33567
XR_003495472.1	XR_003495472.1	110353341	LOC110353341	NC_040047.1:79731195-79822949	0	0.0303417	-9.61483	0.0175612	0.336142
XR_001187988.2	XR_001187988.2	106015752	LOC106015752	NC_040049.1:41051503-41192459	0	0.0612073	-11.1877	0.017587	0.336296
XR_003500008.1	XR_003500008.1	101802362	LOC101802362	NC_040057.1:19481685-19599935	0	0.072557	-11.1803	0.0176963	0.337818
XR_003499083.1	XR_003499083.1	113844449	LOC113844449	NC_040054.1:16098371-16111106	0	0.164499	-9.19894	0.0180751	0.342402
XR_003500747.1	XR_003500747.1	113845276	LOC113845276	NC_040046.1:19503289-19516226	0.143097	0	9.01349	0.0181074	0.342642
XR_003493239.1	XR_003493239.1	106014574	LOC106014574	NC_040075.1:23847945-23871085	0	0.0796267	-9.02682	0.0181119	0.342642
TCONS_00099169	LINC1009	XLOC_060600	XLOC_060600	NC_040050.1:19541769-19611696	0.116495	0	11.1111	0.0181592	0.343194
XR_002402253.2	XR_002402253.2	106017152	LOC106017152	NC_040051.1:448811-457233	0	0.126671	-8.25702	0.0184475	0.34714
TCONS_00190455	TGOLN2-OT1	101800046	TGOLN2	NC_040068.1:354152-360151	1.28511	0	11.0454	0.0185891	0.348076
XR_003498529.1	XR_003498529.1	113844186	LOC113844186	NC_040052.1:35015525-35166699	0.0520883	0	11.1103	0.0186695	0.349109
TCONS_00081805	LINC831	XLOC_050621	XLOC_050621	NC_040048.1:110013834-110057325	0	0.179615	-11.1124	0.018816	0.350359
XR_003496316.1	XR_003496316.1	110351921	LOC110351921	NC_040048.1:38637233-38766362	0	0.0591073	-11.0644	0.018859	0.350782
TCONS_00014428	FAM19A2-OT1	101790968	FAM19A2	NC_040046.1:168702581-168720531	0.280312	0.000843333	7.69822	0.0191949	0.35429
XR_003495953.1	XR_003495953.1	110353088	LOC110353088	NC_040046.1:132210062-132496812	0	0.00618833	-8.94934	0.0192184	0.354584
TCONS_00193774	ATP12A-AS1	101800708	ATP12A	NC_040070.1:5307803-5315342	0	0.250632	-9.0166	0.0192754	0.354584
XR_003500022.1	XR_003500022.1	106020518	LOC106020518	NC_040057.1:19600858-19708138	0	0.0257503	-9.54863	0.019286	0.354584
TCONS_00007469	LINC97	XLOC_004690	XLOC_004690	NC_040046.1:100963494-100995278	0	0.239894	-11.0088	0.0193607	0.355262
TCONS_00215904	LOC113841302-OT4	113841302	LOC113841302	NW_020865777.1:43669-62714	0.378747	0	10.9497	0.0194764	0.355966
TCONS_00012417	ACSS3-OT1	101798817	ACSS3	NC_040046.1:150557474-150558797	0.554299	0	7.71709	0.0195671	0.356614
TCONS_00020415	LINC220	XLOC_012190	XLOC_012190	NC_040046.1:44705275-44735898	0.238509	0	11.0017	0.0196841	0.357385
XR_002405089.2	XR_002405089.2	110353897	LOC110353897	NC_040049.1:12782471-12798292	0	0.11245	-8.98084	0.0198134	0.359158
XR_002399342.2	XR_002399342.2	106015168	LOC106015168	NC_040051.1:17437877-17472545	0	0.210096	-11.0114	0.0198416	0.359554
TCONS_00216225	LINC2028	XLOC_120450	XLOC_120450	NW_020865845.1:1889-20872	0	0.380013	-10.9973	0.0199577	0.360853
TCONS_00143554	LOC101800056-OT1	101800056	LOC101800056	NC_040055.1:2171117-2189648	0	0.094766	-8.95917	0.0200513	0.362084
TCONS_00040507	BMPER-OT1	101796798	BMPER	NC_040047.1:60945002-60979929	0.00535133	0.341398	-5.92367	0.0202003	0.363503
TCONS_00182184	CELF5-AS2	101802940	CELF5	NC_040065.1:5267615-5273624	0	0.294007	-8.94925	0.0202373	0.363904
XR_002402415.2	XR_002402415.2	110352806	LOC110352806	NC_040057.1:11605716-11699902	0	0.0729167	-10.9119	0.020397	0.365871
XR_001189254.2	XR_001189254.2	106016493	LOC106016493	NC_040074.1:2227505-2229490	0	0.304533	-7.43787	0.0204028	0.365871
XR_003493224.1	XR_003493224.1	106018284	LOC106018284	NC_040075.1:2056-5309	0.213734	0	7.63126	0.0205156	0.366968
TCONS_00174514	DAB2IP-OT2	101799454	DAB2IP	NC_040063.1:9482952-9507703	1.33	0.0520093	4.62945	0.0205674	0.36712
TCONS_00085471	TTC29-OT2	101796598	TTC29	NC_040049.1:34402367-34409237	0.278	0	9.03023	0.0205688	0.36712
TCONS_00051438	LINC546	XLOC_031876	XLOC_031876	NC_040047.1:38418415-38421599	0	0.201144	-7.54156	0.0205694	0.36712
TCONS_00136080	SOX2-OT1	110353632	SOX2	NC_040054.1:7944416-8185867	0.0286063	0	10.8725	0.0206321	0.367892
XR_003495191.1	XR_003495191.1	113842639	LOC113842639	NC_040047.1:18192863-18230438	0	0.180294	-10.8924	0.0206975	0.368711
XR_003498195.1	XR_003498195.1	106019179	LOC106019179	NC_040051.1:27181967-27285054	0.0651317	0	10.8472	0.0207609	0.368918
XR_003499067.1	XR_003499067.1	101798394	LOC101798394	NC_040054.1:249222-309558	0	0.113068	-10.9158	0.0208459	0.369411
XR_216744.4	XR_216744.4	101791391	LOC101791391	NC_040047.1:117993954-118014443	0.327757	0	10.8337	0.0210977	0.372569
XR_003499626.1	XR_003499626.1	106016479	LOC106016479	NC_040055.1:10737419-10754855	0	0.0342743	-7.42362	0.0211957	0.373486
XR_003499968.1	XR_003499968.1	110352806	LOC110352806	NC_040057.1:11605716-11699902	0	0.0685133	-10.822	0.0213537	0.374875
TCONS_00058355	LINC612	XLOC_036173	XLOC_036173	NC_040047.1:124478312-124494354	0.405743	0	10.7871	0.0215012	0.37646
XR_002402547.2	XR_002402547.2	110352862	LOC110352862	NC_040052.1:33688594-33701654	0.00251367	0.194799	-5.88451	0.0217162	0.37888
XR_003499480.1	XR_003499480.1	106016319	LOC106016319	NC_040055.1:15146170-15401948	0	0.025391	-10.8453	0.0218224	0.379699
TCONS_00058768	LINC618	XLOC_036490	XLOC_036490	NC_040047.1:129802919-129808984	0.307146	0	9.02848	0.0218808	0.380482
XR_002402042.2	XR_002402042.2	110352681	LOC110352681	NC_040053.1:25354063-25363749	0.0566667	0	7.2999	0.0219083	0.38067
TCONS_00052997	LINC557	XLOC_032811	XLOC_032811	NC_040047.1:57403339-57414727	0	0.182925	-9.14686	0.0219861	0.381562
XR_003495339.1	XR_003495339.1	110351823	LOC110351823	NC_040047.1:49597501-49623544	0	0.035813	-8.02713	0.0220018	0.381562
XR_002401261.2	XR_002401261.2	106016476	LOC106016476	NC_040055.1:10675111-10736637	0.0256983	0	8.79274	0.0220083	0.381562
TCONS_00015998	FBXL13-OT4	106015178	FBXL13	NC_040046.1:190138578-190202499	0.0966537	0	10.7262	0.0220086	0.381562
XR_003495488.1	XR_003495488.1	110352120	LOC110352120	NC_040047.1:81980064-81993101	0.0461187	0	7.42439	0.0220291	0.381775
TCONS_00216215	LOC113841356-AS1	113841356	LOC113841356	NW_020865844.1:2057-36802	0	0.177633	-10.7587	0.0220795	0.382182
XR_002401604.2	XR_002401604.2	110352531	LOC110352531	NC_040060.1:9784081-9787496	0.566542	0.007911	5.93015	0.0221379	0.382842
XR_001188310.2	XR_001188310.2	106015954	LOC106015954	NC_040047.1:75704009-75712518	0	0.0638997	-7.28329	0.0222071	0.38329
TCONS_00161164	LINC1466	XLOC_092277	XLOC_092277	NC_040059.1:3507542-3511095	0.171913	0	7.43161	0.0222127	0.38329
XR_003500852.1	XR_003500852.1	101796749	LOC101796749	NC_040046.1:21595460-21626840	0	0.202839	-10.7496	0.0222166	0.38329
XR_002401611.2	XR_002401611.2	101804509	LOC101804509	NC_040060.1:8966767-9114288	0	0.0429893	-10.7436	0.0222694	0.383367
TCONS_00217464	LINC2076	XLOC_121328	XLOC_121328	NW_020866259.1:6882-23735	0.366965	0	10.7616	0.0223174	0.38375
TCONS_00211249	LOC101804639-OT3	101804639	LOC101804639	NC_040075.1:67412831-67416085	0.503641	0	8.84918	0.0223188	0.38375
TCONS_00207522	LINC1886	XLOC_114755	XLOC_114755	NC_040075.1:16186860-16222847	0	0.172398	-10.7132	0.022612	0.387078
XR_002405594.2	XR_002405594.2	106019516	LOC106019516	NC_040049.1:24213986-24231006	0.0903993	0	8.72752	0.0227573	0.388118
XR_003496823.1	XR_003496823.1	106016981	LOC106016981	NC_040049.1:13885478-14246160	0	0.016976	-10.6946	0.0227794	0.388261
TCONS_00100824	KCNQ1-OT1	101799303	KCNQ1	NC_040050.1:33041765-33109685	0.23743	0.000692667	8.16759	0.0228601	0.388821
XR_003497049.1	XR_003497049.1	113843570	LOC113843570	NC_040049.1:37908351-37964267	0.0273013	0	8.73103	0.022915	0.389056
TCONS_00104471	LINC1048	XLOC_063247	XLOC_063247	NC_040050.1:977685-987617	0	0.180509	-8.98719	0.0229288	0.389056
XR_002403818.2	XR_002403818.2	110353386	LOC110353386	NC_040070.1:3971622-4116700	0	0.041322	-10.6631	0.0231147	0.390372
XR_002401898.2	XR_002401898.2	106016957	LOC106016957	NC_040047.1:143699832-143733208	0.045495	0	8.70506	0.0231702	0.390817
TCONS_00131945	RAVER2-OT1	101795082	RAVER2	NC_040053.1:6431975-6446542	0	0.407031	-10.7131	0.0232001	0.391033
XR_003498815.1	XR_003498815.1	106016760	LOC106016760	NC_040053.1:17915091-18045537	0.044914	0	10.6857	0.0232167	0.391033
TCONS_00048307	LINC515	XLOC_029811	XLOC_029811	NC_040047.1:5648762-5651909	0	0.186506	-7.3746	0.0232554	0.391325
TCONS_00187528	ZMYND12-OT2	101794854	ZMYND12	NC_040067.1:378192-383631	0	0.273631	-8.72433	0.023331	0.392016
TCONS_00215891	LINC2023	XLOC_120184	XLOC_120184	NW_020865771.1:4434-38849	0.169811	0	10.6325	0.0233822	0.392644
XR_001190411.3	XR_001190411.3	106017152	LOC106017152	NC_040051.1:448811-457225	0	0.106681	-7.96718	0.0236065	0.395008
TCONS_00030633	LINC325	XLOC_018293	XLOC_018293	NC_040046.1:155461759-155462726	0	0.559317	-7.28668	0.023801	0.396628
XR_003497554.1	XR_003497554.1	110354397	LOC110354397	NC_040050.1:7841751-7878247	0.0410243	0	8.70702	0.0238246	0.396727
XR_003497937.1	XR_003497937.1	101797051	LOC101797051	NC_040051.1:26348029-26575846	0	0.0121477	-9.61834	0.0238404	0.396818
XR_003499445.1	XR_003499445.1	113844708	LOC113844708	NC_040055.1:8598978-8642373	0	0.033978	-8.66956	0.0238932	0.397317
XR_003494221.1	XR_003494221.1	113841826	LOC113841826	NW_020866518.1:7656-31014	0.237757	0	10.5603	0.0240194	0.3985
XR_002400130.2	XR_002400130.2	106015675	LOC106015675	NC_040075.1:28507296-28538949	0	0.047663	-8.72259	0.0240257	0.3985
XR_002402020.2	XR_002402020.2	101801204	LOC101801204	NC_040050.1:57161753-57238119	0	0.071832	-10.5873	0.0241873	0.399432
XR_003501114.1	XR_003501114.1	106016589	LOC106016589	NC_040064.1:2506046-2612691	0.0133997	0	8.64699	0.0245245	0.403477
XR_001194425.3	XR_001194425.3	106019534	LOC106019534	NC_040060.1:17207203-17319182	0	0.0491777	-10.5413	0.0245493	0.403766
TCONS_00047491	LINC508	XLOC_029295	XLOC_029295	NC_040047.1:152673731-152703010	0.183098	0	10.5553	0.0247089	0.405686
XR_001189809.3	XR_001189809.3	106016826	LOC106016826	NC_040050.1:45144904-45218986	0	0.0731703	-10.5838	0.0248231	0.40629
XR_002400424.2	XR_002400424.2	106016032	LOC106016032	NC_040053.1:27257998-27264935	0.287849	0	9.13479	0.0248387	0.40629
XR_002400396.2	XR_002400396.2	106015885	LOC106015885	NC_040064.1:7297367-7383371	0	0.0166453	-8.6439	0.0248962	0.406997
XR_003501330.1	XR_003501330.1	113845607	LOC113845607	NC_040046.1:29369014-29378031	0.156729	0	8.6332	0.0250093	0.40837
TCONS_00087038	RASSF6-OT1	101803214	RASSF6	NC_040049.1:46709052-46768251	0.089018	0	10.4845	0.0250604	0.408975
TCONS_00160222	C13H3orf18-OT1	101796726	C13H3orf18	NC_040058.1:18045519-18055216	0	0.539763	-10.5342	0.0252946	0.410717
XR_003498679.1	XR_003498679.1	106020406	LOC106020406	NC_040053.1:21494674-21589422	0.0543733	0	10.5002	0.0254659	0.411376
XR_002405006.2	XR_002405006.2	106019074	LOC106019074	NC_040066.1:9253385-9427976	0.0284823	0	10.4146	0.0254706	0.411376
XR_002404139.2	XR_002404139.2	101804338	LOC101804338	NC_040057.1:15353222-15555647	0	0.0247293	-10.4552	0.0254796	0.411376
TCONS_00017577	LINC182	XLOC_010476	XLOC_010476	NC_040046.1:6016753-6036325	0	0.26285	-10.5088	0.0257169	0.41351
TCONS_00219051	LINC2145	XLOC_122320	XLOC_122320	NW_020866535.1:14397-19506	0.288685	0	8.67462	0.0257385	0.41374
XR_003500295.1	XR_003500295.1	113845065	LOC113845065	NC_040058.1:17344484-17351423	0	0.222676	-8.72524	0.0257839	0.413817
XR_002398358.2	XR_002398358.2	106014388	LOC106014388	NC_040056.1:4408293-4443257	0.039527	0	8.57332	0.0258247	0.41396
XR_003493841.1	XR_003493841.1	113841204	LOC113841204	NW_020865678.1:252-28458	0.049971	0	8.59978	0.0259418	0.414789
XR_002401453.2	XR_002401453.2	101796749	LOC101796749	NC_040046.1:21595460-21629325	0.626901	0.006428	6.5127	0.0260638	0.415647
XR_002402017.2	XR_002402017.2	101801204	LOC101801204	NC_040050.1:57161753-57238119	0	0.0656403	-10.4058	0.02608	0.415699
XR_003496069.1	XR_003496069.1	106016651	LOC106016651	NC_040048.1:13592638-13656225	0	0.023694	-8.69456	0.0261212	0.41589
XR_003498856.1	XR_003498856.1	110354291	LOC110354291	NC_040053.1:32097518-32414659	0	0.015046	-10.3871	0.026282	0.417279
TCONS_00004110	LINC44	XLOC_002634	XLOC_002634	NC_040046.1:63000850-63028189	0.172156	0	10.3355	0.0263505	0.417853
TCONS_00085915	LINC874	XLOC_052826	XLOC_052826	NC_040049.1:37423960-37473554	0.010219	0.240431	-4.50704	0.0264431	0.418434
TCONS_00065847	LINC656	XLOC_040624	XLOC_040624	NC_040048.1:50800276-50816165	0.298909	0	10.3833	0.0267004	0.42039
XR_003493480.1	XR_003493480.1	113840810	LOC113840810	NW_020865314.1:19502-56913	0.126711	0	10.3319	0.0267148	0.42039
XR_003496624.1	XR_003496624.1	113843334	LOC113843334	NC_040048.1:107594591-107603560	0	0.059636	-7.25856	0.0267255	0.420441
XR_002404349.2	XR_002404349.2	106018650	LOC106018650	NC_040049.1:2468235-2499687	0.01913	0	7.4204	0.0267667	0.420541
TCONS_00186170	LINC1652	XLOC_103673	XLOC_103673	NC_040066.1:6472884-6507748	0.135277	0	10.3737	0.0267837	0.420541
XR_002402018.2	XR_002402018.2	101801204	LOC101801204	NC_040050.1:57161753-57238119	0	0.0625327	-10.4024	0.0268057	0.420771
XR_002401587.2	XR_002401587.2	110352527	LOC110352527	NC_040046.1:113582477-113595123	0.106616	0	8.55782	0.0269449	0.422256
XR_003492938.1	XR_003492938.1	101799584	LOC101799584	NC_040075.1:21801746-21873857	0	0.065458	-10.3195	0.0271297	0.424215
XR_002402016.2	XR_002402016.2	101801204	LOC101801204	NC_040050.1:57161753-57238119	0.0606343	0	10.2975	0.0271502	0.424418
TCONS_00212304	LOC113840545-OT3	113840545	LOC113840545	NW_020865022.1:11281-13053	1.41563	0.034011	5.16452	0.0272404	0.425011
XR_002404930.2	XR_002404930.2	110353839	LOC110353839	NC_040056.1:17062126-17077679	0.505742	0.0232157	4.39175	0.0272608	0.42518
XR_003496079.1	XR_003496079.1	106016651	LOC106016651	NC_040048.1:13592638-13656226	0.0209033	0	8.51603	0.0272662	0.42518
TCONS_00042237	LINC458	XLOC_025583	XLOC_025583	NC_040047.1:85464924-85469826	0	0.27743	-8.59287	0.0274047	0.426402
XR_002404790.2	XR_002404790.2	106018919	LOC106018919	NC_040046.1:68779788-68791628	0	0.038637	-7.06676	0.027543	0.427891
TCONS_00115586	LINC1140	XLOC_068967	XLOC_068967	NC_040051.1:6428644-6441613	0	0.352241	-10.3397	0.0275721	0.427952
XR_003501374.1	XR_003501374.1	113845636	LOC113845636	NC_040065.1:11444012-11448771	0	0.10293	-7.14437	0.0277324	0.429125
TCONS_00062235	LINC640	XLOC_038623	XLOC_038623	NC_040048.1:14673170-14682990	0.137823	0	8.5436	0.0280244	0.430967
XR_002405285.2	XR_002405285.2	110353975	LOC110353975	NC_040046.1:114898481-114905154	0	0.194438	-8.5047	0.0280649	0.431357
TCONS_00042826	CARMIL1-AS1	101793797	CARMIL1	NC_040047.1:94585216-94589205	0.385548	0	8.71745	0.0280779	0.431395
XR_003498532.1	XR_003498532.1	113844186	LOC113844186	NC_040052.1:34904876-35166714	0.0161003	0	10.1755	0.0284364	0.434129
TCONS_00187826	C1QA-AS1	101803758	C1QA	NC_040067.1:1900627-1902992	12.934	0.881176	3.84115	0.0284659	0.434187
TCONS_00186338	RIPOR3-OT2	101801050	RIPOR3	NC_040066.1:7663484-7671794	0	0.151104	-8.44344	0.0285446	0.434668
TCONS_00136440	LINC1301	XLOC_079266	XLOC_079266	NC_040054.1:10552876-10577692	0	0.174958	-10.1987	0.0288213	0.438237
TCONS_00126571	LINC1224	XLOC_074457	XLOC_074457	NC_040052.1:32225542-32230534	0.130455	0	7.5272	0.0290083	0.439551
XR_002398479.2	XR_002398479.2	110351274	LOC110351274	NC_040050.1:53483020-53517387	0.0370417	0	8.44914	0.0290482	0.439798
XR_003500404.1	XR_003500404.1	106019345	LOC106019345	NC_040058.1:9257982-9281291	0.067567	0	8.74863	0.02938	0.442108
TCONS_00064167	CCDC167-AS3	101803889	CCDC167	NC_040048.1:32853704-32858411	0.333204	0	8.79555	0.0294134	0.44235
XR_003501115.1	XR_003501115.1	106016589	LOC106016589	NC_040064.1:2508809-2612691	0.039455	0	10.1696	0.0296165	0.444264
XR_001187702.3	XR_001187702.3	106015580	LOC106015580	NC_040046.1:41795887-41799866	0.111504	0	6.97604	0.0296388	0.444481
XR_003495928.1	XR_003495928.1	106019054	LOC106019054	NC_040048.1:2460873-2532761	0	0.0558807	-10.1382	0.0296579	0.44465
XR_001188117.3	XR_001188117.3	106015818	LOC106015818	NC_040051.1:26000532-26173284	0.0232873	0	10.0937	0.0301529	0.448518
XR_003499202.1	XR_003499202.1	113844499	LOC113844499	NC_040054.1:853838-879470	0	0.048822	-8.46139	0.0301674	0.448616
TCONS_00098317	BRF1-OT2	101796246	BRF1	NC_040050.1:11955818-11960216	0	0.281532	-8.45159	0.0301843	0.448751
XR_003497094.1	XR_003497094.1	106017421	LOC106017421	NC_040046.1:170713499-170724864	0	0.106157	-8.38361	0.0302844	0.449751
XR_003500812.1	XR_003500812.1	110352112	LOC110352112	NC_040061.1:11316832-11394147	0	0.051178	-10.1334	0.0304039	0.4506
XR_001190362.3	XR_001190362.3	106017119	LOC106017119	NC_040049.1:11760732-11764417	0.12092	0	6.99569	0.0304406	0.450836
TCONS_00081522	LINC827	XLOC_050388	XLOC_050388	NC_040048.1:107421006-107454101	0.117973	0	10.1011	0.030702	0.452959
XR_003497215.1	XR_003497215.1	113843627	LOC113843627	NC_040049.1:7332312-7340553	0.47116	0	10.0454	0.0308637	0.453858
XR_003496706.1	XR_003496706.1	106015931	LOC106015931	NC_040049.1:67139018-67161362	0	0.053968	-8.40313	0.0309927	0.454934
TCONS_00213629	LOC113839632-AS1	113839632	LOC113839632	NW_020865375.1:2759-24914	0	0.168711	-10.0352	0.0314648	0.459557
TCONS_00052669	CD83-AS1	101793226	CD83	NC_040047.1:51302017-51318220	0	0.233682	-10.0691	0.0315684	0.460291
TCONS_00133625	NPL-OT10	101802593	NPL	NC_040053.1:23835604-23849938	0.286955	0.00126033	7.45029	0.0316381	0.460598
TCONS_00160261	LINC1458	XLOC_091760	XLOC_091760	NC_040058.1:18474764-18477167	0.483706	0	8.34353	0.0316869	0.461012
XR_003496793.1	XR_003496793.1	113843476	LOC113843476	NC_040049.1:6282073-6296775	0.078479	0	8.30312	0.0317136	0.461105
TCONS_00184682	LINC1640	XLOC_103022	XLOC_103022	NC_040066.1:10689488-10695841	0	0.189816	-8.42556	0.0318885	0.462465
TCONS_00131504	RTKN2-OT1	101801636	RTKN2	NC_040053.1:2489122-2512533	0.00497233	0.496683	-6.55135	0.0318995	0.462506
XR_001189916.3	XR_001189916.3	106016889	LOC106016889	NC_040050.1:43098131-43100241	0.0671377	2.08487	-4.78367	0.0320328	0.463492
TCONS_00079248	FUT9-OT1	101799797	FUT9	NC_040048.1:77036487-77065415	0	0.0391873	-8.29324	0.032275	0.466403
XR_003496487.1	XR_003496487.1	110351781	LOC110351781	NC_040048.1:69134626-69188076	0.0673597	0	9.94868	0.0323498	0.466846
TCONS_00132439	FAF1-AS1	101794391	FAF1	NC_040053.1:11169062-11245330	0	0.0490457	-9.98434	0.0323682	0.466846
XR_003494233.1	XR_003494233.1	101794649	LOC101794649	NW_020866522.1:1011-14311	0.035161	0	7.06544	0.0324612	0.467578
XR_002399729.2	XR_002399729.2	106015429	LOC106015429	NC_040049.1:35353899-35415331	0	0.060608	-9.97752	0.032508	0.467768
TCONS_00123217	C7H11orf16-OT3	101800583	C7H11orf16	NC_040052.1:2312811-2317045	0.277125	0	8.34719	0.0326195	0.468757
XR_003492666.1	XR_003492666.1	110351634	LOC110351634	NC_040046.1:63644091-63807205	0	0.0219013	-9.96965	0.0326562	0.468832
TCONS_00125048	CCNYL1-OT1	101791837	CCNYL1	NC_040052.1:16815878-16819146	0.340064	0	8.29314	0.0327325	0.469194
TCONS_00199250	R3HDM2-OT2	101802685	R3HDM2	NC_040073.1:6018042-6034976	0	0.209294	-9.95844	0.0328412	0.470295
XR_003492187.1	XR_003492187.1	106016970	LOC106016970	NC_040066.1:2759344-2770601	0.0381807	0	6.93818	0.0330465	0.471789
XR_003500306.1	XR_003500306.1	113845071	LOC113845071	NC_040058.1:194598-225841	0	0.116101	-9.93946	0.0331702	0.472486
TCONS_00019618	LINC209	XLOC_011664	XLOC_011664	NC_040046.1:30172647-30174134	0.254029	0	6.78144	0.0332178	0.472809
TCONS_00121636	LINC1195	XLOC_072019	XLOC_072019	NC_040052.1:24617989-24623187	0	0.215393	-8.27559	0.0334846	0.474584
TCONS_00147918	HSD11B2-AS1	101790751	HSD11B2	NC_040056.1:18113720-18128630	0	0.236911	-9.90037	0.0337476	0.476717
XR_002399786.2	XR_002399786.2	110351828	LOC110351828	NC_040047.1:50636341-50715304	0	0.0432173	-9.90491	0.0337513	0.476717
XR_002404193.2	XR_002404193.2	110353550	LOC110353550	NC_040047.1:34039577-34043816	0	0.264604	-8.30404	0.0338229	0.477354
XR_003493935.1	XR_003493935.1	110352190	LOC110352190	NW_020865872.1:17990-28363	0	0.10457	-8.24206	0.0338594	0.477631
XR_003500470.1	XR_003500470.1	101793489	LOC101793489	NC_040059.1:14381705-14429983	0	0.008671	-6.90143	0.0340992	0.479627
TCONS_00149723	TMC3-OT4	101803859	TMC3	NC_040056.1:9183726-9298373	0.015152	0.574794	-5.27427	0.0344062	0.481399
TCONS_00118445	LINC1155	XLOC_070346	XLOC_070346	NC_040052.1:34307-36457	0	0.205303	-6.98457	0.0344401	0.481547
XR_003501012.1	XR_003501012.1	106020186	LOC106020186	NC_040063.1:9367158-9371335	0.350855	0	8.69451	0.0344495	0.481547
TCONS_00146925	LINC1380	XLOC_084758	XLOC_084758	NC_040056.1:10697890-10703854	0.181013	0	8.21686	0.0345468	0.482399
XR_002400759.2	XR_002400759.2	110352188	LOC110352188	NC_040052.1:17923677-17939506	0	0.0676393	-8.21514	0.0345924	0.482577
XR_003498517.1	XR_003498517.1	106016415	LOC106016415	NC_040052.1:29841142-29879858	0	0.0872733	-9.90563	0.0346214	0.482863
XR_003498936.1	XR_003498936.1	106014639	LOC106014639	NC_040053.1:3266070-3624575	0	0.00921967	-9.8574	0.0346755	0.482989
XR_003496163.1	XR_003496163.1	113843131	LOC113843131	NC_040048.1:24160621-24178151	0	0.0615023	-8.26619	0.0348122	0.484268
XR_003496284.1	XR_003496284.1	106015647	LOC106015647	NC_040048.1:38885388-39280193	0	0.008438	-9.88382	0.0349196	0.484595
XR_003499716.1	XR_003499716.1	101791616	LOC101791616	NC_040056.1:14867438-14873093	0	0.190579	-8.25721	0.0349343	0.484595
TCONS_00052399	LINC553	XLOC_032415	XLOC_032415	NC_040047.1:48876718-48889059	0.268123	0	9.81253	0.034955	0.484595
TCONS_00085920	LINC878	XLOC_052826	XLOC_052826	NC_040049.1:37424511-37458888	0.000939333	0.228602	-7.20504	0.0350965	0.485673
XR_003494803.1	XR_003494803.1	113842379	LOC113842379	NC_040046.1:111979071-112037860	0	0.0567433	-9.81886	0.0352781	0.487354
XR_002404331.2	XR_002404331.2	106018641	LOC106018641	NC_040054.1:22367972-22498503	0.0251287	0	9.79917	0.0353161	0.487523
TCONS_00083568	PYURF-OT1	113843447	PYURF	NC_040049.1:11933034-11955596	0.498625	0.0255957	4.25695	0.0353843	0.488228
TCONS_00050060	AKAP9-AS1	101799092	AKAP9	NC_040047.1:23860017-23861317	0.291559	0	6.76703	0.0355309	0.489537
XR_003496832.1	XR_003496832.1	106016981	LOC106016981	NC_040049.1:13817986-14246164	0	0.007619	-9.85273	0.0356135	0.490437
TCONS_00041476	LINC451	XLOC_025103	XLOC_025103	NC_040047.1:74164417-74168254	0.272427	0	8.17347	0.0356554	0.490662
TCONS_00085918	LINC875	XLOC_052826	XLOC_052826	NC_040049.1:37424501-37458888	0.383534	0.00950367	5.21505	0.0357276	0.491056
XR_002400643.2	XR_002400643.2	106016054	LOC106016054	NC_040049.1:30401108-30461534	0.0170817	0	8.16855	0.0358591	0.492387
XR_002400224.2	XR_002400224.2	110351976	LOC110351976	NC_040049.1:40850058-40858985	0.356654	0	9.8084	0.0360097	0.493515
XR_003499238.1	XR_003499238.1	113844512	LOC113844512	NC_040046.1:155000878-155003441	0	0.166091	-6.91651	0.036017	0.493515
XR_001189229.3	XR_001189229.3	106016477	LOC106016477	NC_040052.1:4201645-4230525	0.036318	0	8.1822	0.0360951	0.494313
XR_003501399.1	XR_003501399.1	113845676	LOC113845676	NC_040065.1:4905661-4907308	0.245642	0	6.8704	0.0361722	0.494653
XR_003497550.1	XR_003497550.1	110354397	LOC110354397	NC_040050.1:7840053-7878247	0	0.0312497	-8.40036	0.0363088	0.495566
TCONS_00218630	LOC113841776-OT1	113841776	LOC113841776	NW_020866471.1:2756-11521	0	0.353695	-9.766	0.0363386	0.495787
XR_003499231.1	XR_003499231.1	110354567	LOC110354567	NC_040054.1:3077572-3231982	0	0.0206607	-9.75654	0.0365068	0.496835
TCONS_00163633	DCTN4-AS1	101800858	DCTN4	NC_040059.1:7813865-7815526	0.248927	0	6.92009	0.036567	0.497263
TCONS_00034578	IL15RA-OT1	113844118	IL15RA	NC_040046.1:201632424-201634080	0.21955	0	6.67812	0.0365907	0.497263
XR_002404191.2	XR_002404191.2	110353550	LOC110353550	NC_040047.1:34039580-34043815	0.238125	0	8.15449	0.0367968	0.499347
TCONS_00206291	LINC1868	XLOC_113999	XLOC_113999	NC_040075.1:423073-425938	0.354735	0	8.14991	0.0368195	0.499409
XR_003498361.1	XR_003498361.1	106016933	LOC106016933	NC_040052.1:25099014-25204664	0	0.0292737	-9.77904	0.0369498	0.500095
XR_003496824.1	XR_003496824.1	106016981	LOC106016981	NC_040049.1:13885482-14246159	0.008586	0	9.71627	0.0369508	0.500095
XR_002404307.2	XR_002404307.2	110353597	LOC110353597	NC_040070.1:6157796-6162826	0	0.071373	-6.67912	0.0370394	0.500891
TCONS_00180557	TRPV3-AS1	101796248	TRPV3	NC_040065.1:9255060-9269546	0	0.209421	-9.73567	0.0370746	0.500891
XR_002399326.2	XR_002399326.2	106015154	LOC106015154	NC_040052.1:21361167-21418217	0.0540077	0	9.71152	0.037099	0.500891
TCONS_00202366	SV2C-AS1	101804798	SV2C	NC_040075.1:24097178-24114106	0	0.181624	-9.76955	0.0371144	0.500903
TCONS_00201573	LINC1824	XLOC_110819	XLOC_110819	NC_040075.1:14580183-14581103	0.382942	0	6.67396	0.0372168	0.501829
TCONS_00191219	WDTC1-OT4	101802490	WDTC1	NC_040069.1:2996955-3000777	0	0.289911	-8.29159	0.0373009	0.502227
XR_002399708.2	XR_002399708.2	110351803	LOC110351803	NC_040050.1:31073959-31091927	0	0.05553	-8.1213	0.0377167	0.506265
XR_001187592.3	XR_001187592.3	106015508	LOC106015508	NC_040047.1:56461086-56480714	0	0.0508073	-8.13945	0.0377346	0.506379
TCONS_00196416	LINC1781	XLOC_108363	XLOC_108363	NC_040072.1:4056972-4069585	0.234756	0	9.66604	0.0378807	0.507387
XR_002399866.2	XR_002399866.2	110351866	LOC110351866	NC_040048.1:107301939-107316989	0.0222857	0	6.6422	0.0379626	0.508125
XR_003498695.1	XR_003498695.1	106019749	LOC106019749	NC_040053.1:32812522-32905368	0	0.0324083	-9.73587	0.0380057	0.508318
TCONS_00200804	LINC1814	XLOC_110279	XLOC_110279	NC_040075.1:4818563-4832037	0.223211	0	9.67784	0.0380123	0.508318
TCONS_00208510	LINC1895	XLOC_115330	XLOC_115330	NC_040075.1:27907689-27910838	0.315058	0	8.11948	0.0380701	0.508395
XR_001186906.3	XR_001186906.3	106015117	LOC106015117	NC_040046.1:64808045-64828904	0.0476593	0	8.13544	0.0381013	0.508542
TCONS_00187251	LINC1662	XLOC_104239	XLOC_104239	NC_040066.1:14953131-14955122	0.177976	0	6.66426	0.0383014	0.510494
TCONS_00017891	VSTM5-OT2	101789946	VSTM5	NC_040046.1:10314204-10327139	0.728344	0.00684833	6.51654	0.0384215	0.511614
XR_003497358.1	XR_003497358.1	110354828	LOC110354828	NC_040046.1:176081783-176102858	0	0.0486933	-8.18868	0.0384923	0.512128
TCONS_00145506	LINC1372	XLOC_083985	XLOC_083985	NC_040055.1:18639547-18650095	0.280422	0	9.65329	0.0385011	0.512128
XR_003496644.1	XR_003496644.1	113843360	LOC113843360	NC_040048.1:116187847-116191219	0.145095	0	7.13771	0.0386406	0.512968
XR_003494733.1	XR_003494733.1	106017845	LOC106017845	NC_040046.1:103094535-103138029	0.0675757	0	9.64336	0.0386997	0.513633
TCONS_00069925	LINC704	XLOC_043216	XLOC_043216	NC_040048.1:100251587-100262297	0.272551	0	9.68387	0.0388018	0.514784
TCONS_00174384	PMPCA-AS1	101805080	PMPCA	NC_040063.1:8733294-8734548	0	0.305281	-6.81634	0.0388754	0.515603
TCONS_00052369	LINC552	XLOC_032405	XLOC_032405	NC_040047.1:48174084-48190694	0	0.17185	-9.64995	0.0389768	0.516225
XR_003501198.1	XR_003501198.1	106019328	LOC106019328	NC_040064.1:4830314-4898747	0	0.0142643	-8.0912	0.0390047	0.516353
XR_003496503.1	XR_003496503.1	113843265	LOC113843265	NC_040048.1:70368257-70381833	0.072231	0	8.10589	0.0391525	0.517239
TCONS_00125890	LINC1221	XLOC_074112	XLOC_074112	NC_040052.1:24577171-24581259	0	0.260074	-8.24462	0.0391728	0.517373
XR_001192623.3	XR_001192623.3	106018491	LOC106018491	NC_040075.1:53204072-53206706	0.127351	0	6.60462	0.0393706	0.518778
TCONS_00160588	KLF15-OT1	101794506	KLF15	NC_040058.1:21018065-21020870	0.359417	0	8.12732	0.0395753	0.519788
XR_003497380.1	XR_003497380.1	106017018	LOC106017018	NC_040050.1:56993947-57178206	0.0155057	0	9.60291	0.0397449	0.520917
XR_003495964.1	XR_003495964.1	113843063	LOC113843063	NC_040048.1:6334146-6564937	0	0.0125747	-9.61883	0.039753	0.520917
XR_003492867.1	XR_003492867.1	113840129	LOC113840129	NC_040075.1:17044038-17079250	0.009379	0	6.61218	0.0401422	0.524365
TCONS_00036591	ARMC4-OT1	101793144	ARMC4	NC_040047.1:16521817-16539307	0.157428	0	9.56442	0.0401662	0.524365
XR_001191647.3	XR_001191647.3	106017897	LOC106017897	NC_040054.1:20064550-20143715	0	0.035653	-9.57887	0.0406748	0.529089
XR_003495453.1	XR_003495453.1	106015951	LOC106015951	NC_040047.1:76627027-76657130	0	0.0311703	-8.03708	0.0407141	0.529358
XR_003496322.1	XR_003496322.1	110351921	LOC110351921	NC_040048.1:38740339-38766362	0	0.106319	-9.61929	0.0407669	0.529913
XR_003498559.1	XR_003498559.1	106018973	LOC106018973	NC_040052.1:7917575-7934242	0	0.0558967	-8.01769	0.0408423	0.530106
TCONS_00035542	LINC382	XLOC_021305	XLOC_021305	NC_040047.1:5706308-5719781	0	0.200803	-9.56869	0.040892	0.530314
XR_003496044.1	XR_003496044.1	110353088	LOC110353088	NC_040046.1:132273508-132496812	0.012067	0	9.53052	0.0408937	0.530314
TCONS_00078938	LINC800	XLOC_048639	XLOC_048639	NC_040048.1:72163979-72179456	0.177194	0	9.54537	0.0410904	0.532058
XR_002400625.2	XR_002400625.2	110352146	LOC110352146	NC_040057.1:5405243-5423878	0.053372	0	8.10951	0.0415332	0.536484
XR_003499484.1	XR_003499484.1	106016319	LOC106016319	NC_040055.1:15146170-15217324	0	0.038025	-9.51912	0.0420431	0.540419
TCONS_00029352	WASHC3-OT3	101793125	WASHC3	NC_040046.1:144725067-144745936	0.805676	0.00586533	6.90119	0.0420658	0.540498
XR_001186483.3	XR_001186483.3	106014861	LOC106014861	NC_040046.1:82036941-82039146	0	0.159771	-6.65838	0.0424781	0.544195
TCONS_00058839	LINC619	XLOC_036536	XLOC_036536	NC_040047.1:130645215-130658454	0.193675	0	9.46024	0.0425708	0.545014
TCONS_00191851	LOC101796567-OT1	101796567	LOC101796567	NC_040069.1:1104780-1108941	0.898232	0.0370287	4.52803	0.0426409	0.545665
XR_003493932.1	XR_003493932.1	113841376	LOC113841376	NW_020865862.1:45432-53801	0	0.306398	-9.49298	0.0427126	0.546337
XR_003500858.1	XR_003500858.1	113845329	LOC113845329	NC_040061.1:4222134-4233806	0	0.223771	-9.53226	0.0427814	0.54697
XR_003497287.1	XR_003497287.1	106015751	LOC106015751	NC_040049.1:41537070-41567887	0	0.0822683	-9.47735	0.0431013	0.549822
TCONS_00144742	PRRG3-OT1	106016450	PRRG3	NC_040055.1:11098712-11101290	0	0.353404	-8.00381	0.0433747	0.551823
XR_002402477.1	XR_002402477.1	110352832	LOC110352832	NC_040060.1:4194060-4210303	0.055845	0	7.97306	0.0433897	0.551889
TCONS_00083329	LINC855	XLOC_051385	XLOC_051385	NC_040049.1:7719699-7732894	0.195	0	9.45168	0.0434197	0.551905
XR_003497610.1	XR_003497610.1	113843799	LOC113843799	NC_040050.1:32188059-32189509	0	0.219228	-6.50598	0.043727	0.553699
XR_003499173.1	XR_003499173.1	106020111	LOC106020111	NC_040054.1:17005044-17013515	0	0.104281	-7.94615	0.0437967	0.554459
TCONS_00205186	ARL14EPL-AS1	101796430	ARL14EPL	NC_040075.1:62657419-62660818	0	0.291203	-8.14236	0.0441523	0.556974
TCONS_00017820	LINC189	XLOC_010632	XLOC_010632	NC_040046.1:9026811-9039500	0	0.196706	-9.46922	0.0442922	0.558366
TCONS_00098244	KCNH5-AS1	101790254	KCNH5	NC_040050.1:11067350-11079331	0	0.207571	-9.46335	0.0444087	0.559339
XR_003496250.1	XR_003496250.1	110352696	LOC110352696	NC_040048.1:37032778-37045481	0.0681437	0	7.90673	0.0445865	0.560956
TCONS_00140955	IL12B-OT2	101800211	IL12B	NC_040055.1:406958-408848	0.172887	0	6.59104	0.044631	0.561349
XR_002402445.2	XR_002402445.2	101789849	LOC101789849	NC_040060.1:7060354-7091653	0	0.0277967	-7.91676	0.0448821	0.563677
XR_003495940.1	XR_003495940.1	113843046	LOC113843046	NC_040048.1:4182760-4216248	0	0.0254133	-7.89416	0.0449367	0.56409
TCONS_00007046	LINC86	XLOC_004342	XLOC_004342	NC_040046.1:95733609-95738399	0.0261783	0.628391	-4.40045	0.0449513	0.56409
TCONS_00145906	ITGA11-OT1	101805216	ITGA11	NC_040056.1:1409765-1411157	0.277801	0	6.8096	0.0449751	0.56409
XR_003496301.1	XR_003496301.1	106015647	LOC106015647	NC_040048.1:38866531-39280193	0.00594167	0	9.4346	0.0450161	0.564284
XR_003496397.1	XR_003496397.1	113843207	LOC113843207	NC_040048.1:51559822-51582294	0.0377993	0	7.91471	0.0450933	0.564457
XR_002407018.2	XR_002407018.2	106014301	LOC106014301	NC_040050.1:46125940-46144529	0.0452517	0	7.86541	0.0452973	0.566012
XR_002400603.2	XR_002400603.2	106016023	LOC106016023	NC_040058.1:11990489-12010304	0	0.0434423	-7.91422	0.045425	0.567078
TCONS_00163722	LINC1486	XLOC_093672	XLOC_093672	NC_040059.1:8950289-8953245	0	0.284851	-7.88084	0.0454522	0.567078
TCONS_00161655	TCOF1-OT1	101803153	TCOF1	NC_040059.1:7690756-7693999	0.0201983	1.87267	-6.16039	0.0454742	0.567078
XR_001187518.3	XR_001187518.3	106015460	LOC106015460	NC_040047.1:102501073-102518569	0.0514917	0	7.9707	0.0455566	0.567725
TCONS_00173163	LOC113845379-OT4	113845379	LOC113845379	NC_040062.1:1170298-1184443	0.455912	0.012161	5.1144	0.0456499	0.568318
TCONS_00115054	LINC1135	XLOC_068678	XLOC_068678	NC_040051.1:1468796-1477111	0	0.284467	-9.37983	0.0456847	0.568318
XR_002401019.1	XR_002401019.1	106016359	LOC106016359	NC_040048.1:65730620-65731539	0.382425	0	6.69587	0.0457939	0.568663
XR_003498733.1	XR_003498733.1	113844284	LOC113844284	NC_040053.1:27237503-27368176	0.018239	0	9.39065	0.0461266	0.571222
XR_002399633.2	XR_002399633.2	110351789	LOC110351789	NC_040051.1:9290623-9294446	0.0821143	0	6.51139	0.0461847	0.571567
TCONS_00023146	LINC241	XLOC_013968	XLOC_013968	NC_040046.1:82874033-82883626	0	0.24891	-9.40331	0.0463687	0.573345
XR_003499956.1	XR_003499956.1	101791237	LOC101791237	NC_040057.1:4766407-4770332	0	0.211366	-7.87706	0.0464396	0.573472
XR_003492269.1	XR_003492269.1	110352518	LOC110352518	NC_040046.1:50009239-50118734	0	0.0219513	-9.35006	0.0466156	0.575125
XR_003500386.1	XR_003500386.1	106016029	LOC106016029	NC_040058.1:12432856-12440666	0	0.297957	-9.35153	0.0466183	0.575125
XR_003492610.1	XR_003492610.1	110351673	LOC110351673	NC_040072.1:2002166-2014268	0	0.069108	-7.8561	0.0468489	0.577146
XR_002401682.2	XR_002401682.2	106016804	LOC106016804	NC_040049.1:3688335-3750136	0	0.037328	-9.34005	0.0468762	0.5772
XR_003492263.1	XR_003492263.1	113839693	LOC113839693	NC_040046.1:47448544-47459755	0	0.0806617	-7.96571	0.0471271	0.579003
XR_003496333.1	XR_003496333.1	113843176	LOC113843176	NC_040048.1:39939961-39954945	0	0.073731	-8.28083	0.0472101	0.579835
XR_003495127.1	XR_003495127.1	113842607	LOC113842607	NC_040047.1:1307632-1309065	0	0.211158	-6.49219	0.0473047	0.580746
TCONS_00134669	LOC113844272-OT1	113844272	LOC113844272	NC_040053.1:32439619-32453324	0.16864	0	9.34532	0.0474256	0.581727
XR_003500861.1	XR_003500861.1	113845330	LOC113845330	NC_040061.1:8688194-8690111	0.153238	0	6.39377	0.0475031	0.5823
XR_001187992.3	XR_001187992.3	101796156	LOC101796156	NC_040049.1:40952711-40970327	0.128952	0	9.28546	0.0475542	0.582664
TCONS_00093666	LINC949	XLOC_057478	XLOC_057478	NC_040049.1:42506413-42636518	0.302546	0.002791	6.73485	0.0476168	0.58319
XR_003492725.1	XR_003492725.1	101803535	LOC101803535	NC_040073.1:2105255-2127170	0	0.0131553	-6.43889	0.0476328	0.58326
TCONS_00109966	LINC1095	XLOC_065971	XLOC_065971	NC_040050.1:46351150-46352852	0.164794	0	6.37693	0.0476667	0.583549
TCONS_00215761	LINC2019	XLOC_120100	XLOC_120100	NW_020865740.1:3308-6993	0	0.635354	-9.30723	0.0478926	0.584811
TCONS_00073937	LINC745	XLOC_045535	XLOC_045535	NC_040048.1:25775596-25778337	0.323533	0	7.94302	0.0479303	0.585136
TCONS_00001564	LINC16	XLOC_000961	XLOC_000961	NC_040046.1:18471373-18474114	0	0.305098	-7.89189	0.047969	0.585358
XR_003501238.1	XR_003501238.1	101798301	LOC101798301	NC_040064.1:849539-901316	0	0.043462	-9.30506	0.0480019	0.585429
XR_003493314.1	XR_003493314.1	113840496	LOC113840496	NW_020864966.1:364-3964	0	0.230151	-7.87243	0.0480215	0.585429
XR_003496847.1	XR_003496847.1	106018782	LOC106018782	NC_040046.1:167200803-167225265	0	0.0134693	-6.61846	0.0482233	0.586354
XR_003500530.1	XR_003500530.1	101794131	LOC101794131	NC_040059.1:6239203-6285132	0	0.0185007	-7.87324	0.0483076	0.586842
XR_003494320.1	XR_003494320.1	113841968	LOC113841968	NW_020866668.1:37133-41040	0	0.0739937	-6.38213	0.0485283	0.588647
XR_002398865.2	XR_002398865.2	106014739	LOC106014739	NC_040048.1:17647550-17900511	0.008825	0	9.29852	0.0487937	0.590303
XR_003493785.1	XR_003493785.1	113841157	LOC113841157	NW_020865633.1:3317-40407	0	0.0617313	-9.2798	0.0487987	0.590303
XR_002403909.2	XR_002403909.2	110353431	LOC110353431	NC_040046.1:31765194-31838064	0	0.0304277	-9.30171	0.0491493	0.592756
XR_003501113.1	XR_003501113.1	106016589	LOC106016589	NC_040064.1:2501535-2612691	0.019655	0	9.23222	0.0492727	0.593739
TCONS_00071219	LINC731	XLOC_044209	XLOC_044209	NC_040048.1:115093471-115102428	0.338215	9.90596	-4.89952	0.049456	0.595397
XR_003498594.1	XR_003498594.1	113844209	LOC113844209	NC_040052.1:2055436-2068323	0	0.176183	-9.26308	0.0494731	0.595397
TCONS_00018324	LINC191	XLOC_010941	XLOC_010941	NC_040046.1:16377035-16385202	0.233399	0.008092	4.66672	0.0495063	0.595661
XR_002405065.2	XR_002405065.2	106019134	LOC106019134	NC_040046.1:5883866-5892609	0.252458	0	9.23058	0.0498685	0.598432
XR_003500502.1	XR_003500502.1	101800324	LOC101800324	NC_040059.1:3492345-3501430	0.0314813	0	6.40294	0.0498923	0.598432
XR_003495524.1	XR_003495524.1	113842787	LOC113842787	NC_040047.1:86973178-86976642	0	0.0797873	-6.38358	0.0499138	0.598432
113842039	LOC113842039	NC_040046.1:80238291-80244463	0.108329	0.685725	-2.46352	0.0119598	0.130013
113843960	LOC113843960	NC_040046.1:193896124-194086759	1.69864	1.11035	0.780586	0.0120371	0.130536
101804310	TIMP3	NC_040046.1:147220440-147260305	107.426	143.216	-0.639489	0.0121614	0.131504
101792777	ROBO1	NC_040046.1:103192858-103944329	38.9915	30.9691	0.516718	0.0121618	0.131504
106016067	LOC106016067	NC_040049.1:28952675-29011575	0.067879	0.210473	-1.62968	0.0122781	0.132569
113843046	LOC113843046	NC_040048.1:4182760-4216248	0	0.0254133	-7.50283	0.0123315	0.132952
106017680	LOC106017680	NC_040050.1:28986404-29138043	0.00925267	0	8.63612	0.0124156	0.133473
101795330	ALPK3	NC_040056.1:10847806-10881502	1.76236	3.224	-0.885572	0.0124529	0.133809
113845273	LOC113845273	NC_040060.1:9114961-9304347	0.754097	1.34978	-0.733164	0.0124603	0.133823
XLOC_049478	XLOC_049478	NC_040048.1:91796030-91807105	0	0.1269	-8.56912	0.0125197	0.134268
110352163	LOC110352163	NC_040046.1:84479788-84755545	1.15126	1.8168	-0.88647	0.0125707	0.134533
110353839	LOC110353839	NC_040056.1:17023752-17082318	2.87261	1.80567	1.05474	0.0125736	0.134533
106015444	LOC106015444	NC_040049.1:32523057-32598363	0	0.0847423	-8.57817	0.0125736	0.134533
113841698	LOC113841698	NW_020866368.1:22645-30701	0	0.177659	-8.66543	0.0125806	0.134533
110351807	LOC110351807	NC_040050.1:30690637-30740331	3.03271	1.78761	0.759788	0.0125963	0.134568
XLOC_077965	XLOC_077965	NC_040053.1:24655272-24658765	0	0.210942	-7.69042	0.0127191	0.135518
101802210	IGSF21	NC_040067.1:1203260-1240545	0.040549	0.277901	-2.77371	0.0127338	0.135521
XLOC_038190	XLOC_038190	NC_040048.1:3519625-3524110	0.162768	0.773144	-2.22465	0.0127549	0.135681
101797319	NANP	NC_040048.1:30955493-31017227	8.5057	4.71527	0.942135	0.0128052	0.136077
106015931	LOC106015931	NC_040049.1:67138454-67161362	0.400871	0.123625	1.77702	0.0128381	0.136196
101790062	CACNA1C	NC_040046.1:138509757-139013938	16.367	9.39527	0.55853	0.0128748	0.136371
106016033	LOC106016033	NC_040058.1:12781392-12788361	0	0.0952447	-7.53611	0.013009	0.137271
106016887	LOC106016887	NC_040055.1:13237360-13264798	0.103258	0.369918	-1.80731	0.0131943	0.138832
XLOC_020564	XLOC_020564	NC_040046.1:199047854-199055484	0.174913	0	8.52096	0.0132403	0.139054
XLOC_068506	XLOC_068506	NC_040051.1:29788618-29795376	0	0.203894	-8.53271	0.0133252	0.139814
101793739	LOC101793739	NC_040062.1:308346-358478	3.98882	1.29946	1.66921	0.0133393	0.139895
101796516	LOC101796516	NC_040054.1:21804899-21827131	0.552914	1.27362	-1.16893	0.0133572	0.139895
101793097	GPR146	NC_040060.1:5969026-6021803	17.4785	9.13835	0.818499	0.0133579	0.139895
113844327	LOC113844327	NC_040053.1:27745113-27745611	1.2991	0	7.52083	0.0133696	0.139951
XLOC_049081	XLOC_049081	NC_040048.1:81296485-81338275	1.41795	0.789066	0.857258	0.0134128	0.140141
110351921	LOC110351921	NC_040048.1:38635300-38874641	1.95607	3.31071	-0.791996	0.0136497	0.142083
106016359	LOC106016359	NC_040048.1:65730620-65731539	0.382425	0	6.70685	0.0136917	0.142387
101789995	ADGRL2	NC_040053.1:17851017-18246702	24.7114	18.5855	0.527868	0.0137122	0.142534
101804453	CLIC2	NC_040055.1:6372706-6379244	26.9293	13.0646	1.08286	0.0137205	0.142534
XLOC_025964	XLOC_025964	NC_040047.1:93888684-93893366	0.284064	0	8.55829	0.0137262	0.142534
101795313	ARMC3	NC_040047.1:18416209-18477774	0.622591	0.257746	1.38334	0.0138177	0.143164
113840084	LOC113840084	NC_040075.1:35086624-35103434	0.0740983	0	8.42899	0.0139046	0.143797
106019150	LOC106019150	NC_040049.1:12655922-12705803	0.0187563	0.138022	-2.85857	0.0139139	0.143827
XLOC_032375	XLOC_032375	NC_040047.1:47116527-47136824	1.75978	4.3314	-1.3053	0.0139264	0.143889
XLOC_030829	XLOC_030829	NC_040047.1:21696760-21698422	0.0463913	0.689387	-3.67754	0.0139792	0.144368
XLOC_033206	XLOC_033206	NC_040047.1:65715204-65720563	0.048504	0.689706	-3.75938	0.0140959	0.14517
110352457	LOC110352457	NC_040047.1:145637906-145671491	0	0.018933	-7.47674	0.0143102	0.146856
101804569	LRRC4C	NC_040050.1:54962052-55473616	1.23889	0.71935	0.915008	0.0144757	0.148259
101790806	CACNA2D3	NC_040058.1:10513795-11000076	0.337463	0.643512	-0.777443	0.0145339	0.148638
113844215	LIPT2	NC_040046.1:1049219-1054464	13.5334	6.90292	0.942799	0.0145593	0.148638
106017591	LOC106017591	NC_040051.1:5629318-5755318	0.183367	0.0131063	3.77398	0.0146301	0.149156
106017054	LOC106017054	NC_040047.1:121304624-121317605	0.046721	0	7.43985	0.0146796	0.149524
110353324	LOC110353324	NC_040046.1:157110483-157170985	0.0523847	0	8.38606	0.0147335	0.150005
106018120	LOC106018120	NC_040047.1:111195936-111313512	0.407411	1.34191	-1.21466	0.0147698	0.150183
XLOC_073929	XLOC_073929	NC_040052.1:21423545-21427645	0	0.320851	-8.54849	0.0148156	0.150489
113843530	LOC113843530	NC_040049.1:23337368-23352856	0	0.0811113	-8.45738	0.0148216	0.150489
101802859	FAM241A	NC_040049.1:3183438-3451661	15.6994	10.57	0.574301	0.0148496	0.150503
110351789	LOC110351789	NC_040051.1:9290623-9294446	0.0821143	0	6.52127	0.0148499	0.150503
110351438	LOC110351438	NC_040047.1:118284929-118307567	0.0550337	0	8.4303	0.0149433	0.15114
101789509	LOC101789509	NC_040050.1:36977411-36996239	1.28723	0.521661	1.68439	0.0149518	0.15114
XLOC_020130	XLOC_020130	NC_040046.1:191725344-191764271	0.233792	0.949063	-1.73551	0.0150686	0.15196
101798071	HTR1F	NC_040046.1:107132512-107248518	0.685068	0.324975	1.5362	0.0151133	0.152319
113844804	LOC113844804	NC_040056.1:17930330-17949846	0.32982	0.100566	1.71898	0.0151247	0.152319
113845330	LOC113845330	NC_040061.1:8688194-8690111	0.153238	0	6.40505	0.0153125	0.15373
113842333	LOC113842333	NC_040046.1:93343420-93361739	0.274562	0.818235	-1.47043	0.0153391	0.153853
101798800	LOC101798800	NC_040050.1:1381821-1835943	0.903002	1.518	-0.780251	0.0153532	0.153925
101805098	PPM1L	NC_040054.1:2313061-2383873	6.06528	8.40931	-0.583409	0.0154273	0.154321
106018899	LOC106018899	NC_040058.1:17387349-17473462	1.20825	1.05349	0.862226	0.0154846	0.154826
106019582	LOC106019582	NC_040075.1:51298473-51353586	0.168707	0.59693	-1.44501	0.015546	0.155244
XLOC_065971	XLOC_065971	NC_040050.1:46351150-46352852	0.164794	0	6.38738	0.0155649	0.155244
XLOC_092474	XLOC_092474	NC_040059.1:6838367-6852000	0.0899833	0	8.40672	0.0156037	0.155528
106016898	LOC106016898	NC_040048.1:6052312-6115055	3.58431	2.22648	0.69789	0.0156914	0.156143
106016502	LOC106016502	NC_040074.1:1654924-1743207	0.00865767	0.14236	-3.14556	0.0156923	0.156143
101790340	CDON	NC_040070.1:313820-370271	11.7253	18.3344	-0.631429	0.0156934	0.156143
101805074	LOC101805074	NC_040050.1:18125954-18231622	0.010946	0	8.33056	0.0157316	0.156314
101805250	SDR16C5	NC_040047.1:116876811-116892141	7.34186	3.79192	0.886943	0.0157569	0.156426
106015160	LOC106015160	NC_040052.1:20720466-21020379	1.20332	0.549384	1.21203	0.0157644	0.156431
XLOC_072812	XLOC_072812	NC_040052.1:1113493-1129446	0.168855	0.5344	-1.65338	0.015944	0.157653
101800506	YPEL1	NC_040061.1:5113824-5134473	68.5826	45.9635	0.589774	0.0159442	0.157653
113844708	LOC113844708	NC_040055.1:8598859-8970473	0.482555	1.11451	-1.17703	0.0159606	0.157746
110354538	LOC110354538	NC_040046.1:90205174-90238301	0.0346037	0	8.31919	0.0160747	0.158592
106018841	LOC106018841	NC_040049.1:17394648-17437285	0.213476	0.0414007	1.97133	0.0160961	0.158634
113841968	LOC113841968	NW_020866668.1:37133-41040	0	0.0739937	-6.37326	0.0161002	0.158634
110352112	LOC110352112	NC_040061.1:11295377-11394147	2.03855	1.05242	0.916849	0.016149	0.158904
106018974	LOC106018974	NC_040058.1:14664183-14719996	0	0.0243237	-8.4039	0.0161987	0.159027
XLOC_004816	XLOC_004816	NC_040046.1:103153976-103161774	0	0.155898	-8.4039	0.0162064	0.159027
101792044	SAMD12	NC_040047.1:142326152-142499802	0.926991	1.64075	-0.631528	0.0162398	0.159165
XLOC_099315	XLOC_099315	NC_040063.1:10349995-10352537	0.861685	0.149706	2.50006	0.016436	0.160806
101799698	DIRAS2	NC_040075.1:44728826-44747726	3.57198	1.84012	1.0068	0.0164943	0.161164
101801867	HIVEP1	NC_040047.1:63380313-63500806	32.1493	22.0651	0.51988	0.0166702	0.162469
XLOC_024292	XLOC_024292	NC_040047.1:57314470-57326899	0.00447267	0.184978	-5.19797	0.0166781	0.162469
113845259	LOC113845259	NC_040060.1:15277551-15305040	0.00526933	0.0803733	-3.86667	0.0167723	0.163308
113843836	LOC113843836	NC_040050.1:23911809-23943734	0	0.0387673	-8.45707	0.0168003	0.163438
110351918	LOC110351918	NC_040048.1:37454542-37476106	0.193127	0.669429	-1.74579	0.0168203	0.163562
XLOC_063278	XLOC_063278	NC_040050.1:1192499-1368508	1.64884	2.77226	-0.765062	0.0169266	0.164166
106019780	LOC106019780	NC_040046.1:160766213-160840708	3.66112	2.66072	0.698337	0.0169528	0.164208
106019486	LOC106019486	NW_020865007.1:3315-13000	0	0.125778	-8.35642	0.0169932	0.164303
113842965	LOC113842965	NC_040047.1:6124443-6133850	0.240726	0	7.3949	0.0169967	0.164303
106019516	LOC106019516	NC_040049.1:24211380-24238873	0.246903	0.041795	2.23268	0.0170344	0.164354
113842327	LOC113842327	NC_040046.1:91464128-91467354	0.006382	0.214659	-4.40861	0.0170747	0.1646
113844523	LOC113844523	NC_040054.1:5458305-5462041	0.773226	0.171407	2.25021	0.0171781	0.16524
XLOC_018846	XLOC_018846	NC_040046.1:163224512-163230511	0.0992407	0	7.41893	0.0173423	0.165961
101800325	LOC101800325	NC_040048.1:45988939-46109796	0.992436	1.69597	-0.816999	0.0174651	0.16685
101793093	NOP16	NC_040059.1:10700371-10712507	40.115	74.5043	-0.876516	0.017475	0.166853
XLOC_011888	XLOC_011888	NC_040046.1:40242323-40242815	0.571405	0	6.36883	0.017515	0.16698
XLOC_110747	XLOC_110747	NC_040075.1:13453570-13455088	106.8	161.546	-0.589425	0.0175186	0.16698
113840364	LOC113840364	NC_040075.1:13965347-13979610	0	0.0420027	-7.41271	0.0175938	0.167434
110351712	LOC110351712	NC_040064.1:6920212-6925433	0.206076	1.24325	-2.48775	0.0176444	0.167843
113845117	LOC113845117	NC_040058.1:6960392-6985110	0.868295	0.515808	1.32786	0.0176588	0.16791
106020154	LOC106020154	NC_040050.1:10866907-10872596	0	0.0464927	-6.30513	0.017669	0.167922
XLOC_069006	XLOC_069006	NC_040051.1:6875622-6899805	0.270671	0.0580103	2.10438	0.0177207	0.168169
110354281	LOC110354281	NC_040050.1:56036848-56134386	0.162104	0.5324	-1.55581	0.0178239	0.168975
110351195	PIBF1	NC_040046.1:41149170-41301244	12.2825	8.40228	0.550026	0.0178858	0.169274
106018782	LOC106018782	NC_040046.1:167200803-167225265	0	0.0134693	-6.52303	0.0179113	0.169371
110352531	LOC110352531	NC_040060.1:9784081-9810008	1.83517	0.618695	1.24812	0.0179406	0.169504
101795317	C4H20orf194	NC_040049.1:73986874-74061711	18.4418	13.5806	0.516835	0.0180686	0.170201
XLOC_021091	XLOC_021091	NC_040047.1:1607442-1616354	0	0.133811	-8.40909	0.0180753	0.170201
113844439	LOC113844439	NC_040054.1:13593821-13789138	1.87474	3.19372	-0.759677	0.0181351	0.17062
101791595	CDK17	NC_040046.1:156775850-156871053	17.4642	13.3328	0.518993	0.0181682	0.170787
106015352	LOC106015352	NC_040054.1:12642878-12659736	0.015634	0	6.31124	0.0182642	0.171545
101790194	SPRED1	NC_040050.1:44103722-44164793	28.7951	19.2829	0.615538	0.0182895	0.171638
XLOC_038623	XLOC_038623	NC_040048.1:14672440-14684314	0.561375	0.141884	1.86524	0.0183623	0.172135
106018867	LOC106018867	NC_040051.1:20153437-20159886	0.040271	0	6.27305	0.0184192	0.172493
106020345	LOC106020345	NC_040050.1:35700004-35703195	0.45238	0.063102	2.67914	0.0184679	0.172731
113845108	LOC113845108	NC_040046.1:13611771-13628676	0.0259903	0.131487	-2.30081	0.0184852	0.17282
106015419	LOC106015419	NC_040050.1:30964820-30988774	0.27782	0	7.38054	0.0185803	0.173274
110351485	LOC110351485	NC_040047.1:3820659-3830745	0	0.0548517	-7.26248	0.018624	0.17355
101797824	LOC101797824	NC_040046.1:65818790-65963553	2.54855	4.74916	-0.695685	0.0186705	0.173896
110354596	LOC110354596	NC_040048.1:115072255-115081816	0.290257	0.00250467	6.34772	0.0186864	0.173973
XLOC_036202	XLOC_036202	NC_040047.1:125193449-125199130	0.200453	0	8.33644	0.0187675	0.174509
XLOC_041831	XLOC_041831	NC_040048.1:72479550-72481889	0.123512	0.855686	-2.68929	0.0188288	0.17491
101795228	ANGPT1	NC_040047.1:137450828-137635345	6.20778	3.1831	0.951923	0.0188966	0.175344
XLOC_009494	XLOC_009494	NC_040046.1:187221289-187240125	0.614076	0.214097	1.52875	0.0189943	0.176104
XLOC_024166	XLOC_024166	NC_040047.1:53182258-53184381	0.266343	0	7.29628	0.019057	0.176418
XLOC_050098	XLOC_050098	NC_040048.1:103738387-103744984	0	0.173243	-8.27058	0.0190657	0.176418
XLOC_112005	XLOC_112005	NC_040075.1:38334431-38340866	0.171961	0	8.2565	0.019181	0.177245
101793797	CARMIL1	NC_040047.1:94399755-94591283	13.282	8.8894	0.559544	0.0192155	0.177335
101793988	RNF24	NC_040049.1:73443462-73464296	12.9455	8.32786	0.822402	0.0193205	0.177798
106018491	LOC106018491	NC_040075.1:53204003-53206706	0.127351	0	6.24643	0.0194049	0.178444
110351250	LOC110351250	NC_040058.1:4772904-4898753	0.008898	0	8.30955	0.0195153	0.179038
XLOC_053769	XLOC_053769	NC_040049.1:50867005-50872715	0.19521	0	8.30955	0.0195275	0.179038
101791258	JADE2	NC_040059.1:4753246-4805574	6.82656	4.32235	0.661498	0.0195584	0.179212
101799176	HM13	NC_040066.1:14761542-14778076	140.935	209.622	-0.568199	0.0197538	0.18052
101790534	HS6ST2	NC_040055.1:13072715-13201923	3.64678	5.68186	-0.579702	0.0198857	0.181205
101800324	LOC101800324	NC_040059.1:3492345-3501430	0.0314813	0	6.3116	0.0199279	0.181516
110352593	LOC110352593	NC_040047.1:131538201-131656091	0.0719297	0.190413	-1.41489	0.0199483	0.181581
XLOC_103397	XLOC_103397	NC_040066.1:1591330-1596700	0.205318	0	8.29591	0.0199724	0.181698
113844089	LOC113844089	NC_040046.1:199501498-199521708	8.82142	4.19916	0.990222	0.0200246	0.18195
101791466	SBSPON	NC_040047.1:123518261-123527827	1.23272	5.41915	-1.22132	0.0202801	0.183674
106019767	LOC106019767	NC_040051.1:32433011-32443752	0.0466947	0	7.14449	0.0203696	0.184046
113840181	LOC113840181	NC_040075.1:17171688-17180695	0.113703	0	8.14992	0.0203707	0.184046
106017579	LOC106017579	NC_040065.1:5624717-5639463	0.0695347	0	8.14992	0.0203903	0.184149
106019940	LOC106019940	NC_040046.1:130620627-130700883	0.117724	0.017258	2.72528	0.0205483	0.184902
106016933	LOC106016933	NC_040052.1:25099014-25204664	0.0153153	0.130872	-3.78819	0.0206403	0.185488
110351583	LOC110351583	NC_040047.1:107688044-107709819	0.510682	0.155083	1.72578	0.0206551	0.185488
110354458	LOC110354458	NC_040046.1:160952957-160961335	0.0634243	0	7.2528	0.0206945	0.185673
110352915	LOC110352915	NC_040050.1:48004208-48022202	0	0.061233	-8.21421	0.0207055	0.185673
110352146	LOC110352146	NC_040057.1:5404971-5423881	0.053372	0	7.2753	0.0207272	0.185673
XLOC_123265	XLOC_123265	NW_020866829.1:109460-115252	0.18798	0	8.26824	0.0207432	0.185681
101801800	GBE1	NC_040046.1:104582943-104752697	30.7543	21.4048	0.513417	0.0207544	0.185707
101792730	DIDO1	NC_040066.1:13003359-13065140	18.2109	11.5629	0.590593	0.0207784	0.185848
106016755	LOC106016755	NC_040053.1:17804955-17822138	0.0755283	0	6.39481	0.020963	0.187252
101802034	FYCO1	NC_040047.1:45283366-45332573	17.4458	12.3757	0.612582	0.020969	0.187252
101799577	SHISAL1	NC_040046.1:130366629-130440591	2.88614	1.73762	0.946925	0.0209784	0.187261
101800513	SYNJ2	NC_040048.1:54493978-54563234	5.6614	8.52822	-0.576111	0.021179	0.188598
110353704	LOC110353704	NC_040053.1:28876452-29296092	1.26139	0.896833	0.873486	0.0212575	0.188921
110351520	LOC110351520	NC_040060.1:16224330-16241499	0	0.0298877	-7.19882	0.0213279	0.189322
101803995	TSPO	NC_040046.1:129537581-129580619	42.3887	27.5596	0.611477	0.0213281	0.189322
106018748	LOC106018748	NC_040053.1:29037147-29345803	1.25471	0.414286	1.55422	0.0214386	0.189925
101795087	PDLIM5	NC_040049.1:8944206-9073406	38.8379	28.398	0.495731	0.0214575	0.190017
110352126	LOC110352126	NC_040066.1:897351-946417	0.569269	1.01415	-0.847631	0.0214714	0.190065
101790744	LOC101790744	NC_040046.1:141910498-141956258	0.544837	0.225039	1.35623	0.0214981	0.190198
106018195	LOC106018195	NC_040047.1:52543942-52549608	0	0.0445443	-6.17429	0.0215341	0.190393
XLOC_035628	XLOC_035628	NC_040047.1:114106422-114109528	0.334311	0	8.16106	0.02169	0.191172
XLOC_021696	XLOC_021696	NC_040047.1:13094880-13116291	0.247616	0.596066	-1.25542	0.0217089	0.191256
106017804	LOC106017804	NC_040049.1:18664415-18672036	0.0636433	0	7.09904	0.0218145	0.192013
106017920	LOC106017920	NC_040048.1:30442048-30622557	2.08458	1.19101	0.688467	0.0218206	0.192013
101799512	LOC101799512	NC_040053.1:30409736-30468693	0.038704	0.156299	-1.76266	0.0218911	0.192426
XLOC_049172	XLOC_049172	NC_040048.1:82853903-82858500	0	0.226216	-8.18042	0.0219634	0.192622
110352380	LOC110352380	NC_040048.1:84267818-84305501	0	0.027648	-8.18042	0.0219857	0.192654
101792438	LOC101792438	NC_040047.1:46565954-46676344	4.94409	8.001	-0.58069	0.0220848	0.193322
113845485	LOC113845485	NC_040063.1:11257968-11262697	0.422645	1.37604	-1.71622	0.0221513	0.193624
XLOC_081822	XLOC_081822	NC_040055.1:4406880-4408122	0	0.394622	-7.1044	0.0222654	0.194344
110354611	LOC110354611	NC_040057.1:3071372-3101158	0.565877	0.219125	1.31032	0.0222685	0.194344
XLOC_010285	XLOC_010285	NC_040046.1:2439084-2442359	0.145337	0	7.0792	0.0223407	0.194774
113840222	LOC113840222	NC_040075.1:25720786-25782713	0.141366	0.310722	-1.16825	0.0225119	0.196008
101790064	APCDD1	NC_040047.1:107066458-107096914	10.4659	6.14122	0.832362	0.0225619	0.196291
101792865	NKAIN2	NC_040048.1:63528792-63921980	0.469875	1.365	-1.1929	0.0225871	0.196356
110352081	LOC110352081	NC_040049.1:68998951-69015018	0.0483593	0.213087	-2.12395	0.0226439	0.196773
XLOC_005634	XLOC_005634	NC_040046.1:120897782-120899868	0.74597	0.049223	3.89413	0.0226666	0.196894
113842529	LOC113842529	NC_040047.1:5657271-5668302	0.0169253	0.278388	-3.79048	0.0229108	0.198475
XLOC_069983	XLOC_069983	NC_040051.1:22895713-22902181	0	0.156894	-8.14174	0.0231047	0.199998
XLOC_057842	XLOC_057842	NC_040049.1:46908777-46910181	0.381295	0	7.24054	0.0231508	0.20032
110352115	LOC110352115	NC_040061.1:11998065-12016510	0.0680457	0.236043	-1.77516	0.0232111	0.200686
101799979	ZC3H12B	NC_040055.1:19610013-19641846	17.8745	12.3721	0.558694	0.0233826	0.201719
113845301	LOC113845301	NC_040060.1:6564304-6576780	0	0.0805607	-8.12861	0.0234023	0.201719
113842891	LOC113842891	NC_040047.1:133132312-133144717	1.56497	0.455899	1.30839	0.0234098	0.201719
113844353	LOC113844353	NC_040053.1:36163045-36250333	1.05835	0.511905	0.79971	0.0235582	0.202666
101799167	PDE7B	NC_040048.1:58179274-58353690	12.6468	8.0025	0.619895	0.0236388	0.203202
110351499	LOC110351499	NC_040046.1:82010334-82012674	0	0.205993	-7.11813	0.0236876	0.203544
101796085	TNIP3	NC_040049.1:43536752-43605627	4.63129	2.20521	1.01732	0.0238223	0.204544
XLOC_001173	XLOC_001173	NC_040046.1:24669130-24674254	0.152506	0.617613	-1.95841	0.0239408	0.205403
101797604	ITGB8	NC_040047.1:32243187-32297014	8.01237	5.5412	0.611038	0.0242249	0.206971
106017682	LOC106017682	NC_040050.1:28510098-28519481	1.06409	0.406288	1.59512	0.0242384	0.207
110351586	LOC110351586	NC_040046.1:178894666-178947443	0	0.167134	-7.10016	0.0243221	0.207518
113843787	LOC113843787	NC_040046.1:134836753-135092116	7.46773	5.10753	0.591321	0.0243418	0.207566
106014765	LOC106014765	NC_040060.1:14389696-14469302	0.0401437	0.17997	-1.9299	0.0244608	0.208377
113845607	LOC113845607	NC_040046.1:29345510-29386267	2.07162	2.62763	-0.745675	0.0244649	0.208377
101799990	PDE10A	NC_040048.1:45126629-45501972	18.6861	12.5412	0.565539	0.0246135	0.209137
113842640	LOC113842640	NC_040047.1:18243976-18258051	0.0181173	0	6.21063	0.0246198	0.209137
101793902	METTL15	NC_040050.1:60855061-60949631	3.20587	1.99947	0.674665	0.02463	0.209144
113842673	LOC113842673	NC_040047.1:32967720-33013163	0.357995	0	6.1859	0.0249255	0.211064
XLOC_062207	XLOC_062207	NC_040050.1:45815469-45818436	0.137734	0.714716	-2.34725	0.0251271	0.212073
106017324	LOC106017324	NC_040057.1:15263798-15353191	1.74579	1.29253	0.868955	0.0252469	0.212924
113845727	LOC113845727	NC_040066.1:15116272-15127088	0.042845	0	7.06464	0.0253179	0.213361
101790459	FAM208B	NC_040046.1:201546175-201578989	3.41993	2.0769	0.829574	0.025361	0.213483
101790600	PRIMA1	NC_040050.1:19992669-20046646	1.55958	2.59651	-0.843967	0.0254069	0.213689
101792241	KCNMA1	NC_040051.1:24018678-24487313	24.934	17.9674	0.534054	0.0254143	0.213689
101793237	HS3ST1	NC_040049.1:62410553-62421351	2.50616	1.13641	1.31185	0.0254318	0.213755
101803244	LOC101803244	NC_040047.1:79493722-79512334	30.9021	47.1956	-0.599763	0.0254851	0.213881
106016330	LOC106016330	NC_040046.1:118435496-118553359	0	0.00997267	-8.04355	0.0255283	0.214119
106015549	LOC106015549	NC_040048.1:107365371-107382628	0.0547777	0	8.02827	0.025592	0.214375
106015374	LOC106015374	NC_040065.1:8553802-8561642	0	0.0346717	-6.25228	0.0256167	0.214421
XLOC_012045	XLOC_012045	NC_040046.1:42591904-42601861	0.306135	0.818696	-1.41656	0.0256825	0.214891
XLOC_103076	XLOC_103076	NC_040066.1:12305420-12307596	0.201767	0	6.96395	0.0257358	0.215257
106019184	LOC106019184	NC_040053.1:754694-812124	0.256434	0.618413	-1.19979	0.0258144	0.215751
101803317	LOC101803317	NC_040047.1:52440344-52456442	1.69797	0.541123	1.42611	0.0258781	0.215989
113840666	LOC113840666	NW_020865167.1:14680-19740	0.106955	0	7.07239	0.0259651	0.216524
101792572	EHBP1	NC_040048.1:14956262-15159016	14.0388	19.5726	-0.460924	0.0259992	0.216728
110352125	LOC110352125	NC_040066.1:974540-1110748	0.904056	0.566705	0.72534	0.0261111	0.217417
101793014	SEMA5B	NC_040052.1:29007011-29267870	6.06328	8.19836	-0.523151	0.0261593	0.217737
110354353	LOC110354353	NC_040054.1:24940612-24974135	0.0137337	0	6.99703	0.0264552	0.219626
110352761	LOC110352761	NC_040050.1:32985683-32991685	0	0.07636	-7.01657	0.0268963	0.222543
101797500	LOC101797500	NC_040050.1:34001054-34013944	0.615083	0.17279	1.83748	0.0269472	0.222771
101801189	ERN1	NC_040064.1:1259837-1297758	15.4258	11.2876	0.472082	0.0269539	0.222771
113842614	LOC113842614	NC_040047.1:4489980-4505895	0	0.0288647	-7.01227	0.0269944	0.222941
XLOC_021547	XLOC_021547	NC_040047.1:12193252-12195927	0.340385	0	7.98115	0.0270786	0.223279
113842787	LOC113842787	NC_040047.1:86973178-86976642	0	0.0797873	-6.06846	0.0272293	0.224052
101791531	NUS1	NC_040048.1:66782230-66803731	15.7526	22.3229	-0.517942	0.0272432	0.224061
113843882	LOC113843882	NC_040050.1:33744254-33747540	0	0.160613	-7.19181	0.0274126	0.224961
113840490	LOC113840490	NW_020864966.1:103090-140422	8.14662	13.7295	-0.78388	0.027466	0.225191
113844086	LOC113844086	NC_040052.1:37966976-37990829	0.0702307	0.333942	-1.85261	0.0274734	0.225191
106018532	LOC106018532	NC_040047.1:34178352-34212799	0.0106367	0.12696	-3.58647	0.027659	0.226191
XLOC_117748	XLOC_117748	NW_020864966.1:113711-122587	0.0449427	0.335711	-2.85511	0.0276664	0.226191
110354348	LOC110354348	NC_040047.1:70266173-70424165	0.28641	0.60195	-0.989931	0.0276718	0.226191
113841638	LOC113841638	NW_020866290.1:35924-44778	0	0.050833	-6.9899	0.0277475	0.226477
XLOC_004343	XLOC_004343	NC_040046.1:95738999-95740894	0.0444553	0.58002	-3.5163	0.0278054	0.226808
101796819	GRB10	NC_040047.1:84787490-84938297	34.5802	22.9963	0.522774	0.0278132	0.226808
101790595	ERC2	NC_040058.1:9752446-10338919	1.19556	0.762868	0.792964	0.0278331	0.226844
101789809	SMOX	NC_040049.1:73330580-73380242	20.6006	13.2926	0.612684	0.027932	0.227474
XLOC_077047	XLOC_077047	NC_040053.1:2887935-2926275	0.615493	0.059053	3.31936	0.0282496	0.229735
XLOC_008927	XLOC_008927	NC_040046.1:175020693-175024411	0.244013	0	8.0088	0.0285903	0.231914
110354185	LOC110354185	NC_040056.1:13839001-13843167	0.108975	0	7.0136	0.0286211	0.23208
106016555	LOC106016555	NC_040048.1:50310100-50477723	5.30209	3.21858	0.686207	0.0286564	0.232249
110354105	LOC110354105	NC_040049.1:24262084-24269933	0.21541	0.01677	3.64354	0.0287628	0.232721
113844863	LOC113844863	NC_040056.1:9366762-9379902	0.0175697	0	6.1105	0.0287908	0.232771
XLOC_054906	XLOC_054906	NC_040049.1:73437286-73439018	0.2411	0	6.87672	0.0288002	0.232771
113845003	LOC113845003	NC_040046.1:7597261-7893227	4.81206	6.95719	-0.567729	0.0288333	0.232954
XLOC_036319	XLOC_036319	NC_040047.1:126574214-126575526	0.341433	0	6.987	0.0289209	0.233492
106017261	LOC106017261	NC_040060.1:6703852-6739654	0	0.012286	-6.86298	0.02903	0.234118
101804801	EPYC	NC_040046.1:154788281-154813785	4.31618	1.6391	1.32477	0.0290775	0.234191
113844321	LOC113844321	NC_040053.1:29889271-29891016	0.456621	2.2475	-2.61473	0.0291338	0.234447
106019428	LOC106019428	NC_040053.1:11280750-11442433	0.00515067	0	7.85173	0.0291556	0.234538
101793162	CPXM2	NC_040051.1:4118380-4206282	1.18878	1.91696	-0.648855	0.0292628	0.235062
106017340	LOC106017340	NC_040052.1:35196401-35202153	0.0761	0	6.98158	0.0293116	0.235284
110352611	LOC110352611	NC_040048.1:6291855-6362529	0.219898	0.0885047	1.3346	0.0294005	0.235743
XLOC_123740	XLOC_123740	NW_020866970.1:12317-17861	0	0.161132	-7.92211	0.029519	0.236184
XLOC_008630	XLOC_008630	NC_040046.1:169815830-169819310	0.235899	0	7.83587	0.0297528	0.237543
106018057	LOC106018057	NC_040047.1:65109835-65121110	0	0.057336	-6.97406	0.0297988	0.237655
101803943	RBFOX1	NC_040060.1:14578617-15448831	4.99192	7.26863	-0.548721	0.030028	0.238885
110351235	LOC110351235	NC_040056.1:6133237-6187372	0	0.016448	-7.90797	0.030079	0.23912
XLOC_044907	XLOC_044907	NC_040048.1:11510812-11516354	0	0.160905	-7.90797	0.0300985	0.239191
113840346	LOC113840346	NC_040075.1:43792174-43799584	0.542017	1.83059	-1.53185	0.030172	0.239445
XLOC_038745	XLOC_038745	NC_040048.1:17027474-17036954	0.310385	1.5836	-2.34318	0.0301735	0.239445
106020228	LOC106020228	NC_040046.1:89065240-89083794	0	0.0214667	-6.83805	0.0302027	0.239506
106014456	MEIKIN	NC_040059.1:3810325-3822818	1.28793	0.521407	1.36048	0.0302843	0.240068
XLOC_051559	XLOC_051559	NC_040049.1:12800490-12803160	0.151075	0.753386	-2.26799	0.0303041	0.24014
110353849	LOC110353849	NC_040046.1:199333274-199376537	2.02149	0.84709	1.44839	0.0303862	0.240619
106016157	LOC106016157	NC_040052.1:19070397-19108385	1.27069	2.06471	-0.781059	0.0304322	0.240813
113840446	LOC113840446	NW_020864927.1:16990-20597	0	0.112092	-6.82856	0.0304715	0.241038
XLOC_044174	XLOC_044174	NC_040048.1:114732903-114736530	0	0.235879	-7.9005	0.0306805	0.242434
101790691	TNFAIP8	NC_040075.1:61317978-61375552	23.0774	16.4699	0.475173	0.0307605	0.242939
106015818	LOC106015818	NC_040051.1:26000532-26173284	0.154633	0	6.99	0.0307663	0.242939
XLOC_004327	XLOC_004327	NC_040046.1:95680762-95683655	0.039231	0.391028	-3.26369	0.0307888	0.243031
113839744	LOC113839744	NC_040046.1:53649271-53775114	1.82006	1.17528	0.632171	0.0308799	0.243319
106019069	LOC106019069	NC_040048.1:31091458-31131622	0.00130067	0.0400233	-4.67614	0.0309167	0.243511
106014776	LOC106014776	NC_040060.1:15490358-15511352	0	0.0424677	-7.98708	0.0313302	0.245394
110353061	LOC110353061	NC_040050.1:19881296-19908909	0.0218733	0.0958777	-2.08376	0.0313743	0.245632
101799905	PMS1	NC_040052.1:8449090-8494756	13.1921	9.27629	0.521735	0.0313826	0.245632
110351234	LOC110351234	NC_040056.1:5764053-5825410	0.151003	0.0599643	1.95137	0.0314269	0.245806
XLOC_060194	XLOC_060194	NC_040050.1:14567217-14577490	0.0278633	0.211425	-2.86168	0.0314458	0.245868
101801114	NTF3	NC_040046.1:125375706-125450622	3.88743	2.34556	0.719542	0.0314935	0.245954
101796074	FLNB	NC_040058.1:19062105-19149438	19.1381	29.4469	-0.641897	0.0314982	0.245954
110352364	LOC110352364	NC_040055.1:10476220-10570009	0	0.009281	-7.86468	0.0315009	0.245954
XLOC_099360	XLOC_099360	NC_040063.1:11462939-11468336	0	0.155242	-7.86927	0.0318086	0.247059
XLOC_035297	XLOC_035297	NC_040047.1:108535986-108539301	0.754229	0.066549	3.53465	0.0319123	0.247606
113843093	LOC113843093	NC_040046.1:159803792-159857079	0.0158827	0	7.92269	0.0319501	0.247727
XLOC_067674	XLOC_067674	NC_040051.1:14710884-14711673	0	0.532359	-6.89145	0.0319806	0.247779
XLOC_001393	XLOC_001393	NC_040046.1:27737985-27739497	0	0.27367	-6.89145	0.0319901	0.247779
XLOC_115902	XLOC_115902	NC_040075.1:41988805-41992365	0.221432	0	7.77062	0.0322425	0.249214
101791224	TRABD	NC_040046.1:182062436-182095615	19.391	13.7491	0.485974	0.0323154	0.24949
XLOC_011175	XLOC_011175	NC_040046.1:21657290-21659067	0	0.235607	-6.92836	0.0325256	0.250621
113843154	LOC113843154	NC_040048.1:32485810-32490602	0	0.0808743	-6.743	0.0326496	0.251317
XLOC_042813	XLOC_042813	NC_040048.1:94346737-94351927	0	0.162864	-7.83507	0.032844	0.252286
113844171	LOC113844171	NC_040052.1:3236905-3287179	0.0944613	0.267492	-1.45555	0.0328547	0.252286
XLOC_046259	XLOC_046259	NC_040048.1:39687636-39702301	0.131949	0.400412	-1.59787	0.0328547	0.252286
XLOC_017127	XLOC_017127	NC_040046.1:136816453-136851221	0.806901	0.437856	0.888607	0.0328869	0.252446
XLOC_056783	XLOC_056783	NC_040049.1:31639223-31640059	0.258407	0	6.05863	0.0330627	0.253447
101794580	MEIS2	NC_040050.1:44627255-44798628	24.3095	19.9909	0.464551	0.0330766	0.253466
106015756	LOC106015756	NC_040049.1:40814315-40844239	0.025595	0	7.73686	0.0333447	0.254995
110352469	LOC110352469	NC_040057.1:9573177-9643157	0	0.0177677	-6.82495	0.0334291	0.255553
113843278	LOC113843278	NC_040048.1:77553923-77583623	0.0267947	0	7.79386	0.0336919	0.257474
101803621	SPSB1	NC_040067.1:4208845-4247407	15.5428	11.0651	0.50146	0.0337201	0.25754
XLOC_115901	XLOC_115901	NC_040075.1:41984578-41986601	0	0.104474	-5.93567	0.0339601	0.259055
113843988	LOC113843988	NC_040051.1:20506321-20614519	0.00827	0	7.71967	0.0340525	0.259341
110351739	LOC110351739	NC_040053.1:26710934-26726672	0.0255347	0	6.8573	0.0340675	0.259367
106017275	LOC106017275	NC_040060.1:4620075-4630033	3.77918	1.94105	0.974197	0.034277	0.260339
XLOC_001980	XLOC_001980	NC_040046.1:44284795-44322941	0.83802	1.39359	-0.794987	0.0343096	0.26041
106020156	LOC106020156	NC_040046.1:63588566-63661921	0.728065	0.312973	1.11968	0.0343841	0.260797
113842597	LOC113842597	NC_040047.1:134089769-134108454	0.082682	0.270683	-1.6805	0.0345051	0.261449
113843664	LOC113843664	NC_040049.1:65379777-65398418	0	0.0202337	-6.72524	0.0345856	0.261615
110353256	LOC110353256	NC_040050.1:23514924-23517122	0	0.108672	-5.88304	0.034598	0.261619
113843531	LOC113843531	NC_040049.1:4599874-4605628	141.689	208.041	-0.53911	0.034627	0.26175
XLOC_016028	XLOC_016028	NC_040046.1:117164902-117168052	0	0.250097	-7.78811	0.03504	0.264129
113842392	LOC113842392	NC_040046.1:114511831-114523755	1.06882	0.493938	1.20125	0.0351618	0.264538
110351673	LOC110351673	NC_040072.1:2001138-2014311	4.70826	3.21345	1.00953	0.0352515	0.264945
106018681	LOC106018681	NC_040054.1:7318473-7336607	0	0.0194887	-6.67244	0.0354175	0.265751
XLOC_104359	XLOC_104359	NC_040067.1:413215-416972	0.195347	0	7.68468	0.0354211	0.265751
101800454	DEPTOR	NC_040047.1:142975733-143051211	5.04095	3.55066	0.58706	0.0354303	0.265751
XLOC_066345	XLOC_066345	NC_040050.1:53475072-53476376	0	0.282384	-6.72607	0.0354659	0.265928
110354160	LOC110354160	NC_040048.1:52645239-52670278	0.265822	0.0253907	3.34083	0.0354861	0.265991
XLOC_101057	XLOC_101057	NC_040065.1:7219986-7223090	0.117601	0	6.75399	0.0355028	0.266026
106017078	LOC106017078	NC_040048.1:91810649-91816270	0.115318	0	6.87391	0.035647	0.266838
113839651	LOC113839651	NC_040066.1:2248481-2313190	0.986074	0.189933	2.29988	0.0358974	0.267993
XLOC_072769	XLOC_072769	NC_040052.1:31049-34667	0	0.21649	-7.77131	0.0359297	0.268145
XLOC_025025	XLOC_025025	NC_040047.1:71817733-71825633	0.361983	0.01686	4.33507	0.0359837	0.268431
106014878	LOC106014878	NC_040051.1:1451436-1466803	0	0.0249883	-6.75668	0.0359935	0.268431
110352328	LOC110352328	NC_040046.1:107881149-107890476	0.0590717	0.002688	4.26462	0.0360283	0.268431
106018692	LOC106018692	NC_040054.1:6673868-6809224	0.997963	0.543163	0.847987	0.0360646	0.268612
101799657	RUNX1	NC_040046.1:93365020-93540225	8.70326	7.53849	-0.647186	0.0361458	0.268929
113843539	LOC113843539	NC_040049.1:3754403-3773140	0.015497	0.305203	-5.74448	0.036201	0.269089
113843573	LOC113843573	NC_040049.1:40777677-40787176	0	0.0375263	-6.6882	0.0362696	0.269356
110353226	LOC110353226	NC_040046.1:115318990-115325709	0.603354	0.18526	1.71602	0.0362732	0.269356
XLOC_027891	XLOC_027891	NC_040047.1:127358233-127362286	0	0.194235	-7.74245	0.0363499	0.269567
113840240	LOC113840240	NC_040075.1:29343190-30061362	3.71191	4.17132	-1.79974	0.0363891	0.269678
101804048	LOC101804048	NC_040056.1:9501827-9531689	0.358031	0.775132	-1.19482	0.0364088	0.269735
113841100	LOC113841100	NW_020865584.1:25207-28486	0.612293	1.70117	-1.45546	0.0366901	0.271189
110353071	LOC110353071	NC_040046.1:131686452-131774246	2.49566	3.91305	-0.645976	0.0370275	0.273139
113842353	LOC113842353	NC_040046.1:101029344-101124068	1.56922	1.09356	0.553057	0.0372574	0.27435
101800978	PPA1	NC_040051.1:32359406-32370263	18.5333	26.88	-0.54923	0.0372655	0.27435
101797838	B3GALT1	NC_040052.1:24306365-24509974	8.58899	12.9108	-0.53886	0.0374962	0.275715
106016461	LOC106016461	NC_040046.1:105141489-105177735	0.108127	0.00706	3.78725	0.0376772	0.276609
106015659	LOC106015659	NC_040075.1:56852467-56878650	2.23284	3.47141	-0.631081	0.0377063	0.276682
101795919	BTBD6	NC_040050.1:11909290-12076846	17.5236	11.7588	0.586494	0.0377618	0.276999
110354415	LOC110354415	NC_040055.1:9126954-9130214	0	0.231374	-7.71972	0.0378409	0.277488
106016311	LOC106016311	NC_040049.1:40149660-40183244	0.0208073	0	7.61204	0.037893	0.277661
106020193	LOC106020193	NC_040047.1:59336392-59368190	0.024013	0	7.77323	0.0379019	0.277661
101793155	DPH5	NC_040053.1:33213324-33232701	32.5837	44.1216	-0.433206	0.0379389	0.277835
113840258	LOC113840258	NC_040075.1:65104209-65130792	0	0.0133707	-6.65465	0.037963	0.277835
106017895	LOC106017895	NC_040054.1:19532996-19598209	0.039445	0.205553	-2.36765	0.0381024	0.278581
106019173	LOC106019173	NC_040051.1:28368962-28383438	0	0.0528867	-7.69381	0.0382396	0.278897
101792785	FKBP10	NC_040073.1:3134102-3143575	48.7592	77.9399	-0.630041	0.0382581	0.278897
106017577	LOC106017577	NC_040065.1:5819228-5845370	0	0.00737633	-5.82516	0.0383959	0.279627
113842448	LOC113842448	NC_040046.1:127101695-127202976	0.404193	1.21434	-1.67895	0.0384363	0.279654
101803957	LOC101803957	NC_040063.1:3073-20883	4.53362	7.27261	-0.754843	0.0385008	0.279934
XLOC_014359	XLOC_014359	NC_040046.1:91694453-91695599	0.364985	0	6.92345	0.0386272	0.280579
101802832	RMC1	NC_040047.1:102263900-102281878	34.7875	23.9789	0.539929	0.0387673	0.281505
101802482	LPAR1	NC_040075.1:67590128-67659821	15.8293	11.2838	0.514172	0.0388764	0.282205
XLOC_099406	XLOC_099406	NC_040064.1:260674-261883	0	0.294294	-6.67807	0.038925	0.282405
113842840	LOC113842840	NC_040047.1:107007017-107011425	36.0427	24.9393	0.540828	0.0389419	0.282405
101799056	LOC101799056	NC_040057.1:4072029-4236834	1.49692	2.16771	-0.558994	0.0390402	0.282939
101802748	ZDHHC8	NC_040061.1:4051427-4167287	22.7947	17.1922	0.417969	0.0390556	0.282954
XLOC_025281	XLOC_025281	NC_040047.1:78241972-78246406	0	0.164945	-7.68427	0.0390752	0.283003
113845029	LOC113845029	NC_040058.1:19149585-19155583	4.81801	8.43052	-0.806901	0.0391221	0.283068
XLOC_020622	XLOC_020622	NC_040046.1:199485824-199554442	2.18278	1.34423	0.944499	0.0392089	0.283421
110351692	LOC110351692	NC_040046.1:92136176-92256927	0.402904	0.767804	-1.0346	0.039209	0.283421
XLOC_043579	XLOC_043579	NC_040048.1:104823002-104824517	0	0.228642	-6.62576	0.0393173	0.283987
101790165	OLFML2A	NC_040063.1:10597196-10606789	2.89492	5.58384	-1.06957	0.039352	0.284086
113844079	LOC113844079	NC_040052.1:32070639-32082402	0.337844	0.057827	2.49407	0.0395057	0.28459
XLOC_051583	XLOC_051583	NC_040049.1:13549547-13551872	0	0.159595	-6.73954	0.039533	0.28459
106015625	LOC106015625	NC_040046.1:27418614-27517749	0.0963037	0.0274717	1.96815	0.0395534	0.28459
113844262	LOC113844262	NC_040053.1:21590799-21789484	2.64471	1.89887	0.484782	0.0398261	0.285568
XLOC_004330	XLOC_004330	NC_040046.1:95688211-95691379	0	0.241045	-7.77633	0.0398551	0.285683
110353065	LOC110353065	NC_040050.1:19263277-19335885	1.15095	1.87164	-0.667205	0.0399892	0.28621
113842290	LOC113842290	NW_020867020.1:18344-22344	0	0.201461	-7.66622	0.0399922	0.28621
106019043	LOC106019043	NC_040066.1:9695731-9919391	0	0.00896867	-7.66044	0.0399926	0.28621
XLOC_072682	XLOC_072682	NC_040052.1:37026051-37033567	0.349989	0.948359	-1.42526	0.0400454	0.286495
101789986	KIF1A	NC_040054.1:14733773-14767531	1.69082	3.28576	-0.895055	0.0400673	0.28656
113840411	LOC113840411	NC_040075.1:27630170-27720239	1.57476	1.07707	0.557849	0.0401027	0.286633
101796331	FAS	NC_040051.1:18179174-18219100	19.1519	12.7777	0.498541	0.0401326	0.28666
101790839	ITIH5	NC_040046.1:198777341-198825303	6.16512	8.24576	-0.449739	0.0402086	0.28711
106019047	LOC106019047	NC_040046.1:116150872-116155169	0.104744	0.492522	-2.15574	0.0402968	0.287403
110351691	LOC110351691	NC_040046.1:93936327-93950400	0	0.0541783	-7.75729	0.0405041	0.288574
106017292	LOC106017292	NC_040057.1:6411256-6423363	0	0.0225773	-5.86682	0.0406585	0.289183
101794303	NRBP1	NC_040048.1:117524201-117673182	39.2977	58.7358	-0.553378	0.0406674	0.289183
101790694	ZNF236	NC_040047.1:95117371-95187717	15.8374	11.9032	0.460332	0.0408968	0.290136
XLOC_012119	XLOC_012119	NC_040046.1:44071450-44081873	0.850425	0.357666	1.25966	0.0410095	0.290413
113844220	LOC113844220	NC_040052.1:14546868-14554957	0.0700493	0.409356	-2.38543	0.0410256	0.290434
106020387	LOC106020387	NC_040070.1:6196108-6203047	0	0.0491173	-6.58232	0.0411201	0.290583
106014989	LOC106014989	NC_040048.1:111258995-111261613	0.125419	0	6.52523	0.0411509	0.290583
106018913	LOC106018913	NC_040073.1:584557-605093	0	0.0163813	-6.54822	0.041173	0.290619
XLOC_072988	XLOC_072988	NC_040052.1:4241090-4253339	0	0.0289467	-6.66276	0.041182	0.290619
106018341	LOC106018341	NC_040048.1:25474702-25495097	0.0328123	0	7.53554	0.0413023	0.291191
113839632	LOC113839632	NW_020865375.1:2687-28885	0.309195	0.589062	-1.25712	0.0413414	0.291376
XLOC_097931	XLOC_097931	NC_040062.1:944293-946372	0.166642	0	6.66789	0.0415159	0.292143
113840139	LOC113840139	NC_040075.1:23733313-23759459	2.44866	1.40627	1.12643	0.041647	0.292766
110353463	LOC110353463	NC_040054.1:680670-688879	0.00627033	0.0976963	-3.68072	0.0416898	0.292766
113845661	LOC113845661	NC_040065.1:3762512-3763506	0.912019	0.0283773	4.53608	0.0417094	0.292766
106016487	LOC106016487	NC_040048.1:56505562-56615822	0.0857573	0.227654	-1.42613	0.0417268	0.292796
XLOC_008913	XLOC_008913	NC_040046.1:174876817-174879600	0	0.164351	-6.99573	0.0418149	0.293046
XLOC_029811	XLOC_029811	NC_040047.1:5648762-5651909	0.0871687	0.474928	-2.31131	0.0419848	0.293816
106015461	PHPT1	NC_040063.1:461816-469157	18.9137	30.9999	-0.676575	0.0420401	0.293891
113839900	LOC113839900	NC_040072.1:4676464-4697508	1.10246	1.84923	1.19725	0.0421056	0.294067
XLOC_114222	XLOC_114222	NC_040075.1:4856894-4907451	0.735991	0.173733	2.10648	0.0421347	0.294115
110351865	LOC110351865	NC_040048.1:107465244-107468740	0.186962	0	7.51577	0.042151	0.294115
101793553	LOC101793553	NC_040073.1:3207295-3208683	65.4175	104.326	-0.662549	0.0421721	0.294115
XLOC_031187	XLOC_031187	NC_040047.1:28916174-28920100	0.165924	0	7.51577	0.042173	0.294115
113845443	LOC113845443	NC_040063.1:8569554-8585202	0.198615	0.05102	1.93509	0.042235	0.294326
106016872	LOC106016872	NC_040050.1:42195681-42501418	1.14516	2.12367	-0.760425	0.0424307	0.295228
XLOC_076885	XLOC_076885	NC_040053.1:681169-716150	0.565487	0.816805	-1.04439	0.0424656	0.295379
XLOC_015470	XLOC_015470	NC_040046.1:107927429-107928854	0.243755	0	6.67425	0.0426008	0.296042
110352583	LOC110352583	NC_040055.1:16892270-16915121	0	0.0323867	-7.71845	0.0427221	0.296585
101795250	CACNA1E	NC_040053.1:25775276-25853370	0.52536	0.174725	1.23755	0.0427408	0.296585
113842746	LOC113842746	NC_040047.1:68914541-68927324	0.164114	0.0395473	2.02756	0.0428291	0.296982
110352591	LOC110352591	NC_040047.1:131094369-131096441	0.289347	0.015655	3.9809	0.042887	0.297106
106015791	LOC106015791	NC_040051.1:21946132-21948747	0	0.133006	-6.60282	0.0429766	0.297355
106018080	LOC106018080	NC_040050.1:51752604-51763216	0	0.0649997	-7.59164	0.042987	0.297355
106015985	LOC106015985	NC_040048.1:62814137-62819235	0	0.0701653	-6.59626	0.0430236	0.297355
113845258	LOC113845258	NC_040060.1:14309953-14348918	0	0.00867433	-6.5971	0.043043	0.297355
113841369	LOC113841369	NW_020865859.1:109561-151650	0.92849	1.09126	-1.0034	0.0431286	0.297762
110353632	SOX2	NC_040054.1:7916022-8189154	0.0816247	0.276249	-1.96935	0.0433488	0.298913
110351690	LOC110351690	NC_040046.1:93723412-93758457	0.091973	0.229224	-1.30747	0.0434256	0.299257
101791104	ITGA6	NC_040052.1:22717000-22763613	12.4712	17.4973	-0.51351	0.0435495	0.299741
113843128	LOC113843128	NC_040048.1:24068928-24074579	0.0763967	0.322401	-2.04919	0.0436176	0.299931
106019125	LOC106019125	NC_040066.1:8554424-8784328	6.79358	4.42139	0.509579	0.0437126	0.300215
101804316	LYVE1	NC_040052.1:3057421-3068618	1.62708	1.01161	1.25975	0.0439968	0.301794
106014972	LOC106014972	NC_040046.1:92607290-92659229	0.987277	0.600553	0.737574	0.0442248	0.302986
106019293	LOC106019293	NC_040070.1:5049611-5096369	2.17782	1.45963	0.604927	0.044243	0.303018
113843470	LOC113843470	NC_040049.1:3900581-3960228	1.77242	2.91299	-0.772675	0.0443433	0.303146
106015651	LOC106015651	NC_040048.1:38771883-38795718	0.314567	0.883156	-1.51568	0.0446033	0.304457
XLOC_061000	XLOC_061000	NC_040050.1:27338868-27344347	0.45381	1.15739	-1.33461	0.0446188	0.304469
106017186	LOC106017186	NC_040049.1:5101350-5154234	0.898867	0.502994	0.867925	0.0449855	0.306409
XLOC_000688	XLOC_000688	NC_040046.1:11611439-11614075	0.237522	0	7.45476	0.0450662	0.306866
110351818	LOC110351818	NC_040048.1:22597819-22604189	0	0.0510123	-6.56055	0.0451122	0.306996
113839925	KIAA1324	NC_040072.1:5785826-5798492	0.780798	1.85397	-1.08672	0.0451755	0.307235
113845757	LOC113845757	NC_040066.1:12505063-12512977	0.0504757	0	6.75463	0.0452254	0.30748
XLOC_020213	XLOC_020213	NC_040046.1:192425695-192431114	0.968196	0.352384	1.46779	0.0452694	0.307592
110353080	LOC110353080	NC_040048.1:49717385-49926482	2.86186	0.953363	1.51159	0.045362	0.30797
113843986	LOC113843986	NC_040046.1:195918796-196044458	0.160364	0.694483	-2.06793	0.0454026	0.30797
113843548	LOC113843548	NC_040049.1:29635300-29656481	0	0.03359	-7.65816	0.0454066	0.30797
XLOC_066127	XLOC_066127	NC_040050.1:49690739-49693929	0	0.214191	-7.53718	0.0454845	0.308209
106017380	LOC106017380	NC_040046.1:170128760-170135707	0	0.045639	-6.54257	0.045866	0.309881
113843191	LOC113843191	NC_040048.1:43878961-43905771	0	0.024764	-7.53307	0.0458721	0.309881
101805327	CARD19	NC_040058.1:11764023-11795632	17.6513	12.9802	0.498415	0.0458972	0.309881
XLOC_059846	XLOC_059846	NC_040050.1:7824406-7825663	0.246635	0	6.48557	0.0459343	0.310032
113845481	TMEM272	NC_040046.1:26663759-26683118	0	0.138872	-6.64518	0.0460355	0.310369
113843555	LOC113843555	NC_040046.1:169394507-169466476	0.360497	0.786709	-1.06569	0.0460542	0.310369
113843261	LOC113843261	NC_040048.1:69955603-70080146	1.16693	0.798206	0.540792	0.0462035	0.311002
XLOC_001032	XLOC_001032	NC_040046.1:20447317-20453051	0.117815	0	7.58421	0.046488	0.312494
101795891	LOC101795891	NC_040046.1:159158959-159271494	1038.1	756.974	0.470568	0.0464929	0.312494
101789843	LOC101789843	NC_040055.1:15827601-15850170	0.0448017	0.004958	3.14426	0.0464998	0.312494
XLOC_013987	XLOC_013987	NC_040046.1:83210828-83213329	0.268828	0	7.58421	0.0465091	0.312494
113842358	LOC113842358	NC_040046.1:105316096-105361146	0.014377	0	7.49157	0.0467628	0.313726
106014629	LOC106014629	NC_040049.1:15162289-15185704	0.0167333	0	6.6609	0.0467881	0.313774
XLOC_116177	XLOC_116177	NC_040075.1:45413644-45417221	0	0.182008	-7.513	0.0468638	0.314025
113843660	LOC113843660	NC_040049.1:64567800-64583918	0	0.0189237	-6.42263	0.0470067	0.31451
101799476	NBEA	NC_040046.1:23316192-23820545	6.44324	4.46845	0.519879	0.0471902	0.315322
101802012	LOC101802012	NC_040066.1:13520199-13536981	1.40802	2.8854	-1.03366	0.0473768	0.316039
101798673	SGMS1	NC_040051.1:29845713-29931585	22.0271	15.5519	0.505197	0.047408	0.316058
101796553	COL21A1	NC_040048.1:92447646-92565053	3.48454	2.12186	0.765111	0.0476842	0.317072
106015371	LOC106015371	NC_040065.1:7734823-8082678	1.78825	1.24221	0.558679	0.0477952	0.317595
XLOC_079275	XLOC_079275	NC_040054.1:11094616-11108054	0	0.0480363	-7.49265	0.047828	0.317598
101800093	BRINP3	NC_040053.1:23211695-23413583	2.0713	1.67662	0.639715	0.0478379	0.317598
101803330	FHIT	NC_040058.1:8206064-8770369	1.94461	1.49328	1.07613	0.0478383	0.317598
101804549	PDCD4	NC_040051.1:10434984-10451663	51.8409	38.5387	0.449869	0.0479501	0.318029
113841305	LOC113841305	NW_020865781.1:747-32237	0.222844	0.69625	-1.60424	0.0479745	0.318029
113839840	LOC113839840	NC_040070.1:5689370-5692142	0	0.0585233	-5.69659	0.0480827	0.318557
110352232	LOC110352232	NC_040056.1:7301971-7308137	0	0.049986	-6.50416	0.0482399	0.319219
113844715	LOC113844715	NC_040055.1:6564454-6571420	0	0.0449257	-6.48274	0.0482923	0.319257
113842619	LOC113842619	NC_040047.1:6244722-6248493	4.55916	1.98914	1.28306	0.0484652	0.32014
101799879	PPP2CB	NC_040049.1:16357166-16370003	74.3601	98.9537	-0.392314	0.0485652	0.320375
106014510	LOC106014510	NC_040046.1:97571935-97592932	0.0308453	0	7.53862	0.0485726	0.320375
101798966	PLB1	NC_040048.1:35886046-35974090	0.314625	0.546412	-0.89225	0.0486643	0.320885
XLOC_011747	XLOC_011747	NC_040046.1:31669883-31673798	0.0316483	0.350638	-3.39988	0.0487078	0.321077
110351954	LOC110351954	NC_040069.1:3793857-3800914	0	0.023	-5.63138	0.0488114	0.321665
106018823	LOC106018823	NC_040058.1:20436918-20444794	0	0.039212	-6.471	0.0488409	0.321764
113845641	LOC113845641	NC_040046.1:30467387-30591262	0.917481	0.261764	1.08727	0.0488619	0.321808
106016662	LOC106016662	NC_040046.1:21503494-21542667	2.17242	2.93537	-0.801517	0.0490883	0.323012
110352448	LOC110352448	NC_040048.1:50486933-50512225	0.250704	0.071155	1.82285	0.0491736	0.323353
106018413	LOC106018413	NC_040048.1:72661647-72711604	6.37122	5.01563	0.575838	0.0494453	0.324862
110353137	LOC110353137	NC_040049.1:18290248-18390001	0.0873513	0.010481	3.10891	0.0494713	0.324862
101790262	EDNRB	NC_040046.1:43288833-43437657	2.80342	0.900775	0.821176	0.0497268	0.32606
110354152	LOC110354152	NC_040050.1:10036510-10072767	3.69251	2.43552	0.608116	0.0499072	0.326836
106018526	LOC106018526	NC_040050.1:58046036-58081295	4.95637	7.09153	-0.538802	0.0499215	0.326836
