# Supplementary material for: Long Noncoding RNA Expression Rofiles Elucidate the Potential Roles of lncRNA- XR_003496198 in Duck Hepatitis A Virus Type 1 Infection
Source: Front Cell Infect Microbiol. 2022 Apr 22;12:858537. doi: 10.3389/fcimb.2022.858537 (PMC9074814; doi:10.3389/fcimb.2022.858537)
Supplement: Supplementary file 5 [file Table_5.xls]

## Sheet: D_vs_N.difflncRNA.co_location
Target_mRNA_geneID	Target_mRNA_genename	Diff_lncRNA_ID
101804348	WFDC1	XR_002406914.2
101794129	VPS54	TCONS_00062235
101801047	C2H10orf67	XR_003495192.1,XR_003495191.1
101798798	SLC4A1AP	XR_003496228.1
101797110	ADD1	XR_002400493.2
101802595	CDX1	TCONS_00161655
101795684	SEPT4	TCONS_00200208
101796052	LOC101796052	TCONS_00206833
101799840	RCL1	TCONS_00208478
101804478	PRDX6	XR_003498733.1,XR_003498732.1
101802359	AFAP1	XR_003497333.1
101790461	EDF1	TCONS_00173274
101804970	LOC101804970	XR_003496765.1
101796056	TRAF1	XR_003501012.1
101792135	WDR92	XR_003496052.1
101800046	TGOLN2	TCONS_00190455
101803047	AUTS2	XR_001189254.2
101800761	RETSAT	TCONS_00190455
101803043	SPAG9	XR_003501110.1
101803077	BMP4	TCONS_00105407
106015872	LOC106015872	TCONS_00058511,TCONS_00058499,TCONS_00058504,TCONS_00045456,XR_002400385.2
101789536	TRRAP	XR_002402444.2
113840073	LOC113840073	TCONS_00200208
101796267	SLC11A1	XR_003498562.1
101790788	CDC5L	XR_001186746.3
101801682	LOC101801682	TCONS_00019618
106017424	FER1L5	TCONS_00190455
101796540	POMGNT1	XR_001194316.3
101795054	PRDM5	TCONS_00086660,TCONS_00086661
110353429	LOC110353429	XR_003492593.1
101804838	C27H6orf106	XR_002405347.2,XR_001194059.3
101797966	RAPGEF5	XR_002402645.2,XR_003495247.1
101801782	XPNPEP2	TCONS_00141653
101794571	LOC101794571	TCONS_00101706,XR_001195752.3
113843433	LOC113843433	TCONS_00034578
101801685	MORC4	XR_002401196.2
101791843	HNRNPM	XR_003501368.1
113839788	LOC113839788	TCONS_00190795
101799016	OLFM3	XR_003498695.1
101794281	PHKA1	TCONS_00141653
113844992	FAM181B	TCONS_00017577
113845409	LOC113845409	TCONS_00172903,TCONS_00172551,TCONS_00172898,TCONS_00172905
101794355	LOC101794355	TCONS_00030967
113839806	ZNF593	XR_003492373.1
106017690	LOC106017690	TCONS_00106762,TCONS_00099169
101792948	LOC101792948	TCONS_00094234,XR_003497134.1
113844305	LOC113844305	XR_003498733.1,XR_003498732.1
101793441	LOC101793441	XR_003492593.1
101802500	RCHY1	XR_003496821.1
101802438	GDNF	TCONS_00201353,TCONS_00201349
101794662	NT5E	XR_003496543.1
101800784	LOC101800784	XR_003492867.1
101793010	CHMP4C	TCONS_00045596
101796822	NHLRC1	TCONS_00039767
110353107	PRR29	TCONS_00198308
101790756	GNG12	TCONS_00127816
110352714	LOC110352714	TCONS_00083568
106015147	HOXD8	TCONS_00121083
101798862	CSRNP3	XR_003498361.1
101805255	ZNF618	TCONS_00173328
101804398	MAU2	TCONS_00179828
101801345	TOMM20	XR_003496164.1
101800561	ARMC2	TCONS_00067689
101790162	SELENOT	XR_003499067.1
101801892	NAB1	XR_002398554.2,XR_003498230.1
101797003	TPMT	TCONS_00039767
101804425	LOC101804425	XR_003499189.1
101804405	OPRM1	XR_002405741.2
101802625	SPOP	TCONS_00197450
101804160	LOC101804160	XR_003500076.1
101794299	LOC101794299	TCONS_00012044,TCONS_00012007
113845379	LOC113845379	TCONS_00173097,TCONS_00173090,TCONS_00173091,TCONS_00173102,TCONS_00173103
106019692	TCTEX1D1	TCONS_00127816
101793755	FAM3C	XR_002399209.2
101789859	IRF6	XR_003492579.1,XR_003492578.1,XR_003492577.1
101790142	IL4I1	TCONS_00173073
101801063	SH3TC1	XR_003497333.1
101799616	ERICH6	XR_003499067.1
101797844	LOC101797844	TCONS_00101015
101795354	LOC101795354	TCONS_00173001
101790077	ABHD11	TCONS_00200208
101804527	ARIH2	XR_003500404.1
110351494	LOC110351494	XR_003494588.1
113843064	LOC113843064	TCONS_00030967
101795577	HAAO	XR_003496307.1,XR_003496302.1,XR_003496306.1,XR_003496313.1,XR_003496308.1
101800194	CRIP2	XR_003498818.1
113843028	LOC113843028	TCONS_00030967
101802226	FAM169B	XR_003499682.1
113839990	DAZAP2	TCONS_00197825
101804121	ZMPSTE24	TCONS_00191629
101795675	SCG2	XR_002405232.2
101793325	PCYT2	TCONS_00176373
101799945	NPLOC4	TCONS_00176373
101793739	LOC101793739	TCONS_00172903,TCONS_00172551,TCONS_00172898,TCONS_00172905
101790013	SOCS2	XR_003499245.1
101800463	FIGN	TCONS_00121855
101790809	CDC42BPB	XR_001190947.3,XR_002402712.2
101801281	P2RX7	XR_003500817.1
101798941	HGSNAT	XR_003496821.1
101802750	COBLL1	XR_003498361.1
101796689	GPATCH1	XR_003500097.1
101802132	LOC101802132	XR_001194425.3
101797514	MRPS25	TCONS_00158513
101795932	DGKD	XR_003499173.1,XR_003499171.1
101803633	LOC101803633	XR_002403197.2
101796846	CALU	XR_003498448.1
101794234	TMEM171	TCONS_00208264
101794608	COMMD1	TCONS_00073020
106016306	LOC106016306	TCONS_00146925
101798723	SYNGR2	TCONS_00176373
101799595	NAV2	XR_003497680.1
101796485	PPP1R2	TCONS_00136712
101789773	AFF2	XR_003499445.1
101795100	LOC101795100	TCONS_00136986
101791064	C1D	XR_003496052.1
101796851	LOC101796851	TCONS_00080380
113845098	LOC113845098	TCONS_00160261
101803146	GRAP2	TCONS_00029966
101804864	KLF6	TCONS_00048751,TCONS_00048755
113845394	LOC113845394	TCONS_00173001
101793165	PREP	TCONS_00067839
101798523	SAA2	TCONS_00101015
101802526	LOC101802526	XR_003494233.1
101792867	SUMF2	XR_003501373.1
101790271	ASB13	TCONS_00034553,TCONS_00034578
101791489	KIF5B	XR_003495170.1
101789988	GCH1	TCONS_00097895
101794055	LOC101794055	XR_001186906.3
101791720	SPIN1	TCONS_00203854
113843773	ZP1	TCONS_00101015
101795506	ASRGL1	XR_003496573.1
101805361	PLVAP	TCONS_00179828
101797270	LOC101797270	TCONS_00140117
101791678	IL23R	TCONS_00127816
101798412	MYO5A	XR_003500143.1
110351440	LOC110351440	TCONS_00030967
101792110	TCTE1	TCONS_00064167
101789938	COPG2	TCONS_00034578
113845378	LOC113845378	TCONS_00173097,TCONS_00173090,TCONS_00173091,TCONS_00173073
101793534	SNRNP200	TCONS_00190455
113843429	LOC113843429	TCONS_00034553
101790513	MYOCD	TCONS_00177303
101798644	LOC101798644	TCONS_00134669
110353564	LEAP2	TCONS_00161136
110354616	BCL2L10	XR_003500143.1
101796113	DEK	TCONS_00039767
101791767	RAB11FIP4	XR_001186359.3,XR_003501236.1,XR_001186360.3,XR_002398920.2
101800913	LOC101800913	TCONS_00173097,TCONS_00173090,TCONS_00173091,TCONS_00173102,TCONS_00173103,TCONS_00173073
101800031	CDC37L1	TCONS_00208478
101798597	CCT6A	XR_003501373.1
101803239	USP45	TCONS_00068062
101797566	LOC101797566	TCONS_00080380
101800896	FAM78B	XR_003498733.1,XR_003498732.1
101798211	LOC101798211	TCONS_00161515
101792702	HSP90AB1	TCONS_00064167
113845657	YJEFN3	TCONS_00179828
101802187	LOC101802187	TCONS_00041904,XR_003495461.1
101790465	LOC101790465	TCONS_00200208
113843460	LOC113843460	XR_003496765.1
101791809	EXD1	XR_002406224.2
106016236	LOC106016236	TCONS_00093359,TCONS_00093361
101790443	KIF26A	TCONS_00105997
101798375	TMEM189	TCONS_00186290
113845408	LOC113845408	TCONS_00173001
101795165	MYOT	XR_003500516.1
101797091	TAP2	TCONS_00172551,TCONS_00172898
101800785	AHNAK2	XR_001193397.3,TCONS_00105871
101789891	ACACA	TCONS_00182497,TCONS_00182498,TCONS_00180360,TCONS_00182500
110352461	CHCHD5	TCONS_00194808
101790771	TLR3	XR_003497224.1
101795459	FAM180A	XR_001190677.3
101793182	RARB	XR_003495292.1
101803889	CCDC167	TCONS_00064167
113840544	LOC113840544	TCONS_00212305
101803351	RNF146	XR_003496666.1
101801297	NUP62CL	XR_002401196.2
101791661	ZBTB47	TCONS_00035280
101803131	SLC23A1	XR_003500470.1
101792087	KLF5	TCONS_00020000
101800003	ASPM	TCONS_00134409
113842965	LOC113842965	XR_002405217.2,TCONS_00035558
101790752	RND2	TCONS_00197547
113843159	SAYSD1	TCONS_00064226
101793815	LOC101793815	TCONS_00030967
101789673	TRAF3IP3	XR_003492579.1,XR_003492578.1,XR_003492577.1
113844293	LURAP1	XR_001194316.3
106016943	LOC106016943	TCONS_00190455
101791315	MRPL34	TCONS_00179828
101793424	OPTC	TCONS_00195433
101790674	LOC101790674	TCONS_00198053
101790150	DCAF12	TCONS_00206833
101798399	CNOT6	TCONS_00161515
113844109	CTDSP1	XR_003498562.1
101794799	TSPAN32	TCONS_00100762
101792066	LOC101792066	TCONS_00197547
101801135	TCF7L1	TCONS_00190455
101792441	LOC101792441	TCONS_00173090,TCONS_00173091,TCONS_00173073
101791749	NUP107	TCONS_00031887
101793568	PTPRZ1	XR_002399209.2
101793601	BTG2	TCONS_00195433
101803926	LOC101803926	XR_003500541.1
113843852	LOC113843852	TCONS_00101015
101789756	SS18L1	TCONS_00184806
101797062	RTN4	TCONS_00072248
101802570	NCDN	TCONS_00191851
101804540	CNKSR3	XR_002405741.2
101796464	LOC101796464	XR_003500516.1
101804204	INPP5A	XR_003498192.1,XR_001190411.3
101804824	TMEM185A	XR_003499445.1
101802960	PROB1	XR_003500470.1
101794085	ECSCR	XR_003500470.1
101803055	BPHL	TCONS_00041904,XR_003495461.1
101791918	MFSD14B	TCONS_00209471
101796395	FBXO8	XR_002405616.2
101793852	RNF168	TCONS_00136986
101796443	LOC101796443	XR_003494398.1
101793283	SNX6	TCONS_00110260
XLOC_120097	XLOC_120097	TCONS_00215761,TCONS_00215758
101802324	TARS	XR_003492930.1
101790897	GGH	TCONS_00057881
101801240	EPB41L2	TCONS_00066763
101801932	LOC101801932	XR_003499210.1
101789596	NAP1L1	TCONS_00031611
113845646	BABAM1	TCONS_00179828
101800925	NAMPT	TCONS_00033448
113844142	CATIP	XR_003498562.1
113844309	LOC113844309	XR_003498695.1
101803476	LOC101803476	XR_003499189.1
101794457	LOC101794457	TCONS_00172551,TCONS_00172898
101799140	PKD2L2	XR_003500516.1
101803022	ITGAV	XR_003498464.1,XR_003498407.1,XR_003498405.1
101793253	LOC101793253	XR_003492593.1
101802061	LY75	XR_002405359.2
101799874	DSEL	XR_003495606.1
110351202	LOC110351202	XR_003497119.1
101805395	LRRC27	XR_003497966.1
101790497	LOC101790497	TCONS_00172903,TCONS_00172551,TCONS_00172898,TCONS_00172905
101795478	MRPL48	XR_003498644.1,XR_003498642.1
101792685	PSPH	XR_003501373.1
101799740	CACNG3	XR_003500715.1
101803364	KPNA3	XR_003501156.1,XR_003501126.1,XR_003501132.1
101801561	NEMP2	XR_002398554.2,XR_003498230.1
101799009	TNNC1	XR_003500264.1
101790049	HTD2	XR_003500404.1
106019909	LOC106019909	TCONS_00140117
113845659	NDUFA13	TCONS_00179828
101798404	LOC101798404	TCONS_00172551,TCONS_00172898
113839604	RPP14	XR_003500404.1
101798370	PSMA2	TCONS_00052997
101795072	PIGY	TCONS_00083568
101791530	PLS3	TCONS_00142332
101798239	PIP5K1B	XR_003492959.1
101798673	SGMS1	TCONS_00118051
101792591	LRRFIP1	XR_003498501.1,XR_003498496.1
101802912	ANKH	TCONS_00041165
101804116	LOC101804116	XR_003498733.1,XR_003498732.1
101795032	LOC101795032	TCONS_00172903,TCONS_00172551,TCONS_00172898,TCONS_00172905
113843045	LOC113843045	TCONS_00030967
101803119	RHOU	TCONS_00065013
101793643	PRL	XR_003495330.1,XR_003495328.1,XR_003495334.1
101804914	LOC101804914	TCONS_00034578
101791387	AFMID	TCONS_00176373
113840165	LOC113840165	TCONS_00206833
101790588	NAF1	XR_003497038.1
101796513	SMARCAD1	TCONS_00083416
101802423	LOC101802423	TCONS_00118051
101791674	LOC101791674	TCONS_00146925
106020695	LOC106020695	XR_003494483.1
101805076	RAB11FIP2	TCONS_00115628
106017833	LOC106017833	XR_002403256.2
101791061	ACTN2	XR_001192369.3
101797113	LOC101797113	XR_217118.4
101791945	NUP35	TCONS_00124241
101794005	LOC101794005	XR_002401149.2
101804373	RAB28	XR_001188891.3
101796202	YIPF4	TCONS_00063768
113840037	LETMD1	TCONS_00197825
101802071	LOC101802071	XR_003501224.1,XR_003501219.1
101789696	CD200R1	XR_003494885.1
101803713	LOC101803713	TCONS_00134409
101802383	KIAA0319L	TCONS_00191851
101794158	LOC101794158	XR_003498501.1,XR_003498496.1
101790853	NOVA1	TCONS_00109966
101789821	METRNL	XR_001186368.3
101795438	AATF	TCONS_00182497,TCONS_00182498,TCONS_00180360,TCONS_00182500
101797065	STRA6	TCONS_00147142
101796704	LOC101796704	TCONS_00191851
113842533	PTF1A	TCONS_00049601
101796701	SERPINF1	XR_003501334.1
101790777	ZFP64	XR_003501474.1
101790976	ZDHHC6	XR_002399635.2
101793521	RNF144B	TCONS_00039767
101796583	FECH	TCONS_00206291,TCONS_00206292
101801374	MFSD6	XR_002398554.2,XR_003498230.1
101797730	CADM1	XR_002404307.2
110351556	GLYATL3	XR_001186746.3
101803295	REEP3	TCONS_00131590
101794304	LOC101794304	XR_002401149.2
101789682	PDHB	XR_003500404.1
101791761	TNFRSF18	XR_003492288.1
101790380	STOX2	TCONS_00084470
101804701	TBC1D19	XR_003497259.1
101789510	ARPC2	XR_003498562.1
101789984	WDR78	TCONS_00127816
101791867	G6PC	TCONS_00197547
101797323	LOC101797323	TCONS_00173097,TCONS_00173090,TCONS_00173091,TCONS_00173102,TCONS_00173103,TCONS_00173073
101803921	RHEB	XR_002405217.2,TCONS_00035558
101794661	LOC101794661	TCONS_00023879,TCONS_00023883
101802158	PLEKHG7	TCONS_00030633
101790252	ZEB1	XR_001194608.3
101802121	RPL29	XR_003500264.1
113845407	LOC113845407	TCONS_00172903,TCONS_00172551,TCONS_00172898,TCONS_00172905
101798227	AGPAT5	TCONS_00080380
101803377	SLC35B1	TCONS_00197450
101790298	AHSG	TCONS_00139099
101793625	UBL7	TCONS_00147142
101795092	C2CD3	XR_003498642.1
101794517	HAP1	TCONS_00197173
101796567	LOC101796567	TCONS_00191851
101802454	UXS1	TCONS_00004110,TCONS_00021319
101795121	LOC101795121	TCONS_00030967
113840224	FOXE1	XR_003492996.1
101804929	RALB	TCONS_00122367
106017227	C11H16orf86	TCONS_00148089
101797919	TBL1XR1	XR_003499205.1
101805242	LOC101805242	XR_003497224.1
101796635	CPNE4	XR_003495051.1
101802486	MTOR	TCONS_00189233
101800854	MED23	TCONS_00066763
101789661	LOC101789661	XR_003498192.1
101799797	FUT9	TCONS_00079248
101799569	ADAMTS2	TCONS_00161515
101800138	TSPAN10	TCONS_00176373
101789469	RBL2	XR_001188764.3
101790937	LOC101790937	TCONS_00197547
113844753	LOC113844753	TCONS_00141653
101789679	BRCA1	TCONS_00197547
101794972	MAP1S	TCONS_00179828
101801277	C11H16orf70	XR_002404930.2
101794427	INS	TCONS_00100762
101792033	HOXD9	TCONS_00121083
101798363	SPACA9	TCONS_00175574
101804639	LOC101804639	TCONS_00211247,TCONS_00211248,TCONS_00211249
101802963	DOCK3	TCONS_00160261
101800311	LOC101800311	TCONS_00022096
101793468	CFL2	TCONS_00110260
101792862	TNFAIP2	XR_001190947.3,XR_002402712.2
101791571	LOC101791571	TCONS_00176373
101798495	RABL6	TCONS_00173274
101797866	INPP5D	XR_003499173.1,XR_003499171.1
101805317	LOC101805317	TCONS_00034553
101797952	AK8	TCONS_00175574
101789406	CRYBG2	XR_003492373.1
101797026	FAIM2	TCONS_00197825
101789869	ITGA3	XR_003492700.1
101797547	PAX7	TCONS_00188890
113840297	LOC113840297	XR_003492867.1
101792718	LOC101792718	TCONS_00198308
101802930	SUSD4	TCONS_00071751
101790184	ENPP6	TCONS_00084470
113844118	IL15RA	TCONS_00034553,TCONS_00034578
101790852	LOC101790852	TCONS_00173274
101803935	POU3F1	TCONS_00191071
101794292	RBSN	TCONS_00158513
113845405	LOC113845405	TCONS_00173001
113839922	LOC113839922	XR_003492593.1
101796696	GPATCH11	TCONS_00063735,XR_003496198.1,TCONS_00074306
101798413	SMO	XR_003498448.1
101792592	JUP	TCONS_00197173
101797617	STX6	TCONS_00133900
101798817	ACSS3	TCONS_00012417
101792287	HEY2	XR_001188731.3
113845631	LRG1	XR_003501368.1
101805296	CASP3	TCONS_00084470
101797655	PRPF19	TCONS_00101015
101803956	LOC101803956	XR_003497816.1
101796353	NUP210	XR_003500367.1
101802231	HOXD10	TCONS_00121083
101803189	2021-03-06	XR_002400549.2,XR_003495488.1
101790560	TAF13	XR_003494885.1
101791080	LOC101791080	XR_003496765.1
101795752	GREB1	TCONS_00081160
101796681	PKIG	XR_003501462.1
101797900	FAM189A2	XR_003493044.1
101793817	KLHL8	XR_003497134.1
110351624	LOC110351624	XR_003492959.1
101797664	WWTR1	XR_003499067.1
101801647	C15H16orf45	XR_003500676.1,XR_002401604.2
101795745	LOC101795745	XR_003499635.1
101794159	NT5C3B	TCONS_00197173
101792202	ITPR3	XR_003492608.1
101792849	ITGB1	XR_003495170.1
101802243	ARL6IP1	XR_002401611.2
101802488	AKR1D1	XR_003494398.1
101795391	FAM193A	XR_002400493.2
101799037	SPARCL1	TCONS_00094234,TCONS_00094235,XR_003497134.1
101792607	NFKBIZ	XR_001189468.3
113843136	LOC113843136	XR_003496535.1
101794863	SRI	TCONS_00037101
101789778	FMOD	TCONS_00195433
101799505	RTN4RL1	XR_003501334.1
101794508	LOC101794508	XR_003498644.1,XR_003498642.1
113844207	LOC113844207	TCONS_00121083
101791688	RNF2	XR_003498686.1,XR_003498681.1
101802799	FSTL5	XR_003497038.1
101804258	LOC101804258	TCONS_00131590
101803151	BPGM	XR_003499189.1
101799393	COL11A1	XR_003498695.1
101793806	HDAC8	TCONS_00141653
101792785	FKBP10	TCONS_00197173
101802665	WFIKKN2	XR_003501110.1
101803994	ATP2C2	XR_002406914.2
101799420	LOC101799420	XR_003497134.1
101803934	PRKAB2	XR_003498733.1,XR_003498732.1
101798422	NIPSNAP2	XR_003501373.1
113845399	LOC113845399	TCONS_00173090,TCONS_00173091,TCONS_00173073
101792711	MINDY3	TCONS_00049845,TCONS_00049844
101805429	HSBP1	XR_002406914.2
101792561	MED13	XR_003501283.1
101798769	PIGX	TCONS_00136986
101799392	P2RY6	XR_003498651.1,XR_003498644.1,XR_003498642.1
113845392	LOC113845392	TCONS_00172903,TCONS_00172551,TCONS_00172898,TCONS_00172905
101790851	CHKA	XR_003497816.1
101793115	SPRTN	TCONS_00065013
101790921	PDK1	XR_003498607.1
101803830	BBX	XR_003494829.1
101791641	SURF6	TCONS_00175574
101792506	SLC35B2	TCONS_00064167
101791892	MRPS35	TCONS_00028114
101801610	LOC101801610	XR_002406931.2
110351189	LOC110351189	TCONS_00173001
101801575	CCDC85A	XR_003495964.1
101789593	GPATCH8	TCONS_00198308
101795864	KCNE4	XR_002405232.2
101792448	DCPS	XR_001190376.3
113845386	LOC113845386	TCONS_00172903,TCONS_00172551,TCONS_00172898,TCONS_00172905
101804500	PPFIA4	XR_003492593.1
101802647	LOC101802647	XR_001189230.3
101802275	TADA1	XR_003498733.1,XR_003498732.1
101803834	TMEM40	XR_002401927.2
101805118	ANKRD40	XR_003501110.1
101802964	HMGCS2	XR_003498733.1,XR_003498732.1
101802041	XYLT1	XR_002401611.2
101796473	CDX4	XR_003499635.1
101804686	BEND2	TCONS_00022608
101794487	SLC39A14	TCONS_00190455
101793368	EHD4	TCONS_00101706,XR_001195752.3
113845482	LOC113845482	TCONS_00175574
101794527	MAVS	TCONS_00089303
113843515	LOC113843515	XR_003496765.1
101799728	ADORA1	XR_003492593.1
101797863	PLK3	TCONS_00128507
101797876	CRIPT	XR_003496249.1,XR_002402140.2
101801451	NTAN1	XR_003500676.1
101802400	NUFIP1	TCONS_00002397,TCONS_00002394
101792235	RNFT1	XR_003501283.1
101804958	EAF1	TCONS_00039194
101794395	RIC3	XR_002402849.2
101802164	MTMR4	TCONS_00200208
101791922	LOC101791922	TCONS_00173001
101794592	ESRRB	TCONS_00100021,TCONS_00100028
101804646	DNAJC13	XR_003495051.1
113845519	NDUFAF8	TCONS_00176373
106020701	LOC106020701	XR_003496823.1,XR_003496832.1
101798393	KLHL22	TCONS_00169931
101804067	TNS1	XR_003498562.1
101804512	BICD2	XR_002401927.2
113839795	TMEM35B	TCONS_00191851
101799501	E2F8	XR_003497680.1
101789478	NKX6-2	XR_003498192.1
101795173	TAS1R3	XR_002398570.2
101801823	LOC101801823	TCONS_00186290
XLOC_122234	XLOC_122234	TCONS_00218779,TCONS_00218782,TCONS_00218780
101803404	TMEM209	TCONS_00034578
113842975	LOC113842975	TCONS_00050138,TCONS_00037371
101801470	ZFR	XR_003493049.1,XR_003493048.1
101796360	LOC101796360	XR_001194316.3
113842683	PRR15	TCONS_00038425
101790942	SGIP1	TCONS_00127816
101801616	AHCYL2	XR_003498448.1
101802614	PRKG1	TCONS_00118051
101805430	LOC101805430	XR_003498562.1
101793520	SMARCA5	XR_002399729.2
101803775	LOC101803775	TCONS_00106762,TCONS_00099169
101793176	MLPH	XR_003498501.1,XR_003498496.1
101793447	PCDH18	TCONS_00085920,TCONS_00085915,TCONS_00085917
101791684	BRD4	TCONS_00194808
101799904	LOC101799904	XR_002398426.2
101791155	RBM20	XR_003498057.1
113845552	MRPL12	TCONS_00176373
101790072	NRARP	TCONS_00173274
113841845	LOC113841845	TCONS_00219075
101802168	LOC101802168	TCONS_00146925
101802134	SF3A3	TCONS_00191071
113839620	LOC113839620	XR_003499189.1
101792757	CDKAL1	XR_003495339.1
101795968	CCDC88A	TCONS_00072248
101798771	RNF220	TCONS_00128507
101802424	DOK1	XR_003496765.1
101791419	CCNI	XR_003496816.1
101791626	C15H16orf72	XR_003500701.1
101803556	LOC101803556	TCONS_00117797,XR_003498191.1
101797433	ISLR2	TCONS_00147142
101790649	GDI2	TCONS_00034553,TCONS_00034578
101803500	TKT	XR_002401927.2
101794987	FAM19A3	XR_003492611.1
101793434	ARID3B	TCONS_00147142
101789474	NXNL1	TCONS_00194808
101805163	MCF2L	TCONS_00003915
101802848	IRF2BPL	TCONS_00099950
101797459	LOC101797459	XR_003496535.1
101805003	STK39	XR_001190040.3,XR_002401863.2
101795597	NSMCE4A	XR_003497914.1
101795973	RSPRY1	TCONS_00148089
101792212	SYCP3	TCONS_00029353,TCONS_00029354,TCONS_00029351
113843871	CCDC71L	TCONS_00033448
101790601	TTLL7	XR_002403424.2
101792141	WDR86	XR_002405217.2,TCONS_00035558
101798542	LOC101798542	TCONS_00030967
101800832	GUCD1	TCONS_00171368,XR_003500888.1
101799573	RNPC3	TCONS_00134669
101803244	LOC101803244	TCONS_00041904
113839976	CSRNP2	TCONS_00197825
101790001	MOXD1	XR_002400653.2
101798516	LOC101798516	TCONS_00063735,XR_003496198.1,TCONS_00074306
101798855	SYTL4	TCONS_00142674
101801202	FANCL	XR_003496001.1,XR_003496002.1
101796493	ADA	XR_003501462.1
101802521	IL15	XR_003497034.1
101804933	PALLD	XR_002401687.2
101802022	HOXD11	TCONS_00121083
101800944	LOC101800944	TCONS_00190455
101790293	RACGAP1	TCONS_00198053
101803134	GOT2	XR_001193465.3
101800338	LOC101800338	TCONS_00197825
101802698	CAPN7	TCONS_00039194
101796994	MBOAT4	TCONS_00083568
101790883	GALNT1	XR_002406964.2
101797787	COPB1	XR_002402849.2
101791060	C27H1orf74	XR_003492579.1,XR_003492578.1,XR_003492577.1
110352203	SPINK4	XR_003492996.1
106016795	NDUFAB1	XR_003500715.1
101805178	KPNA2	XR_001186368.3
101804151	SLC7A10	XR_002402390.2,XR_003500097.1
101802633	SRPK1	XR_003492557.1
101796896	SLCO4C1	XR_001192623.3
101800767	LOC101800767	TCONS_00012417
101793143	AFF1	XR_003497134.1
101802908	NRF1	XR_003498448.1
110351928	TBCC	XR_003496349.1,XR_003496340.1
101802421	RPS24	XR_003498075.1
101797223	APOD	TCONS_00136712
113839782	C24H1orf232	XR_003492373.1
101792742	RAMP2	TCONS_00197547
101797179	LOC101797179	XR_003497419.1
101797502	LOC101797502	TCONS_00172903,TCONS_00172551,TCONS_00172898,TCONS_00172905
113839615	VPS25	TCONS_00197547
101801078	DUSP22	XR_003495461.1
101800967	ESM1	XR_003492867.1
101804602	LOC101804602	XR_003501373.1
101800278	REN	TCONS_00195433
101794298	FAM208A	TCONS_00156986
113844994	CBLN1	XR_003500133.1,XR_003500098.1
113845185	SMIM33	XR_003500470.1
113845562	LOC113845562	TCONS_00176373
101791311	GATAD2A	TCONS_00179828
113839621	LOC113839621	XR_003499189.1
101798155	HOXC4	TCONS_00198053
101796286	ACAP2	TCONS_00136712
101803018	METTL6	TCONS_00039194
101793297	EXOSC10	TCONS_00189233
101799845	C8G	TCONS_00173274
101793332	CTTNBP2NL	XR_003492611.1
101792252	TECRL	XR_003496823.1,XR_003496832.1
101805137	UPB1	TCONS_00171368,XR_003500888.1
101794710	TLL1	XR_002406419.2
101790401	LOC101790401	XR_001186746.3
101802442	CMTR2	XR_001193465.3
101798973	SUZ12	XR_001186359.3,XR_001186360.3
101805047	MICAL3	XR_003499189.1
101797859	LOC101797859	XR_001194316.3
101793075	MAP4K4	XR_001186906.3
101794922	VASH1	TCONS_00100021,TCONS_00100028
113844302	LOC113844302	TCONS_00128507
101792934	UBE2J2	XR_001185906.3,XR_003492288.1
113845654	GTPBP3	TCONS_00179828
113842620	LOC113842620	XR_002405217.2,TCONS_00035558
101805423	TYRO3	TCONS_00101654
113839975	SUOX	TCONS_00197825
101800384	RFT1	XR_003500350.1
101799005	EIF2A	XR_003499067.1
101802119	INTS10	XR_003496821.1
101801400	PLD4	XR_001193397.3
101799795	LOC101799795	XR_002402477.1
101794672	UGP2	TCONS_00062235
101792954	FBLN2	XR_003500367.1
101801059	MOV10	XR_003492611.1
101801331	MASP2	TCONS_00189233
101798846	GFI1B	TCONS_00175574
101800833	GUCY2F	TCONS_00017267,XR_002404125.2,TCONS_00000420
101796490	CAST	XR_002400251.2
101796489	PCLO	TCONS_00016236
101802559	RHPN2	XR_003500097.1
113839974	POU3F3	XR_003492666.1
101790223	UBE2D3	XR_003496791.1
101797435	CCDC86	TCONS_00101015
101805180	ANTXR2	XR_002399103.1,XR_003497143.1,XR_002399101.2
101796323	PLA2R1	XR_002405359.2
101798093	IRF5	XR_003498448.1
101801440	VWDE	TCONS_00037656,TCONS_00037654,TCONS_00037663
113839921	LOC113839921	XR_003492593.1
101797319	NANP	TCONS_00063735,XR_003496198.1,TCONS_00074306
101789809	SMOX	TCONS_00089303,XR_003496741.1
101789635	LOC101789635	TCONS_00030967
XLOC_042930	XLOC_042930	TCONS_00080437
101797707	FITM2	XR_003501462.1
101800648	CNOT6L	XR_003496816.1
101795254	LHX1	TCONS_00182497,TCONS_00182498,TCONS_00180360,TCONS_00182500
101796937	TTBK1	TCONS_00062517
101797580	AFP	TCONS_00087049,TCONS_00087038
101792760	ARPC3	XR_003500817.1
101799905	PMS1	TCONS_00123968,XR_002398535.2
101793510	GUSB	XR_003501373.1
101801480	CABLES2	TCONS_00186884
101792067	SLC25A30	TCONS_00002397,TCONS_00002394
101802495	OAF	XR_002403818.2
101802967	INPP5B	TCONS_00191071
101796882	EML6	TCONS_00072248
101798583	TMEM53	TCONS_00128507
101800548	CBLN2	TCONS_00056028
101794050	TMEM174	TCONS_00208264
101798843	PDGFD	XR_002405366.2
101793845	SIRT5	TCONS_00039767
101792132	PACSIN1	XR_002405347.2,XR_001194059.3
101801398	CYC	XR_002404193.2
101792933	SWT1	XR_003498686.1,XR_003498681.1
101791831	HOXD13	TCONS_00121083
101794994	IFT27	TCONS_00012007
101790996	LOC101790996	TCONS_00106762,TCONS_00099169
106017154	PWWP2B	XR_003497966.1
101796678	ERAP1	XR_002400251.2
101799781	LOC101799781	TCONS_00012044,TCONS_00012007
110351447	LOC110351447	TCONS_00030967
101798576	SCARF1	XR_003501334.1
101803817	LOC101803817	TCONS_00087049,TCONS_00087038
101797931	GMNC	XR_003499198.1,XR_001195385.3
101803583	DAW1	XR_003499210.1
101803195	ZNF423	XR_003500133.1
101799610	ZNF330	XR_003497034.1
101793017	EEF2	XR_003501368.1
101803951	LOC101803951	XR_001186746.3
101803586	HSD17B12	XR_003497516.1,TCONS_00110762
101798606	LOC101798606	XR_003492557.1
101789663	AP5Z1	XR_002402477.1
101789529	SNX3	TCONS_00067699
101792256	DLG2	TCONS_00017577
101800287	SLC6A7	TCONS_00161655
101799783	CSTF2	TCONS_00142674
101797832	TLR5	TCONS_00071751
101801144	ERBB4	XR_003498510.1
101802427	NDE1	XR_002401604.2
101803796	POC1A	XR_003500264.1
101796616	CPNE2	TCONS_00148089
101790459	FAM208B	TCONS_00034553,TCONS_00034578
101793710	PELI1	TCONS_00062235
101790159	GUCA1B	XR_003492578.1,XR_003492577.1
101791461	LOC101791461	XR_002402485.2
101789707	RASGEF1B	TCONS_00086958,TCONS_00094234,TCONS_00094235
101797269	GNB5	XR_003500143.1
101790644	PRKG2	TCONS_00086958,TCONS_00094234,TCONS_00094235
101797791	CPS1	XR_003498510.1
101798574	GDF9	TCONS_00161136
101790273	LOC101790273	TCONS_00173274
101799998	CENPE	XR_003496791.1
101791540	FGFR2	XR_003497914.1
101805104	LOC101805104	TCONS_00034578
101804716	OTOS	TCONS_00140117
101799628	LOC101799628	TCONS_00172898
XLOC_119323	XLOC_119323	XR_003493626.1
101793039	CNTD1	TCONS_00197547
101804629	EPB41L5	TCONS_00122367
101800566	GPAT2	TCONS_00190455
101791411	TIMM44	XR_003501368.1
101801979	PREX2	XR_002402069.2
101803577	RBM24	XR_003495354.1
110351216	CEBPA	XR_002402390.2
101799054	LOC101799054	TCONS_00035542
101797157	BICRAL	XR_003496349.1,XR_003496338.1,XR_003496340.1,XR_003496343.1
101802920	ALB	TCONS_00087049
101803947	BMT2	TCONS_00032566
XLOC_122017	XLOC_122017	TCONS_00218458
101795486	HPGD	XR_002405616.2
101795509	LOC101795509	TCONS_00030967
101803431	NFKB1	XR_003496791.1
101805245	WNT7B	XR_003495953.1
101793811	PTHLH	TCONS_00028114
101798547	RPL7L1	XR_003497119.1
101792689	MTMR12	XR_003493049.1,XR_003493048.1
101799094	LOC101799094	TCONS_00030967
101799468	GCGR	TCONS_00176373
101791454	JPH2	XR_003501462.1
101793105	LRRC37B	TCONS_00198308
113845377	LOC113845377	TCONS_00173097,TCONS_00173090,TCONS_00173091,TCONS_00173102,TCONS_00173103,TCONS_00173073
101792940	ZPLD1	XR_001189468.3
113839614	ASDURF	TCONS_00123968,XR_002398535.2
110353009	NANOS1	XR_003498152.1
101802827	ZC3H15	XR_003498407.1,XR_003498405.1
101805160	LGALS3	TCONS_00097895
101800469	ETNK2	TCONS_00195433
101798690	SMPD4	TCONS_00171368,XR_003500888.1
101797118	CETP	TCONS_00148089
101793338	LOC101793338	TCONS_00012044,TCONS_00012007
101790812	LOC101790812	TCONS_00147142
101805200	XIRP2	TCONS_00125890
101792572	EHBP1	TCONS_00073020
113845382	LOC113845382	TCONS_00173097,TCONS_00173090,TCONS_00173091,TCONS_00173102,TCONS_00173103
101802509	CLEC16A	XR_001194425.3
101791569	LOC101791569	XR_003501373.1
101799095	BACH2	XR_001186421.3
101792952	ARHGEF3	TCONS_00156986
101794504	DNAJC19	TCONS_00136080
101804555	BOD1L1	XR_001188891.3
101796302	KATNAL1	XR_001189535.3
113843129	IRF2BP2	XR_003496164.1
106020364	LOC106020364	TCONS_00197825
101802357	ABCC3	XR_003501110.1
101799879	PPP2CB	XR_003496821.1
113839632	LOC113839632	TCONS_00213629
101793780	TPH2	TCONS_00014083
101800129	RAD50	TCONS_00161136,XR_003500542.1,TCONS_00161164
101790700	DDA1	TCONS_00179828
101798866	WIPF3	TCONS_00038425
101794062	SUSD1	XR_002400144.2
101804217	SETD6	XR_001193465.3
113845087	LOC113845087	TCONS_00160261
101792094	SMPX	TCONS_00023606
101793045	OTUD7A	XR_003499693.1
101798563	DLGAP4	TCONS_00186290
101797498	RAD54L	XR_001194316.3
101802883	UBASH3B	XR_003492496.1,XR_003492495.1
101794474	DOP1B	TCONS_00023879,TCONS_00023883
101794028	NRROS	TCONS_00136986
101797995	AK3	TCONS_00208478
101792462	TIMM21	XR_003495585.1
101792268	AOC2	TCONS_00197547
101790766	NEPRO	XR_003494885.1
101790878	INTS9	XR_003496644.1
101804334	LOC101804334	XR_002403197.2
101802315	SLC26A8	XR_003492557.1
113845553	ARL16	TCONS_00176373
101793531	EDEM1	XR_001190504.3
101802370	LOC101802370	XR_003498361.1
101795365	DVL1	XR_002398570.2
101801271	WLS	TCONS_00127816
101789924	SPON1	XR_002399499.2
101797569	LOC101797569	TCONS_00113417
101794790	DAP	XR_002400549.2,XR_003495488.1
101799251	GPX8	XR_003492867.1
101804899	MGP	TCONS_00030967
101791362	LOC101791362	TCONS_00198308
101794610	TH	TCONS_00100762
101798951	LOC101798951	TCONS_00136986
101802032	ABLIM2	XR_003497333.1
101801493	NR4A2	XR_002403433.2
101802115	LOC101802115	XR_002403818.2
101798219	KIF2C	TCONS_00128507
101800773	IRF4	XR_003495461.1
101801311	CACNA1S	XR_003492557.1
106017784	LOC106017784	XR_002403197.2
101802077	CNGA2	XR_002401196.2
101799190	TC2N	TCONS_00099325
101793190	MANSC4	TCONS_00028114
113840370	LOC113840370	XR_003492959.1
101800092	CLDN2	XR_002401196.2
101794822	TFPI	XR_003498583.1,XR_003498464.1,XR_003498581.1
101791450	CCDC180	TCONS_00175574
101798297	OGFRL1	XR_003496573.1
113842162	LOC113842162	XR_003494483.1
101796387	LOC101796387	TCONS_00198308
101789899	LOC101789899	TCONS_00200208
101801102	LOC101801102	TCONS_00142332
101802072	LOC101802072	XR_002400424.2,XR_003498733.1,XR_003498732.1
101792036	INTS2	XR_003501283.1
101800170	ANAPC1	XR_003495949.1
106015461	PHPT1	TCONS_00173274
101791788	LOC101791788	TCONS_00198053
101799769	PIH1D3	XR_002401196.2
101801023	THAP12	TCONS_00017244,XR_002404125.2
101794789	PVALB	TCONS_00012007
110353319	LOC110353319	TCONS_00041826,XR_002403653.2
101791307	MIER1	TCONS_00127816
101803226	CTLA4	XR_001188689.3
101804291	YRDC	TCONS_00191071
101791002	NKTR	TCONS_00035280
113839772	LOC113839772	TCONS_00191851
101794919	RCC2	TCONS_00188890
113845164	HNRNPA0	XR_003500516.1
101804545	AZIN2	TCONS_00190795
101790237	TNFSF8	XR_002403453.2
101790541	LGALS8	XR_001192369.3
101798047	CHIC1	XR_003499635.1
101796345	EPAS1	XR_003496249.1,XR_002402140.2
101791630	ARID2	XR_003497094.1
101798068	APMAP	TCONS_00062517
101797408	LOC101797408	TCONS_00094433
101790278	LOC101790278	TCONS_00200208
101805129	CNKSR1	XR_003492373.1
101797872	LOC101797872	XR_003499635.1
101804017	CAMK2G	XR_003497896.1
106015682	LOC106015682	TCONS_00205701,XR_002400144.2
101803505	OCRL	TCONS_00141653
101805199	LOC101805199	TCONS_00194808
101791903	API5	XR_003497516.1
101794190	THADA	XR_003496265.1
101791174	LOC101791174	TCONS_00106762,TCONS_00099169
101790004	TFAP2C	XR_002404946.2,TCONS_00186518
101795278	LOC101795278	XR_003498536.1,XR_003498533.1
101794313	ATP9B	XR_003495061.1,TCONS_00039510
101802540	TECTB	XR_002399635.2
101793899	NFATC1	XR_003495061.1,TCONS_00039510
101794203	PARD6A	TCONS_00148089
101800633	CCDC93	XR_003498536.1,XR_003498533.1
101791039	SLC22A16	XR_003496498.1
101796887	RRAS2	XR_002402849.2
101792244	APTX	XR_003492996.1
101798406	ARMH1	TCONS_00128507
101791861	BIRC6	TCONS_00063768
101790848	CEP120	TCONS_00210788,TCONS_00210773
101793312	FBXO47	XR_003492700.1
101798328	IARS	XR_003500284.1
113842363	LOC113842363	TCONS_00029353,TCONS_00029354,TCONS_00029351
101790676	CD79B	TCONS_00198308
101802389	RBM5	TCONS_00160261
101802126	NPR3	XR_003492930.1
106017663	MCHR2	TCONS_00068062
101805453	NR2E1	TCONS_00067699
101798582	FBXO45	TCONS_00136986
101792195	ZFC3H1	TCONS_00014083
101791189	P2RX4	XR_003500817.1
113845375	LOC113845375	TCONS_00173097,TCONS_00173090,TCONS_00173091,TCONS_00173102,TCONS_00173103
101797838	B3GALT1	TCONS_00125890
113845236	RMI2	XR_001194425.3
101795405	ATE1	XR_003497914.1
101798172	LOC101798172	TCONS_00030967
101796886	WDR88	XR_003500097.1
101798203	LOC101798203	TCONS_00169931
101802458	GABRA3	XR_002401196.2
101803057	NECTIN1	XR_002403818.2
101800588	GPR132	TCONS_00105871
101796082	LOC101796082	TCONS_00030967
101794063	ROPN1L	XR_002400549.2,XR_003495488.1
101797076	C5	XR_003501012.1
101798120	COIL	XR_003501236.1
101803613	CWC15	XR_003500262.1
101793991	TMCC1	TCONS_00158513
113843283	PHLDA1	TCONS_00031611
101799089	LOC101799089	XR_003492938.1
101801897	FNDC5	TCONS_00190795
101797538	OTULINL	XR_003495472.1
110351448	LOC110351448	TCONS_00030967
101795024	PEX2	XR_003495736.1
101796264	TYW1	TCONS_00200208
101801586	ADORA2A	TCONS_00171368,XR_003500888.1
101799887	COL9A3	TCONS_00184865,TCONS_00184866
101796577	LOC101796577	TCONS_00101015
113843374	LOC113843374	TCONS_00072248
101792362	SPP1	TCONS_00086958,TCONS_00094234,TCONS_00094235,XR_003497134.1
101797752	TMEM14A	TCONS_00080380
101800754	PKIA	TCONS_00058499,TCONS_00058504,TCONS_00045456
101803836	ARFGEF1	XR_002402069.2
113840613	LOC113840613	TCONS_00212484
113840543	LOC113840543	TCONS_00212305
101790440	SLC25A20	XR_003500404.1
113845077	LOC113845077	TCONS_00156986
106016450	PRRG3	XR_002401196.2
101804186	EREG	TCONS_00087038
101793308	ACLY	TCONS_00197173
101796767	ITGB6	XR_002405359.2
101799531	CABLES1	XR_001187518.3
101804353	STRIP2	XR_003498448.1
101794866	POLR3D	TCONS_00190455
106017116	LOC106017116	TCONS_00083568
101792574	MPHOSPH6	XR_002402485.2
101791272	XPA	XR_003492996.1
101799990	PDE10A	TCONS_00065276,TCONS_00065278
101803132	TFAP2E	TCONS_00191851
101801453	LOC101801453	TCONS_00073020
101795740	IL1RAP	XR_003499198.1,XR_001195385.3
101800165	SRPX2	TCONS_00142674
113839579	FHL3	TCONS_00191071
101795246	NUP37	TCONS_00029353,TCONS_00029354,TCONS_00029351
101797571	RHOQ	XR_003496249.1,XR_002402140.2
101799970	TRMT12	TCONS_00142674
101804808	LOC101804808	XR_003497816.1
101797242	ISLR	TCONS_00147142
101796157	PCSK1	XR_002400251.2
101795983	PAM	XR_001192623.3
101800237	A1CF	TCONS_00118051
101802786	LOC101802786	TCONS_00161655
101802855	CAMK1G	XR_003492579.1,XR_003492578.1,XR_003492577.1
101803120	UBXN11	XR_003492373.1
101800164	CACNG2	TCONS_00012007
101792739	LOC101792739	TCONS_00147142
101803883	SMURF2	XR_001186368.3
101792637	PIAS4	XR_003501368.1
101804505	SLC29A1	TCONS_00064167
101795572	IL1RL1	XR_001186906.3
106019355	LOC106019355	TCONS_00173097,TCONS_00173090,TCONS_00173091,TCONS_00173102,TCONS_00173103,TCONS_00173073
101804172	MEAK7	XR_002406914.2
101800212	ENPP1	TCONS_00077578
101790057	LOC101790057	XR_003497224.1
101794341	LOC101794341	TCONS_00071216,TCONS_00071219,TCONS_00071221
101796685	MTIF2	TCONS_00072248
101791555	SLC35E3	TCONS_00031887
101804449	CEBPG	XR_002402390.2
101791759	ERBB3	TCONS_00197825
101801887	RIPPLY1	XR_002401196.2
101799702	OGFR	TCONS_00184865,TCONS_00184866
101802210	IGSF21	TCONS_00188890
101802950	UBIAD1	TCONS_00189233
101791768	PKD2	TCONS_00086958,TCONS_00094234,TCONS_00094235,XR_003497134.1
101803012	EDN1	XR_002404176.2,XR_003495398.1
101795622	PANK1	TCONS_00113417
101795311	SPOCK3	XR_002406419.2
101793786	TOMM70	XR_002405285.2
101791639	ATP6AP2	TCONS_00023146
101800358	LOC101800358	TCONS_00173274
101800308	LOC101800308	XR_002401149.2
113842062	LOC113842062	TCONS_00220272
101800691	DYNLRB2	TCONS_00152469
101804720	BRPF3	XR_003492557.1
101793679	LOC101793679	TCONS_00101706,XR_001195752.3
101804154	LOC101804154	XR_002403197.2
101804697	ATP13A1	TCONS_00194808
101803313	SASH3	TCONS_00141653
110351439	LOC110351439	TCONS_00030967
101793307	FILIP1L	XR_002405285.2
101792435	IMPA1	TCONS_00045596
101805263	TMEM47	TCONS_00006060
101795353	GBF1	XR_003498052.1
101793349	BBOX1	TCONS_00103820,XR_003497671.1
101798182	DLG1	TCONS_00136712
101790660	TFCP2L1	XR_003498517.1
101802261	LOC101802261	XR_003499210.1
113839778	LOC113839778	TCONS_00190795
101795690	TFCP2	TCONS_00197825
113841660	LOC113841660	XR_003494117.1
101804410	RLF	TCONS_00191629
101792935	WNK4	TCONS_00197547
101801752	HTR4	TCONS_00140955
113839601	CNGA3	TCONS_00004661
101796539	LOC101796539	XR_003501236.1
101792821	RBBP6	XR_003500715.1
101804231	SOCS4	TCONS_00097895
101793070	HDAC11	XR_003500367.1
101798197	YPEL5	XR_002403256.2
101793985	PUSL1	XR_001185906.3,XR_002398570.2
101799506	LOC101799506	XR_003496821.1
101792232	MTX2	TCONS_00121083
101799064	HIPK2	XR_002403077.2,XR_003494692.1
110352907	FAM117A	TCONS_00197450
101791896	MBTPS2	TCONS_00023606
101799601	XKRX	TCONS_00142674
101795359	LOC101795359	TCONS_00101015
101793616	DNAJC7	TCONS_00197173
101792802	KLHL34	TCONS_00023606
101796703	PRKCD	XR_003500350.1
101798900	TMC6	TCONS_00176373
101793292	NUP50	XR_001190675.2
101798361	LOC101798361	TCONS_00030967
106019185	CEBPB	TCONS_00186290
101790227	LOC101790227	XR_003498607.1
101792519	SNX20	XR_002403105.2
101790794	RAC2	TCONS_00012044
101792653	ORC6	XR_003500076.1
101793351	GPR26	TCONS_00115353
101789438	CILP2	TCONS_00179828
101798135	MCF2	TCONS_00142674
113843057	LOC113843057	XR_003495949.1
101790837	LOC101790837	TCONS_00173001
101801024	RAB3IL1	XR_003497680.1
113845381	LOC113845381	TCONS_00173097,TCONS_00173090,TCONS_00173091,TCONS_00173102,TCONS_00173103
113843056	LOC113843056	XR_003495949.1
101803187	SPHKAP	XR_003499210.1
101803354	HIBCH	TCONS_00123968,XR_002398554.2,XR_003498230.1,XR_002398535.2
101802350	HPCA	TCONS_00190795
113840016	FAM171A2	TCONS_00198308
101804027	LIN28A	XR_003492373.1
101796859	DGKE	XR_003501236.1
113844845	LOC113844845	TCONS_00146925
113845537	LOC113845537	TCONS_00176373
101793768	TNRC6A	XR_003500715.1
101796164	ITGA8	TCONS_00049845,TCONS_00049844
113840164	LOC113840164	TCONS_00206833
101790628	TTLL10	XR_003492288.1
101790048	LEMD2	XR_003492608.1
101794308	PPP3CC	TCONS_00190455
101794753	UBE3A	TCONS_00004661
101796281	LOC101796281	TCONS_00030967
101801729	C2H7orf31	XR_002404193.2
101791095	USP46	XR_003497177.1
101803806	USP18	XR_003499189.1
101802319	CDKL2	XR_003496821.1
101802176	CCKAR	XR_003497259.1
113845374	LOC113845374	TCONS_00173097,TCONS_00173090,TCONS_00173091,TCONS_00173102,TCONS_00173103,TCONS_00173073
101800865	WNT2B	XR_003492611.1
101804564	GNG7	TCONS_00179828
101798763	CDCA4	XR_001193397.3,TCONS_00105871
101795498	PIP4K2A	TCONS_00049601
101803898	PTPN4	TCONS_00122367
101802845	PLXDC2	TCONS_00036846
101803829	LAMB3	XR_003492579.1,XR_003492578.1,XR_003492577.1
110351314	LOC110351314	TCONS_00145506
101803525	BAP1	TCONS_00160261
101794580	MEIS2	XR_003497720.1,XR_003497719.1
101791200	SOCS3	TCONS_00176373
101799734	SH2D4B	TCONS_00117797,XR_003498191.1
106017007	LOC106017007	XR_002403197.2
101794022	KIF13A	TCONS_00039767
101803925	KCNT2	TCONS_00134409
101795612	CALCRL	XR_003498583.1,XR_003498464.1,XR_003498581.1
101793204	ZFAND1	TCONS_00045596
106018833	PURG	XR_003496821.1
101802410	ARRDC4	XR_002398358.2,XR_003499682.1
101798316	OVCH2	XR_003500404.1
113843040	LOC113843040	XR_001192369.3
101793382	ANKRD1	XR_002399342.2
101802372	RBPJ	XR_003497259.1
101798982	TRAF2	TCONS_00173274
101799287	CEL	TCONS_00175574
101801160	LOC101801160	XR_003496816.1
101794889	WDFY1	XR_002405232.2
101789987	HMCN1	XR_003498686.1,XR_003498681.1
113844324	LOC113844324	XR_003498733.1,XR_003498732.1
101804729	OSBPL2	TCONS_00184806
101804395	FGF13	XR_002404010.2
101796801	KIAA1958	TCONS_00205701,XR_002400144.2
101790796	HTRA3	XR_003497333.1
101790998	SEPT11	XR_003496816.1
101802371	WNT5A	TCONS_00157029
101804924	LOC101804924	TCONS_00034553
101803516	CNOT1	XR_001193465.3
101793547	NSUN4	XR_001194316.3
101801940	SOCS1	XR_001194425.3
101798545	TSC1	TCONS_00175574
101800942	RPS6KA1	XR_003492373.1
113839762	LOC113839762	TCONS_00190455
101797257	PRCP	TCONS_00017577
106018562	LOC106018562	TCONS_00161136,XR_003500542.1,TCONS_00161164
101802569	PCDH12	XR_003500470.1
101797767	UBR2	XR_003496349.1,XR_003496340.1
101804332	TSTD3	TCONS_00068062
110354595	LOC110354595	TCONS_00071216,TCONS_00071219,TCONS_00071221
101800167	ARID1A	XR_003492373.1
101797237	PEPD	XR_002402390.2
101805408	ART4	TCONS_00030967
XLOC_118969	XLOC_118969	TCONS_00213924
101801131	RANBP3L	TCONS_00201312,TCONS_00207200
101800670	NDST1	TCONS_00161655
101805179	EEA1	TCONS_00030633
101802851	CLDN4	TCONS_00200208
101790586	CYTH4	TCONS_00012044
101804372	NFKBIE	TCONS_00064167
101804054	WDHD1	TCONS_00097895
101798427	COPRS	XR_001186359.3,XR_001186360.3
101802353	TCF21	TCONS_00077398
101804012	YARS	TCONS_00190795
101792822	DAPK3	XR_003501368.1
101796943	NLRC5	TCONS_00148089
101800838	LITAF	XR_001194425.3
101798249	ACSS1	TCONS_00062517
113845406	LOC113845406	TCONS_00173001
113839799	LOC113839799	TCONS_00191851
101792093	MRPS17	XR_003501373.1
101795838	LOC101795838	TCONS_00083568
101796828	LOC101796828	XR_001192947.3
101803742	GPR85	TCONS_00032566,TCONS_00014936
101789787	PNP	XR_001193465.3
101791967	CNTNAP1	TCONS_00197547
101799724	ARHGEF10L	TCONS_00188890
101793881	CAPZA1	XR_003492611.1
113839617	MAF	TCONS_00152469
101803121	BCORL1	TCONS_00141653
101804265	GZF1	XR_003495949.1
101803991	MAPKBP1	TCONS_00101654
101789591	HMGN2	XR_003492373.1
101800762	TNFRSF17	XR_003500676.1
101792348	C1QTNF12	XR_001185906.3,XR_003492288.1
101793789	C28H17orf113	TCONS_00197173
101804354	PPARGC1A	XR_001185586.3
101792335	NUB1	XR_002405217.2,TCONS_00035558
101805434	CTNNA2	XR_003496735.1
101796105	LOC101796105	TCONS_00147142
101798831	SEMA3G	TCONS_00160261
101801931	NISCH	XR_003500264.1
101793640	WBP11	TCONS_00030967
101800493	LOC101800493	XR_002401149.2
101804284	CCDC80	XR_003494885.1
101792319	ITGA2B	TCONS_00198308
101802667	PLXNA2	XR_003492578.1
101793103	SRM	TCONS_00189233
101799925	PALB2	XR_003500715.1
113842094	LOC113842094	XR_003494400.1
101805330	SH3BGRL3	XR_003492373.1
110353390	HIGD1A	TCONS_00035280
101804607	TUBA8	XR_003499189.1
101799374	LOC101799374	XR_002402477.1
101795736	LOC101795736	TCONS_00101015
101801811	KLHL13	XR_002406931.2
101804187	RNF19B	TCONS_00190795
101799507	CLBA1	XR_001193397.3,TCONS_00105871
101791562	IKZF4	TCONS_00197825
101802140	RPS21	TCONS_00186884
101795510	LNX1	TCONS_00094572
101794928	SOD2	TCONS_00076225
101800948	LOC101800948	TCONS_00141653
101791719	IL2RB	TCONS_00012044,TCONS_00012007
101795070	BMP1	TCONS_00190455
101796589	NR2F2	XR_003499868.1,XR_003499871.1
113839780	LOC113839780	XR_003492373.1
101793161	LOC101793161	TCONS_00139099
101792166	SLC25A10	TCONS_00176373
110353953	LOC110353953	XR_003501224.1,XR_003501219.1
113843687	SVIP	TCONS_00111131
101791574	TRIM25	XR_003501236.1
101798558	LOC101798558	XR_003501462.1
101794327	KLHL11	TCONS_00197173
101799951	MCPH1	TCONS_00080380
101797141	TMEM247	XR_003496249.1,XR_002402140.2
101791669	LOC101791669	TCONS_00197547
113842763	FOXF2	XR_002403650.2,XR_002403653.2
101799185	SDK1	XR_002402477.1
101791374	CAMKK2	XR_003500817.1
113840074	LOC113840074	TCONS_00200208
101798200	PRPF4B	XR_003495472.1
101800745	NETO1	TCONS_00056028
101792013	INO80	XR_002406224.2
113843649	NKX3-2	XR_001188891.3
101794483	CD2	XR_002401149.2
101798903	DDX47	TCONS_00030967
113845597	CARTPT	TCONS_00179828
113844308	LOC113844308	TCONS_00134669
101791949	CHID1	XR_001194305.3
113844104	TMBIM1	XR_003498562.1
101791121	ACVR2B	TCONS_00035542
101801926	SLC1A3	TCONS_00201312,TCONS_00207200
101793367	RAB14	XR_003501012.1
101801352	CNR1	XR_003496535.1
101796206	LOC101796206	XR_003499635.1
101801282	LOC101801282	TCONS_00101015
101793801	STOM	XR_003501012.1
101798739	OSER1	XR_003501462.1
101798379	HAS2	XR_002401898.2
101800314	CDC20B	XR_003492867.1
101799690	ARSJ	XR_003496839.1,XR_002404349.2
106016676	LOC106016676	TCONS_00046999
113839994	RPS26	TCONS_00197825
101804712	ARHGDIB	TCONS_00030967
101793314	DRAM1	TCONS_00029353,TCONS_00029354,TCONS_00029351
110354322	TCTEX1D4	TCONS_00128507
101802308	KDM7A	XR_003494398.1
101789416	HMBOX1	XR_003496644.1
101803112	M1AP	XR_003496765.1
101803163	SPRYD7	XR_003501156.1,XR_003501126.1,XR_003501132.1
101792248	LOC101792248	TCONS_00173090,TCONS_00173091,TCONS_00173073
101801054	C7H2orf88	TCONS_00123968,XR_002398535.2
101800564	NADK2	TCONS_00201312
101794240	SNRNP48	XR_002400549.2,XR_003495488.1
101795134	EAPP	TCONS_00110260
101790143	DIS3	TCONS_00002813
110354628	LOC110354628	TCONS_00173001
101789547	ZIC4	XR_002403673.2
101795223	ATP10A	TCONS_00004661
101791437	LOC101791437	XR_002404930.2
101793162	CPXM2	TCONS_00115353
101805370	LOC101805370	TCONS_00030967
101803318	SLC1A1	TCONS_00208478
101799111	IGF2	TCONS_00100762
101803062	WRN	XR_003496821.1
101794901	CH25H	TCONS_00113417
101800945	GSPT1	XR_003500676.1
113839919	HMGA1	XR_002405347.2,XR_001194059.3
106020544	RUFY4	XR_003498562.1
101804275	ACAD11	XR_003495051.1
110353715	MZB1	XR_003500470.1
101795481	LOC101795481	TCONS_00146925
101789970	COMMD2	XR_003499067.1
101791878	CHPT1	TCONS_00029353,TCONS_00029354,TCONS_00029351
101793494	RPL23	XR_003492700.1
101800310	ERN2	XR_003500715.1
101798268	LOC101798268	TCONS_00083416
101795867	SPPL2A	TCONS_00146925
101803229	CASTOR2	XR_002401230.2
101791916	AARS2	TCONS_00064167
110354596	LOC110354596	TCONS_00071216,TCONS_00071219,TCONS_00071221
113840369	PCSK5	XR_003492959.1
110353632	SOX2	TCONS_00136080
113844148	LOC113844148	TCONS_00119823
113845531	PDE6G	TCONS_00176373
101805018	LOC101805018	XR_003495051.1
101793205	NCBP1	XR_003492996.1
101803178	KAT7	TCONS_00197450
110352566	LOC110352566	XR_003501368.1
101795090	CFAP100	TCONS_00160588
113845384	LOC113845384	TCONS_00173097,TCONS_00173090,TCONS_00173091,TCONS_00173073
101804201	GMIP	TCONS_00194808
101791755	XKR6	TCONS_00071216,TCONS_00071219,TCONS_00071221
101792328	ERP27	TCONS_00030967
101801829	HOXD12	TCONS_00121083
101795709	TNIP2	XR_002400493.2
101793288	LOC101793288	TCONS_00062235
101791912	EGFL6	XR_003493642.1
106014260	LOC106014260	TCONS_00205728
101796300	TNFAIP3	XR_217118.4
113839625	PIGF	XR_003496249.1,XR_002402140.2
101803444	PSMG4	TCONS_00041904
101790197	RTF2	XR_002404946.2,TCONS_00186518
113839947	LOC113839947	TCONS_00197173
101803159	NAV1	XR_003492616.1
106015878	LOC106015878	TCONS_00058511,TCONS_00058499,TCONS_00058504,TCONS_00045456,XR_002400385.2
101796908	LOC101796908	TCONS_00101015
113841302	LOC113841302	TCONS_00215913
101795413	PRPF8	XR_003501334.1
101799232	NUDT9	TCONS_00094234,TCONS_00094235,XR_003497134.1
101791836	LOC101791836	TCONS_00142332
101803241	USP25	TCONS_00007469
101804185	CEP95	XR_001186368.3
101791100	SERINC3	XR_003501462.1
101800642	SNRPD3	TCONS_00171368,XR_003500888.1
101791564	LOC101791564	XR_003492288.1
101803756	LOC101803756	TCONS_00174854
101804896	TNC	XR_002403453.2
101792597	SPTBN5	TCONS_00101706,XR_001195752.3
101796878	USPL1	XR_001189535.3
101789413	OSBPL8	TCONS_00031611
101789822	MRPL42	XR_003499245.1
101802880	LOC101802880	XR_002400549.2,XR_003495488.1
101791498	ABHD8	TCONS_00179828
101797350	PRUNE2	XR_003493044.1
101803004	DLX3	XR_003492700.1
101799643	LOC101799643	XR_003493450.1
101794045	CALCR	TCONS_00037371
101795238	LOC101795238	TCONS_00173001
101802986	RNPEP	XR_003492616.1
106019526	LOC106019526	XR_001194425.3
110353789	LOC110353789	TCONS_00198308
101803320	WDR70	TCONS_00201353,TCONS_00201349
101794462	LOC101794462	TCONS_00141653
101804951	F5	XR_003494885.1
101803340	LUZP1	TCONS_00191629
101805377	MXI1	XR_003498057.1
106018485	LOC106018485	XR_003500076.1
113844434	LOC113844434	TCONS_00136986
101796385	SERPINF2	XR_003501334.1
101801984	LOC101801984	TCONS_00189233
101798588	SI	XR_003499231.1
113845647	LOC113845647	TCONS_00179828
101798829	NEU2	XR_003499173.1,XR_003499171.1
101792399	DLL4	XR_002406224.2
101793988	RNF24	TCONS_00089303
101798036	BEST4	TCONS_00128507
101801407	UBE2T	XR_003492608.1
101797593	SLC22A7	TCONS_00062517
101790651	LOC101790651	TCONS_00173274
110354660	LOC110354660	TCONS_00215913
101804684	MYBPH	XR_003492593.1
101800284	FATE1	XR_002401196.2
113844857	PML	TCONS_00147142
101798662	LOC101798662	TCONS_00086958,TCONS_00094234,TCONS_00094235,XR_003497134.1
101798310	NOX1	TCONS_00142674
101804529	SLC38A10	TCONS_00176373
101794244	LOC101794244	XR_003500516.1
101804987	BMP2K	XR_002399093.2,XR_002399101.2
113844495	LOC113844495	TCONS_00140117
113844329	IER5	TCONS_00133900
101795443	CIPC	TCONS_00099950
101793722	MTR	XR_001192369.3
101802507	SH3BP5	TCONS_00039194
101805222	LOC101805222	TCONS_00030967
106020611	LOC106020611	TCONS_00172903,TCONS_00172551,TCONS_00172898,TCONS_00172905
101796736	C6H10orf143	TCONS_00115054,XR_001186526.3
101803990	ALKBH3	XR_003497516.1,TCONS_00110762
101802536	MACF1	TCONS_00190795
101789973	SENP5	TCONS_00139099
106019818	CHCHD2	XR_003501373.1
101792817	B4GALT1	XR_003492996.1
101790468	GLI2	XR_003498517.1
101797217	EBF3	TCONS_00115054
101790460	LOC101790460	XR_003497419.1
101796035	PPP1R3B	TCONS_00083568
101793864	C4H4orf33	XR_003497063.1
101803818	ENDOD1	XR_003500262.1
101791484	BCOR	TCONS_00023146
101803352	CD74	TCONS_00161655
101791001	LOC101791001	TCONS_00147142
101794671	ADAM22	TCONS_00037101
113843790	SPTSSA	TCONS_00110260
101794172	MTMR9	TCONS_00071216,TCONS_00071219,TCONS_00071221
101792121	FAM118B	XR_001190376.3
101790471	AAR2	TCONS_00186290
101801081	IL4	TCONS_00161136,XR_003500542.1,TCONS_00161164
101793068	PHKG1	XR_003501373.1
101800704	SOWAHA	TCONS_00161136
101797085	LOC101797085	TCONS_00101015
101802810	CEP85	XR_003492373.1
101803794	CACNA1I	TCONS_00029966
110351195	PIBF1	TCONS_00002813,TCONS_00020000
101789558	TNFAIP8L1	XR_003501368.1
101796976	LOC101796976	TCONS_00030967
101805206	IDS	XR_003499445.1
101803149	TNFSF11	TCONS_00019618
101793125	WASHC3	TCONS_00029353,TCONS_00029354,TCONS_00029351
101792629	SMU1	XR_003492996.1
113840872	LOC113840872	TCONS_00213499
101795634	CSNK1D	XR_003501236.1
101793804	ATP5F1B	TCONS_00197825
101796274	ICK	TCONS_00080380
101798550	HSPH1	XR_001189535.3
101802643	C1H2orf40	TCONS_00004110
101800389	CCSER2	XR_002405177.2
101789552	ATG3	XR_003494885.1
113843514	LOC113843514	XR_003496765.1
101796488	ARL4A	TCONS_00037663
113843594	PRDM8	XR_002399103.1,XR_003497143.1,XR_002399101.2
113843308	LOC113843308	XR_003496035.1,XR_003495953.1
101794955	KDM1B	TCONS_00039767
101801385	VRK2	XR_003496001.1,XR_003496002.1
101794445	DCBLD2	XR_003494865.1,XR_003494867.1
101791455	TMOD1	XR_003492996.1
101790502	TTPA	TCONS_00057881
101789867	LOC101789867	XR_003492608.1
101792391	RBM11	TCONS_00007583
101801834	ACSL5	XR_002399635.2
101799303	KCNQ1	XR_002402269.2
101794674	PIWIL2	TCONS_00190455
101803859	TMC3	TCONS_00149723,TCONS_00149727
101791528	C1QTNF6	TCONS_00012044
101800866	LUZP2	XR_003497603.1
101801709	STIM2	XR_003497259.1
101799850	FOXO3	TCONS_00067689,TCONS_00067699
101800679	ANO3	XR_003497603.1,TCONS_00103820
101802238	POLR3A	XR_003498075.1
101790909	LOC101790909	XR_003501224.1,XR_003501219.1
101793846	FXR1	TCONS_00136080
101795361	CLDN16	XR_003499198.1,XR_001195385.3
113839898	RPS10	XR_002405347.2,XR_001194059.3
101804517	CCNC	TCONS_00068062
101801574	LOC101801574	TCONS_00146925
101803541	GLS	XR_002398554.2,XR_003498230.1
101805030	CCDC60	XR_003500832.1,XR_003500833.1
110353866	LOC110353866	TCONS_00063735,XR_003496198.1,TCONS_00074306
106014439	MDFIC2	XR_002398426.2
101791581	LOC101791581	TCONS_00174854
101801977	LOC101801977	TCONS_00072248
101794594	C2H7orf25	TCONS_00052997
101797894	GDAP1L1	XR_003501462.1
101792978	CMSS1	XR_003494865.1,XR_002405285.2,XR_003494867.1
101791480	RUNDC1	TCONS_00197547
101790650	LRP5	XR_002399708.2
101792844	BECN1	TCONS_00197547
101793981	GSN	XR_003501012.1
101792663	PSME3	TCONS_00197547
113845197	LOC113845197	TCONS_00161655
101804445	CD93	XR_003495949.1
101789572	PPARA	XR_003496035.1,XR_003495953.1
101791765	EZH1	TCONS_00197547
101799844	SLC5A12	TCONS_00103820
101789656	SLC9B2	XR_003496791.1
101794697	PAAF1	XR_003498644.1,XR_003498642.1
101798667	AJM1	TCONS_00173274
101795180	PCDH10	TCONS_00093359,TCONS_00093361
101799810	SRRM4	XR_003500832.1,XR_003500833.1
101803957	LOC101803957	TCONS_00174854
101792649	ATP6V1G1	XR_002403453.2
101794174	LOC101794174	XR_002398570.2
101802766	DNAJC18	XR_003500470.1
101802031	DLG5	XR_003498075.1
101797430	OSBPL3	XR_002404193.2
101795536	PTCH2	TCONS_00128507
101796650	AQP5	TCONS_00197825
101789868	PXK	XR_003500404.1
101803440	LOC101803440	XR_002403197.2
101789615	GMFB	TCONS_00105407
101797443	XPR1	TCONS_00133900
101804816	CERS6	XR_001190040.3,XR_002401863.2
101799183	KIRREL3	XR_001190376.3
101803563	MYH11	XR_002401604.2
101794838	INTS11	XR_002398570.2
101791428	XYLB	XR_002405217.2,TCONS_00035558
101792835	RAB21	TCONS_00014083
101799855	ELMOD3	TCONS_00190455
101801084	B3GNT9	XR_002404930.2
113843042	LOC113843042	TCONS_00030967
101790532	INPP5F	XR_003498109.1
101796607	CST7	TCONS_00062517
101799415	ASNSD1	TCONS_00123968,XR_002398535.2
101802326	ITGA1	TCONS_00207522
113839581	STMND1	XR_003495354.1
101793552	SLC11A2	TCONS_00197825
113843792	CDKN1C	XR_002402269.2
101799653	GBGT1	TCONS_00175574
113843472	LOC113843472	XR_003496791.1
101794722	LOC101794722	TCONS_00030967
101801492	RBM41	XR_002401196.2
101804833	LOC101804833	XR_003495051.1
101805320	LUC7L3	XR_003501110.1
101793246	EDC3	TCONS_00147142
101797971	FIBIN	TCONS_00103820,XR_003497671.1
101797083	GCNT3	XR_003499693.1
101791104	ITGA6	XR_003498607.1
106019822	RBP1	XR_001194978.3
101803558	DDO	XR_003496498.1
101789636	UBE2N	XR_003499245.1
101793564	TRH	TCONS_00158513
101801765	LOC101801765	TCONS_00077398
101792161	LOC101792161	XR_003501012.1
101790389	AKAP7	TCONS_00066763
101799472	RALGDS	TCONS_00175574
101789685	ZNF438	XR_001194608.3
101796860	GLRX3	TCONS_00115054,XR_001186526.3
101802441	AGFG1	XR_003499210.1
101795761	ZDHHC22	TCONS_00099950
101791686	CCDC88C	TCONS_00099325
101804464	MYL3	XR_003495127.1
101797368	TRIO	XR_003495472.1
101795759	LOC101795759	XR_001194316.3
113844134	LOC113844134	XR_003498501.1,XR_003498496.1
101797158	SNX30	TCONS_00205701,TCONS_00205728
101803013	CCL20	XR_003499210.1
110352716	LOC110352716	TCONS_00083568
101796193	CEP44	XR_002405616.2
101791654	LOC101791654	XR_002402485.2
101797763	LOC101797763	TCONS_00087049,TCONS_00087038
101792211	CHAC1	XR_002406224.2
101803754	KMT5B	XR_003497816.1
106014914	FGF5	XR_002399103.1,XR_003497143.1,XR_002399101.2
101797950	AREG	TCONS_00087038
101805315	MAP2K4	XR_003501224.1,XR_003501219.1,TCONS_00177303
101803265	MTF1	TCONS_00191071
101804264	SH3RF1	XR_002401687.2
101803764	PGLS	TCONS_00194808
101799242	ATP11C	TCONS_00142674
101800662	SOX13	TCONS_00195433
110352753	ASCL2	TCONS_00100762
101802116	MAPK13	XR_003492557.1
101803046	G0S2	XR_003492579.1,XR_003492578.1,XR_003492577.1
101798845	IBSP	TCONS_00086958,TCONS_00094234,TCONS_00094235,XR_003497134.1
101798409	ATG16L1	XR_003499173.1,XR_003499171.1
101791270	R3HDML	XR_003501462.1
101796036	SLC13A4	XR_001190677.3
113845404	LOC113845404	TCONS_00172903,TCONS_00172551,TCONS_00172898,TCONS_00172905
101805391	SLC27A1	TCONS_00194808
101792156	TRMT1L	XR_003498686.1,XR_003498681.1
113842093	LOC113842093	XR_003494400.1
101796809	LOC101796809	TCONS_00083568
101793393	TSTD2	XR_003492996.1
101797680	TAP1	TCONS_00172551,TCONS_00172898
101789879	IRF2	TCONS_00084470
113843060	LOC113843060	TCONS_00030967
101793894	BHLHE40	XR_001190504.3
101802529	PSMA7	TCONS_00184806
101792400	GNPTAB	TCONS_00029353,TCONS_00029354,TCONS_00029351
101795617	SLCO2A1	TCONS_00136986
101797494	LOC101797494	TCONS_00063735,XR_003496198.1,TCONS_00074306
113839941	LOC113839941	TCONS_00195433
101789573	MTG2	TCONS_00184806
113842171	LOC113842171	XR_003494483.1
101796470	LOC101796470	TCONS_00197825
101792725	GLP1R	TCONS_00064226
101801231	GTF2F2	TCONS_00002397,TCONS_00002394
101792968	CHST15	TCONS_00115353
101792566	HIP1R	XR_003500817.1
113843068	LOC113843068	TCONS_00030967
101796197	LOC101796197	TCONS_00101015
113842382	C1H3orf85	XR_003494803.1
101797353	HMGB1	XR_001189535.3
101795608	TLCD2	XR_003501334.1
101791850	LOC101791850	XR_002402485.2
113844165	LOC113844165	TCONS_00127127,TCONS_00127126,TCONS_00122971
106015793	SMKR1	XR_003498448.1
101796268	GTPBP8	XR_003494885.1
101798333	LOC101798333	TCONS_00134409
101796002	NARS	TCONS_00206291,TCONS_00206292
113844283	TNFSF4	XR_002400424.2,XR_003498733.1,XR_003498732.1
101792472	BNIP2	XR_003499693.1
101793992	LOC101793992	TCONS_00030967
101789539	CACUL1	XR_003498152.1,TCONS_00115586
101794339	LOC101794339	TCONS_00007583
101801261	PDXDC1	XR_003500676.1
113839742	LOC113839742	TCONS_00190455
101792071	SERBP1	TCONS_00127816
101801267	UTP14A	TCONS_00141653
101795087	PDLIM5	TCONS_00083416
101800140	GALNT6	TCONS_00197825
101793606	TBC1D15	TCONS_00014083
101796058	FAM171B	XR_003498464.1
101796643	LOC101796643	TCONS_00173097,TCONS_00173090,TCONS_00173091,TCONS_00173102,TCONS_00173103,TCONS_00173073
101796714	FOXB1	XR_003499693.1
101801163	LOC101801163	XR_003492867.1
101797297	PERP	XR_217118.4
101801999	TEDC1	XR_003498818.1
101799693	GSR	XR_003496821.1
101796545	SH3BP2	XR_002400493.2
101792790	LOC101792790	TCONS_00101654
101804473	SLC35A5	XR_003494885.1
101798790	OSGEPL1	TCONS_00123968,XR_002398535.2
101800631	FUT8	XR_002402016.2,XR_002402017.2
101791342	DUSP5	XR_003498057.1
101798011	LOC101798011	TCONS_00125890
101797577	SCPEP1	XR_003501236.1
113843048	LOC113843048	TCONS_00030967
101797439	SHROOM1	TCONS_00161136
101798820	GABRP	XR_003500541.1
101803976	LOC101803976	XR_002403197.2
101796898	ZXDC	TCONS_00160588
101795552	LOC101795552	TCONS_00101015
101798121	PAQR3	XR_002399093.2,XR_002399101.2
101803155	SLC40A1	XR_002398535.2
113839920	LOC113839920	XR_002405347.2,XR_001194059.3
113845383	LOC113845383	TCONS_00173097,TCONS_00173090,TCONS_00173091,TCONS_00173102,TCONS_00173103,TCONS_00173073
101804479	MANEAL	TCONS_00191071
101792962	PHF21B	XR_001190675.2
101794092	LOC101794092	XR_001194316.3
101792307	TMEM151B	TCONS_00064167
101791067	COPS8	XR_003498501.1,XR_003498496.1
101790579	LOC101790579	XR_001186746.3
101802173	RPS27A	TCONS_00072248
113841439	RAI2	TCONS_00022608
101801379	VTI1A	XR_002399635.2
101801241	OTUD1	XR_003495192.1,XR_003495191.1
101796333	OSTN	XR_003499198.1,XR_001195385.3
101792980	KLHL10	TCONS_00197173
101795824	PPFIA2	TCONS_00012417
101797586	PRPH2	XR_003496349.1,XR_003496340.1
101804850	LOC101804850	XR_003500404.1
101799042	LOC101799042	TCONS_00071751
101802321	DUSP7	XR_003500264.1
101795877	POU6F1	TCONS_00197825
101799299	PARD3B	XR_002400759.2
101790458	SYT9	XR_002399499.2
101800396	NOTCH2	XR_003498733.1,XR_003498732.1
113844295	LOC113844295	XR_001194316.3
101803103	GPAM	XR_002399635.2
101792274	GADD45A	TCONS_00127816
101801648	CAMK2D	XR_003496839.1,XR_002404349.2
101802999	LOC101802999	XR_002401604.2
101793483	NKD1	XR_002403105.2
101798691	TSC22D2	XR_003499067.1
101793865	CEP97	XR_001189468.3
101795523	MEIS1	XR_003496069.1
101796072	CELA1	TCONS_00197825
101801867	HIVEP1	XR_002404176.2,XR_003495398.1
113839763	LOC113839763	TCONS_00190455
101801204	LOC101801204	XR_002402016.2,XR_002402017.2
101795891	LOC101795891	TCONS_00030967
101803310	LRP3	XR_002402390.2,XR_003500097.1
101805116	NET1	TCONS_00034553
113842517	LOC113842517	TCONS_00039194
101802974	EPSTI1	TCONS_00019618
101795935	LOC101795935	XR_003494008.1
101803358	SYT2	XR_003492616.1
101803731	CGRRF1	TCONS_00097895,TCONS_00105407
101789531	LOC101789531	TCONS_00122367
106016778	MPV17L	XR_003500676.1
113839939	LOC113839939	XR_003492593.1
101795480	AP1S3	XR_002405232.2
113840873	LOC113840873	TCONS_00213499
101805470	LOC101805470	XR_002403673.2
101798634	ATP2B2	XR_003500284.1
101789650	PDGFC	XR_003496988.1,XR_003496986.1
101791397	DPP7	TCONS_00174854
101795858	LOC101795858	TCONS_00160588
101798414	CPTP	XR_002398570.2
101795345	EIF2B3	TCONS_00128507
101801972	LOC101801972	TCONS_00146925
101793692	HEPACAM2	TCONS_00050138
101790367	IP6K3	XR_003492608.1
101798787	VKORC1L1	XR_003501373.1
113844272	LOC113844272	TCONS_00134669
101805064	SEC63	TCONS_00067699
101790161	BBS10	TCONS_00031611
101800819	ZC3H6	XR_003495949.1
113842285	LOC113842285	XR_003494612.1
113845388	LOC113845388	TCONS_00173097,TCONS_00173090,TCONS_00173091,TCONS_00173102,TCONS_00173103,TCONS_00173073
101800594	PHGDH	XR_003498733.1,XR_003498732.1
101805008	UBAP2	TCONS_00206833
101798275	TNPO3	XR_003498448.1
101794597	NCF4	TCONS_00012044,TCONS_00012007
101789658	LPAR2	TCONS_00194808
101795208	STEAP4	TCONS_00037101
113841607	LOC113841607	TCONS_00217392
101794869	LOC101794869	TCONS_00083568
101803607	SMIM30	TCONS_00032566,TCONS_00014936
101792556	B3GNTL1	XR_001186368.3
101791667	TPST1	XR_003501373.1
101801800	GBE1	TCONS_00007729,XR_002405695.2
113844973	IRX5	XR_002399796.2,XR_002399797.2,XR_003500062.1,XR_002399795.2
101795245	LOC101795245	XR_003499635.1
101791165	DCP1A	XR_002401927.2
101801458	ZDHHC9	TCONS_00141653
101791089	ABCG2	TCONS_00086958,TCONS_00094234,TCONS_00094235
113844156	LOC113844156	XR_003498448.1
101798688	STRN	TCONS_00063735,XR_003496198.1
101805032	IL16	TCONS_00149723,TCONS_00149727
101802504	ADAMTS12	XR_003492930.1
101798028	SGCZ	XR_002404607.2
101800267	FRAS1	XR_003496816.1
101795991	RAB17	XR_003498501.1,XR_003498496.1
101790315	ANKRD16	TCONS_00034553,TCONS_00034578
101805431	SPDEF	XR_002405347.2,XR_001194059.3
110354662	LOC110354662	TCONS_00173001
101801733	STAB1	XR_003500264.1
101796241	EP300	TCONS_00012417
101799982	FBLN5	TCONS_00099325
101798402	WDR53	TCONS_00136986
101801089	GRK2	TCONS_00101015
113839969	PLEKHH3	TCONS_00197547
101804877	DENR	XR_003500817.1
101789627	ADRA1D	XR_003496741.1
101797512	POF1B	TCONS_00145506
101799278	CD180	XR_003492938.1
101805261	ATP2A2	XR_003500817.1
101792318	CYLD	XR_002403105.2
113839777	KIAA1522	TCONS_00190795
101793869	CNKSR2	TCONS_00023606
113845275	LOC113845275	XR_003500701.1
101802767	PSMB2	TCONS_00191851
101790358	LOC101790358	XR_003499067.1
101790938	EXOG	TCONS_00035542
113845401	LOC113845401	TCONS_00173001
101796289	TMEM106B	TCONS_00037656,TCONS_00037654
101800394	LOC101800394	TCONS_00173097,TCONS_00173090,TCONS_00173091,TCONS_00173102,TCONS_00173103,TCONS_00173073
101796895	LRRC32	TCONS_00017267,XR_002404125.2,TCONS_00000420
101798998	PPP4R3A	TCONS_00099325
101792143	TSPAN4	XR_001194305.3
101801785	TARDBP	TCONS_00189233
101802161	TBPL1	TCONS_00077398
101798025	PFN2	XR_003499067.1
106018096	FOXQ1	TCONS_00041826,XR_002403650.2,XR_002403653.2
101791602	ATP11A	TCONS_00003915
101791706	TTC17	XR_003497516.1
101793221	WHRN	XR_002403453.2
101796159	LOC101796159	XR_003501462.1
101800460	MRPL1	XR_003496816.1
101790680	TMEM268	XR_002403453.2
106017402	LOC106017402	XR_003495247.1
101801975	NSMCE2	TCONS_00046999
101795674	PLEKHB1	XR_003498651.1,XR_003498644.1,XR_003498642.1
101790028	LOC101790028	TCONS_00194808
113845425	LOC113845425	XR_002403197.2
101798529	GNAI2	TCONS_00160261
101789844	DSN1	TCONS_00194808
101803562	TRIB1	TCONS_00046999
101795475	UBE2R2	TCONS_00206833
101804245	PPDPFL	TCONS_00043995
101796331	FAS	TCONS_00113417
101802198	COL6A6	TCONS_00039194
101798262	TENM1	XR_002403356.2
101801747	LOC101801747	TCONS_00002397,TCONS_00002394
101790141	DIAPH2	XR_217080.4
101804760	LOC101804760	TCONS_00212448
101802683	TRIM29	XR_002403818.2
113844103	PNKD	XR_003498562.1
101798029	SFPQ	TCONS_00191851
113839771	LOC113839771	TCONS_00191851
101789717	AFG1L	TCONS_00067699
101803659	KDM1A	TCONS_00191629
101790595	ERC2	TCONS_00156986,TCONS_00157029
101798521	ZBTB41	TCONS_00134409
101803900	MANBA	XR_003496791.1
101794640	TAOK3	XR_003500832.1,XR_003500833.1
101792777	ROBO1	XR_003494733.1
101804858	DLGAP5	TCONS_00097895
101802769	REG4	XR_003498733.1,XR_003498732.1
113843447	PYURF	TCONS_00083568
101792194	PDLIM4	XR_003500542.1
101803704	LOC101803704	TCONS_00141653
101792985	JMJD7	TCONS_00101654
113841885	LOC113841885	XR_003494256.1
101792090	LOC101792090	TCONS_00028114
101796013	NXPH2	TCONS_00127127,TCONS_00127126,TCONS_00122971
101796060	LAPTM4B	XR_001194122.2
101801989	FCHSD2	XR_003498644.1
101802175	LOC101802175	XR_003492187.1
101804552	PLAU	XR_003497896.1
101801069	RSL1D1	XR_003500676.1
101797591	LOC101797591	XR_001188573.3,TCONS_00033656
101799721	LOC101799721	XR_002398426.2
101805182	RASL11B	XR_003497177.1
101796830	RMDN2	TCONS_00074346,TCONS_00074306
101804868	SCFD2	TCONS_00094572,XR_003497177.1
101789697	AAMP	XR_003498562.1
101798496	LOC101798496	TCONS_00071751
101800935	TBC1D22B	XR_003492557.1
101797168	SCRN1	TCONS_00038425
101793065	LOC101793065	XR_003496791.1
113845395	LOC113845395	XR_002403197.2
101790968	FAM19A2	TCONS_00014428
101791490	SLC35D1	TCONS_00127816
101791295	RPL27	TCONS_00197547
113839967	SLC48A1	TCONS_00198053
101796068	ASL	XR_003501373.1
101803214	RASSF6	TCONS_00087049,TCONS_00087038
101794676	GPRIN3	XR_001190362.3
110351611	MED22	TCONS_00175574
101795303	TF	TCONS_00136986
101796906	GTF2A2	XR_003499693.1
113839781	LOC113839781	XR_003492373.1
101805172	PLCB4	XR_003496653.1,XR_003496652.1
101801767	ZC2HC1A	TCONS_00058511,TCONS_00058499,TCONS_00058504,TCONS_00045456
110352552	LOC110352552	XR_003500715.1
101794511	TTC25	TCONS_00197173
101800660	TCFL5	TCONS_00184865,TCONS_00184866
101798822	GFPT2	TCONS_00161515
101794936	PTGFRN	XR_002401149.2
101798791	CRLF3	XR_001186359.3,XR_001186360.3
101793995	VMP1	XR_003501283.1
113843456	LOC113843456	XR_003496765.1
113845758	LOC113845758	TCONS_00186884
101793200	TUBD1	XR_003501283.1
101790723	ARC	XR_002400414.2
113843774	LOC113843774	TCONS_00101015
101799143	NGEF	XR_003499173.1,XR_003499171.1
101790258	FAM149A	XR_003497224.1
101799131	CSGALNACT1	XR_003496821.1
101799735	GPD2	XR_002403433.2
101798232	LOC101798232	XR_003501373.1
101793887	LOC101793887	TCONS_00012044,TCONS_00012007
101803393	LOC101803393	TCONS_00105407
101797437	EMSY	TCONS_00017244,TCONS_00017267,XR_002404125.2
101798776	HYDIN	XR_001193465.3
101791214	CDK19	XR_003496498.1
101792014	SLC44A2	TCONS_00194808
101793613	PRELP	TCONS_00195433
106017786	LOC106017786	XR_002403197.2
101804117	UTP11	TCONS_00191071
XLOC_122027	XLOC_122027	TCONS_00218458
101801849	MARF1	XR_002401604.2
101791895	LOC101791895	XR_003501373.1
101796210	LOC101796210	TCONS_00186518
101794411	FCHO2	TCONS_00208264
101803904	FBLN7	XR_003495949.1
113845400	LOC113845400	TCONS_00173001
101801967	SLC2A12	TCONS_00077398
101802833	LOC101802833	XR_001189230.3
101800637	RNF150	XR_003497034.1
101795326	PNLDC1	TCONS_00076225
101790327	TMEM220	XR_003501224.1,XR_003501219.1
101804197	TOX3	XR_001188763.3
101792444	NMRK2	XR_003501368.1
101792544	CLK3	TCONS_00147142
106015148	HOXD3	TCONS_00121083
101799454	DAB2IP	XR_003501012.1
101801598	FANCF	TCONS_00111131
101802830	SLC6A14	XR_002406931.2
101804632	CBR4	XR_002401687.2
101803651	STARD5	TCONS_00149723,TCONS_00149727
101794364	PTBP3	TCONS_00205701,XR_002400144.2
101795250	CACNA1E	TCONS_00133900
101792200	LIPI	TCONS_00007583
101803041	LOC101803041	XR_002399708.2
101797419	SUPT7L	XR_003496228.1
101804196	RNF8	TCONS_00064167
101792999	ZEB2	XR_001186148.3
101794201	DCTN5	XR_003500715.1
113839787	NDUFS5	TCONS_00190795
101795275	LGI3	TCONS_00190455
101793540	EDARADD	XR_001192369.3
101803110	CHD9	XR_001188764.3
101794139	PARPBP	TCONS_00029353,TCONS_00029354,TCONS_00029351
101804498	CENPQ	XR_001186746.3
113845410	LOC113845410	TCONS_00172903,TCONS_00172551,TCONS_00172898,TCONS_00172905
101790416	UBL5	TCONS_00194808
101794425	KLHL3	XR_003500516.1
101803429	LOC101803429	XR_001188689.3
101795555	TMEM207	XR_003499198.1,XR_001195385.3
113844440	COPS9	TCONS_00140117
101797302	ENKD1	TCONS_00148089
101790131	LOC101790131	XR_003501224.1,XR_003501219.1
101799199	GGT1	TCONS_00171368,XR_003500888.1
113845396	LOC113845396	TCONS_00172903,TCONS_00172551,TCONS_00172898,TCONS_00172905
101801142	L3MBTL2	TCONS_00012417
101794732	FNDC1	TCONS_00076225
113840163	LOC113840163	TCONS_00206833
101792557	DMP1	TCONS_00094234,TCONS_00094235,XR_003497134.1
101790449	TAF4	TCONS_00184806
101795868	MTDH	XR_001194122.2
101798371	TRERF1	XR_003496349.1
101791576	CSNK1G3	TCONS_00210788,TCONS_00210773,TCONS_00210779
101797471	ARFGEF3	XR_217118.4
101805202	STK32C	XR_003497966.1
101796845	AQP2	TCONS_00197825
110352459	FBXL12	TCONS_00194808
101798100	LOC101798100	TCONS_00172551,TCONS_00172898
101794587	NR2C2	TCONS_00158513
110352606	THBD	XR_003495949.1
101804803	MMUT	XR_001186746.3
101790964	ATP9A	XR_003501474.1,TCONS_00186381
101793642	SYNCRIP	XR_003496543.1
101801731	TUSC3	TCONS_00091216
101799949	LOC101799949	XR_003500542.1,TCONS_00161164
101794430	PRKD1	XR_001190902.3
101800845	MRGBP	TCONS_00184865,TCONS_00184866
101797166	PRAG1	TCONS_00083568
101796674	EXD3	TCONS_00173274
113841356	LOC113841356	TCONS_00216215
113843321	LOC113843321	TCONS_00029353,TCONS_00029354,TCONS_00029351
101800964	LOC101800964	XR_003496816.1
101797869	LOC101797869	TCONS_00172903,TCONS_00172551,TCONS_00172898,TCONS_00172905
101798786	NFATC2	TCONS_00186381
101794700	ZFHX4	XR_003495736.1,XR_001193850.3
101797795	MFF	XR_003499210.1
101792358	TUBG1	TCONS_00197547
101797449	WNT8A	XR_003500516.1
101797997	PPP1R12B	XR_003492616.1
101799476	NBEA	TCONS_00018902
110354773	LOC110354773	TCONS_00190455
113840874	LOC113840874	TCONS_00213499
101802555	SLC38A11	XR_003498361.1
101793590	CDCA7L	XR_003495247.1
101790478	HDAC7	TCONS_00198053
101793808	ACAP3	XR_001185906.3,XR_003492288.1,XR_002398570.2
101804870	SMC3	XR_003498057.1
101804290	PLPP6	XR_003498733.1,XR_003498732.1
101796354	ZNF711	TCONS_00145506
101804758	MED15	TCONS_00169931,XR_003500888.1
113840603	LOC113840603	TCONS_00212448
101792288	NXPE3	XR_001189468.3
101796888	CCDC33	TCONS_00147142
101804272	EPM2A	XR_002403089.2
101793183	CNTRL	XR_003501012.1
101804633	SSTR4	XR_003495949.1
101800888	KIF3A	TCONS_00161136,XR_003500542.1,TCONS_00161164
101792703	TCP1	TCONS_00076225
101798048	LOC101798048	TCONS_00080380
101801633	SCIN	TCONS_00037663
101789720	LOC101789720	TCONS_00173073
101801396	NQO2	TCONS_00041904,XR_003495461.1
101805150	MDM2	TCONS_00031887
101800782	LOC101800782	XR_003498052.1
XLOC_064089	XLOC_064089	XR_001190947.3,XR_002402712.2
101798731	MAD2L1	XR_003497119.1
101802397	KLHDC7A	TCONS_00188890
106015200	LOC106015200	TCONS_00140955
101804205	DHDDS	XR_003492373.1
106016069	MSH5	TCONS_00066763
101797005	AFF4	TCONS_00161136
101790784	PGS1	TCONS_00176373
101794330	CEP19	TCONS_00136986
101804087	NAPB	XR_003495949.1
101790966	PLCB1	XR_003496653.1,XR_003496652.1
101794262	MYO1B	XR_003498559.1
101797417	HNF4A	XR_003501462.1
101789550	DUSP6	XR_003495506.1
101798761	RILP	XR_003501334.1
113840253	NXNL2	TCONS_00203854
113843167	ZFP36L2	XR_003496265.1
101799129	KCNIP1	XR_003500541.1
106014932	LOC106014932	TCONS_00087049,TCONS_00087038
101790071	LOC101790071	TCONS_00034553
101797133	RPS8	TCONS_00128507
101794917	FGD5	TCONS_00158513
106014424	CCR10	TCONS_00197547
113841844	LOC113841844	TCONS_00219075
101790193	CCN2	TCONS_00077578
101805458	MZT1	TCONS_00002813
113845100	ABHD14A	TCONS_00160261
113844326	CRIP1	XR_003498818.1
101797163	ALOX5AP	XR_001189535.3
101796434	FAM192A	TCONS_00148089
101790857	METTL24	XR_003496498.1
101800112	BIN1	TCONS_00126571
101798726	APOLD1	TCONS_00030967
101789977	CALB2	XR_001193465.3
101797672	LRRC41	XR_001194316.3
101800226	LOC101800226	TCONS_00173274
101789755	MEST	TCONS_00034578
101789496	C13H3orf67	XR_002405375.2
101801417	TPT1	TCONS_00002397,TCONS_00002394
110351446	LOC110351446	TCONS_00030967
101793878	IL1R2	XR_001186906.3
101793703	SOX4	XR_003495330.1,XR_003495328.1,XR_003495339.1,XR_003495334.1
101800600	ZNF648	TCONS_00133900
101793456	LOC101793456	TCONS_00030967
110354597	LOC110354597	TCONS_00071216,TCONS_00071219,TCONS_00071221
101791181	EXTL3	XR_003496644.1
101799968	TEX33	TCONS_00012044,TCONS_00012007
113839600	DNAJB13	XR_003498644.1,XR_003498642.1
101795258	ANGEL1	TCONS_00100021
101797884	LOC101797884	TCONS_00145506
101793687	RPL24	XR_001189468.3
101801280	GAS2	TCONS_00111131
101796011	MC3R	TCONS_00186518
101792664	CRYGN	XR_002405217.2,TCONS_00035558
101792655	TMEM19	TCONS_00014083
101798397	DLGAP3	TCONS_00191851
101796934	DISP1	TCONS_00071751
101796450	NOL6	TCONS_00206833
101800742	MSTN	TCONS_00123968,XR_002398535.2
101795738	FAM13B	XR_003500516.1
101791789	CCNG2	XR_003496816.1
101798812	LCLAT1	XR_002403256.2
101800312	CBFA2T2	XR_003492187.1
101800175	FN1	TCONS_00119823
113843891	LOC113843891	TCONS_00101015
113845088	LOC113845088	TCONS_00160261
101798076	NDRG4	TCONS_00148089
101795017	SHCBP1	XR_003500076.1
101798225	B3GALT6	XR_003492288.1
113843495	LOC113843495	TCONS_00083568
113844304	KIAA1614	TCONS_00133900
101793511	LOC101793511	TCONS_00050138
101804322	LOC101804322	XR_002401604.2
101799621	SUDS3	XR_003500832.1,XR_003500833.1
101803669	SUCO	XR_002400424.2,XR_003498733.1,XR_003498732.1
101794180	PANK2	TCONS_00089303
101790950	LOC101790950	XR_003494885.1
113845757	LOC113845757	TCONS_00186884
113840018	RDM1	TCONS_00198308
101791717	CMTR1	TCONS_00064167
101789750	FBXO15	XR_003495585.1
101798559	LRCH2	TCONS_00142332
101803445	ATXN1	XR_003495354.1
101797684	SLC16A2	XR_003499635.1
101792784	COG3	TCONS_00002397,TCONS_00002394
101799674	ADRA2B	TCONS_00190455
101798540	TK1	TCONS_00176373
101800116	PLK1	XR_003500715.1
101796986	INIP	TCONS_00205701,TCONS_00205728
101804570	CRKL	TCONS_00169931
101803912	PIN4	TCONS_00141653
101793970	P3H4	TCONS_00197173
101794702	CNP	TCONS_00197173
101802342	HRH3	TCONS_00184806
101798160	GPM6A	TCONS_00091693
101793718	EIF3A	XR_003498152.1
101791483	GRM4	XR_003492608.1,XR_002405347.2,XR_001194059.3
101793967	NIT2	XR_002405285.2
101797138	LOC101797138	TCONS_00080380
101804294	NMNAT3	XR_001194978.3
101804631	RPS15A	XR_002401611.2
101801869	PACRG	XR_003496386.1
110352033	MRPL18	TCONS_00076225
101789995	ADGRL2	TCONS_00128845
113843157	LOC113843157	XR_001195538.3
101789794	SAMD4A	TCONS_00097895,TCONS_00105407
101795416	TSSK6	XR_003498559.1
101802979	ARSI	TCONS_00161655
101804553	CA10	XR_003501224.1,XR_003501219.1,XR_002400396.2
101790800	LOC101790800	XR_003492996.1
101796256	ZSWIM2	XR_003498464.1
101797247	HEATR5B	TCONS_00063735,XR_003496198.1,TCONS_00074306
101791941	PNO1	XR_003496052.1
113845380	LOC113845380	TCONS_00173097,TCONS_00173090,TCONS_00173091,TCONS_00173073
101798758	FADS2	XR_003497680.1
101794783	PPM1J	XR_003492611.1
113839582	THRB	XR_003495292.1
101796118	ACSL3	XR_002405232.2
101798514	LBH	XR_002403256.2
101792369	WTAP	TCONS_00076225
101801320	SLITRK6	XR_003492263.1
XLOC_117945	XLOC_117945	TCONS_00212448
101803326	SLC38A7	XR_001193465.3
101796269	SLC4A8	TCONS_00197825
101799316	RPA1	XR_003501334.1
101789518	CFAP299	XR_002399103.1,XR_003497143.1,XR_002399101.2
101795108	LIPA	TCONS_00113417
101802314	POU2F3	XR_002403818.2
101794275	TNXB	TCONS_00172903,TCONS_00172551,TCONS_00172898,TCONS_00172905
110353991	HSPB8	XR_003500832.1,XR_003500833.1
101801681	PIGC	XR_003498733.1,XR_003498732.1
101804106	LOC101804106	TCONS_00134409
101793151	CCDC66	TCONS_00156986
101797665	ACKR2	TCONS_00035280
101792379	HSD17B2	XR_002402485.2
101804519	LOC101804519	XR_002403197.2
101796953	DDIAS	TCONS_00017577
101804024	CPA6	XR_002402069.2
101793479	KIAA0930	XR_001190675.2
101794057	ST7L	XR_003492611.1
101792393	MLN	XR_003492608.1
113845040	SLC38A3	TCONS_00160261
101790388	ARHGEF17	XR_003498651.1,XR_003498644.1,XR_003498642.1
101804375	PBX4	TCONS_00194808
101794849	SETD4	TCONS_00023879,TCONS_00023883
101798487	SALL4	XR_003501474.1
101791050	SEC23IP	XR_003498109.1
101805123	BORA	TCONS_00002813
113841016	LOC113841016	XR_003493626.1
101799166	HTR7	XR_002399342.2
101800822	DDX18	XR_003498536.1,XR_003498533.1
101789850	RADIL	XR_002402477.1
101796214	SPOPL	TCONS_00127127,TCONS_00127126,TCONS_00122971
101794906	LOC101794906	XR_003499635.1
101792037	TMPRSS6	TCONS_00012044,TCONS_00012007
101801216	NPVF	XR_002404193.2
113844006	LOC113844006	TCONS_00117797,XR_003498191.1
113839995	LOC113839995	TCONS_00197547
101799489	SLC22A18	XR_002402269.2
[truncated: 404 more rows]

## Sheet: H_vs_N.difflncRNA.co_location
Target_mRNA_geneID	Target_mRNA_genename	Diff_lncRNA_ID
101794129	VPS54	TCONS_00062235
101798440	LOC101798440	TCONS_00126116
101804609	NPEPL1	TCONS_00184682,XR_003492180.1
113839664	LOC113839664	TCONS_00187251
101794118	YBX1	TCONS_00187528
101797573	PGR	TCONS_00018036
101805369	HMGCR	TCONS_00202387
101795684	SEPT4	TCONS_00200208
101802359	AFAP1	XR_003497333.1
101798236	LOC101798236	TCONS_00004110,TCONS_00021319
101804970	LOC101804970	XR_003496765.1
101796056	TRAF1	XR_003501012.1
101792135	WDR92	XR_003496052.1
101802846	BRD3	XR_003500981.1
101802940	CELF5	TCONS_00182184
101802767	PSMB2	TCONS_00191851
101790162	SELENOT	XR_003499073.1,XR_003499067.1
101800761	RETSAT	TCONS_00190455
101803077	BMP4	XR_003497554.1,TCONS_00105407,XR_003497550.1
106015872	LOC106015872	TCONS_00058511,TCONS_00058504,TCONS_00045456,XR_002400385.2
101804903	PTPRN	TCONS_00126116
101789536	TRRAP	XR_002402445.2
113840073	LOC113840073	TCONS_00200208
101801279	OBSL1	TCONS_00126116
101796872	GCNA	TCONS_00142151
101789943	GSS	XR_002398635.2
101802752	LOC101802752	TCONS_00182184
101791767	RAB11FIP4	XR_001186358.3,XR_001186359.3,XR_001186364.3,XR_003501238.1,XR_002398920.2
101796301	GALC	XR_003497653.1,XR_001189327.3
106017424	FER1L5	TCONS_00190455
113840544	LOC113840544	TCONS_00212304
101804838	C27H6orf106	XR_001194059.3
101804529	SLC38A10	TCONS_00176373
101796464	LOC101796464	XR_003500528.1,XR_003500530.1,XR_003500527.1,TCONS_00161447
101801685	MORC4	TCONS_00144742
101792190	CCT8	XR_003494715.1
101790100	ARVCF	XR_003500858.1
101796248	TRPV3	TCONS_00180557
101796726	C13H3orf18	TCONS_00160222
101805048	FAT2	XR_003500418.1,TCONS_00163633
101799016	OLFM3	XR_003498695.1
113844992	FAM181B	TCONS_00017577
113845409	LOC113845409	TCONS_00172903,TCONS_00172551,TCONS_00172905
101794355	LOC101794355	TCONS_00030967
113839806	ZNF593	XR_003492373.1
106017690	LOC106017690	TCONS_00106762,TCONS_00099169
101801051	CCDC69	TCONS_00163633
101801337	RAB39B	TCONS_00143554
101800784	LOC101800784	XR_003492867.1
101796822	NHLRC1	TCONS_00039767
110353107	PRR29	TCONS_00198308,TCONS_00198309
101800040	BRCC3	TCONS_00142151
101803553	C1QC	TCONS_00187826
101803576	PIAS1	TCONS_00145906
101791404	CREB1	TCONS_00125048
110352714	LOC110352714	TCONS_00083568
101798862	CSRNP3	XR_003498361.1
101801546	ECHDC2	TCONS_00132349
101802647	LOC101802647	XR_002401269.2,XR_002401261.2,XR_001189230.3,XR_003499626.1
101804398	MAU2	TCONS_00179828
101801345	TOMM20	XR_003496163.1
113845151	SMIM3	TCONS_00163633
101805056	MLNR	TCONS_00002302
113841380	LOC113841380	XR_003493935.1
101791387	AFMID	TCONS_00176373
101804614	PLAG1	TCONS_00044399
101797825	HPSE	TCONS_00086754
101797003	TPMT	TCONS_00039767
113845379	LOC113845379	TCONS_00173090,TCONS_00173091,TCONS_00173163
101797996	HELQ	TCONS_00086754
101793755	FAM3C	XR_002399209.2
101789859	IRF6	XR_003492578.1
101794766	LRP11	TCONS_00065847
101796233	LVRN	TCONS_00205186
101799616	ERICH6	XR_003499073.1,XR_003499067.1
101795354	LOC101795354	TCONS_00173001
101804527	ARIH2	XR_003500404.1
113843064	LOC113843064	TCONS_00030967
101795577	HAAO	XR_003496301.1,XR_003496284.1,XR_003496306.1,XR_003496303.1,XR_003496292.1
113843028	LOC113843028	TCONS_00030967
101804843	MBD5	XR_003497539.1
101801059	MOV10	XR_003492610.1,XR_003492611.1
101789760	MED17	TCONS_00017891
101804121	ZMPSTE24	TCONS_00191629
101796098	GPR65	XR_003497653.1,XR_001189327.3
101795675	SCG2	XR_002405232.2
101793325	PCYT2	TCONS_00176373
101799945	NPLOC4	TCONS_00176373
101793739	LOC101793739	TCONS_00172903,TCONS_00172551,TCONS_00172905
101801281	P2RX7	XR_003500817.1
101802750	COBLL1	XR_002401871.2,XR_003498361.1
101802132	LOC101802132	XR_001194425.3
101797514	MRPS25	XR_003500306.1
101795932	DGKD	XR_003499173.1
101803431	NFKB1	XR_003496793.1
106016306	LOC106016306	TCONS_00146925
101804157	SEC16A	TCONS_00174384
101798723	SYNGR2	TCONS_00176373
106020560	PLPPR3	XR_003501399.1
101789773	AFF2	XR_003499445.1
101801646	DCLK1	XR_003500956.1
101791064	C1D	XR_003496052.1
101798365	ABRAXAS1	TCONS_00086754
101796851	LOC101796851	TCONS_00080380
113845098	LOC113845098	TCONS_00160261
101804191	NAPEPLD	TCONS_00015998
113845394	LOC113845394	TCONS_00173001
101793165	PREP	TCONS_00067886
101802526	LOC101802526	XR_003494233.1
101792867	SUMF2	XR_003501374.1
101795325	SPRY1	TCONS_00093666
101790271	ASB13	TCONS_00034578
113844515	SERP1	XR_003499073.1,XR_003499067.1
101805361	PLVAP	TCONS_00179828
101797270	LOC101797270	TCONS_00140117
101798412	MYO5A	XR_003500143.1
110351440	LOC110351440	TCONS_00030967
113845103	BARX1	XR_003500386.1,TCONS_00157295
101792110	TCTE1	TCONS_00064167
110354597	LOC110354597	TCONS_00071216,TCONS_00071219,TCONS_00082213
113845378	LOC113845378	TCONS_00173090,TCONS_00173091
101793534	SNRNP200	TCONS_00190455
101790838	LOC101790838	XR_003493932.1
113845714	FOXS1	TCONS_00187251
101798644	LOC101798644	XR_003498856.1,TCONS_00134669
101792825	ANAPC13	XR_003499083.1
110354616	BCL2L10	XR_003500143.1
101792441	LOC101792441	TCONS_00173090,TCONS_00173091
113845713	FAM110A	TCONS_00187251
101792123	C12H19orf12	XR_002404139.2,XR_002404138.2
101790542	RAP2B	XR_003499202.1
101796113	DEK	TCONS_00039767
101801682	LOC101801682	TCONS_00019618
101800913	LOC101800913	TCONS_00173090,TCONS_00173091
101790660	TFCP2L1	XR_003498517.1
101800639	CCND1	XR_002403638.2
101793577	HIVEP3	TCONS_00191407
101794244	LOC101794244	XR_003500528.1,XR_003500530.1,XR_003500527.1,TCONS_00161447
101800896	FAM78B	XR_003498733.1
101792702	HSP90AB1	TCONS_00064167
110354688	RSPO4	TCONS_00187251
113845657	YJEFN3	TCONS_00179828
101802187	LOC101802187	TCONS_00041903,TCONS_00041904
101796750	NRCAM	XR_003497202.1
113843460	LOC113843460	XR_003496765.1
101798529	GNAI2	TCONS_00160261
101791885	PCMT1	TCONS_00065847
113845408	LOC113845408	TCONS_00173001
101795165	MYOT	XR_003500528.1,XR_003500530.1,XR_003500527.1,TCONS_00161447
113839648	SOGA1	XR_002398635.2
101797091	TAP2	TCONS_00172551
101795327	ITGB1BP2	TCONS_00142151
113845621	PIPOX	TCONS_00182951
101789891	ACACA	TCONS_00182497,TCONS_00182498,TCONS_00182500
101797467	MBL	XR_003497929.1,XR_003497935.1,XR_003497937.1,XR_002400304.2
101789645	BRMS1L	XR_002399715.2
101795459	FAM180A	XR_001190677.3
101796896	SLCO4C1	XR_001192623.3
101803889	CCDC167	TCONS_00064167
101801297	NUP62CL	TCONS_00144742
101803131	SLC23A1	XR_003500470.1
101791306	LOC101791306	XR_003499716.1
101794550	CSNK2A2	TCONS_00148133
113844308	LOC113844308	XR_003498856.1,TCONS_00134669
113843159	SAYSD1	TCONS_00064226
101793815	LOC101793815	TCONS_00030967
101789673	TRAF3IP3	XR_003492578.1
106016943	LOC106016943	TCONS_00190455
101791315	MRPL34	TCONS_00179828
101798738	CCDC92	XR_003500812.1
113840402	RAX	XR_003493224.1
101803312	WDR27	TCONS_00075831,TCONS_00065168
101801135	TCF7L1	TCONS_00190455
101798906	PDCD1LG2	TCONS_00208510
101798699	LHX9	XR_003498801.1
101794410	B4GALNT3	TCONS_00028933
101802316	NDUFA4L2	TCONS_00199250
101794980	POFUT1	TCONS_00187251
101802019	C1H11orf54	TCONS_00017891
101799170	PLK4	XR_002400224.2,XR_001187992.3,XR_001187988.2
113840147	FGF10	TCONS_00201573
101797062	RTN4	TCONS_00072247
101803850	INHBC	TCONS_00199250
101792736	LOC101792736	TCONS_00166686
101802570	NCDN	TCONS_00191851
101802872	GLI1	TCONS_00199250
101804204	INPP5A	XR_002402253.2,XR_001190411.3
101804824	TMEM185A	XR_003499445.1
101802960	PROB1	XR_003500470.1
101794085	ECSCR	XR_003500470.1
101796447	ITGAE	TCONS_00180557
101801084	B3GNT9	XR_002404930.2
101793283	SNX6	TCONS_00110260
XLOC_120097	XLOC_120097	TCONS_00215761,TCONS_00215762
101790897	GGH	TCONS_00057881
101801240	EPB41L2	TCONS_00066763,TCONS_00066762
113845646	BABAM1	TCONS_00179828
101792115	IFT172	TCONS_00071444
106019289	LOC106019289	TCONS_00193774
113844309	LOC113844309	XR_003498695.1
101794457	LOC101794457	TCONS_00172551
101799140	PKD2L2	XR_003500528.1,XR_003500530.1,XR_003500527.1,TCONS_00161447
101803022	ITGAV	XR_003498464.1
113843800	FJX1	XR_002398477.2,XR_002398479.2
101799874	DSEL	XR_003495606.1,XR_003495603.1
113844167	RASSF10	XR_001189229.3
101790497	LOC101790497	TCONS_00172903,TCONS_00172551,TCONS_00172905
101792685	PSPH	XR_003501374.1
101803364	KPNA3	XR_003501126.1,XR_003501132.1
101790049	HTD2	XR_003500404.1
106019909	LOC106019909	TCONS_00140117
113845659	NDUFA13	TCONS_00179828
101798404	LOC101798404	TCONS_00172551
113839604	RPP14	XR_003500404.1
101798370	PSMA2	TCONS_00052997
101795072	PIGY	TCONS_00083568
101792591	LRRFIP1	XR_003498502.1
101795032	LOC101795032	TCONS_00172903,TCONS_00172551,TCONS_00172905
101802858	FREM2	TCONS_00002061
113843045	LOC113843045	TCONS_00030967
101793643	PRL	XR_003495335.1,XR_003495332.1,XR_003495328.1,XR_003495334.1
101804914	LOC101804914	TCONS_00034578
101800533	LOC101800533	TCONS_00199122
113840495	LOC113840495	XR_003493314.1
101801370	PTPN1	TCONS_00186338
101798065	LOC101798065	XR_003497929.1,XR_003497935.1,XR_003497937.1,XR_002400304.2
101793659	LSP1	XR_003497610.1
101796331	FAS	TCONS_00113417
101804373	RAB28	XR_001188891.3
113840037	LETMD1	TCONS_00197825
101802769	REG4	XR_003498733.1
101791388	F2RL1	XR_003493239.1
101802383	KIAA0319L	TCONS_00191851
101789455	CCDC146	TCONS_00015998
101790853	NOVA1	TCONS_00109966
101795438	AATF	TCONS_00182497,TCONS_00182498,TCONS_00182500
101796704	LOC101796704	TCONS_00191851
101793521	RNF144B	TCONS_00039767
101796583	FECH	TCONS_00206291
101797730	CADM1	XR_002404307.2
101803295	REEP3	TCONS_00131590
101789682	PDHB	XR_003500404.1
101790784	PGS1	TCONS_00176373
101797323	LOC101797323	TCONS_00173090,TCONS_00173091,TCONS_00173163
101796828	LOC101796828	XR_001192947.3
101802158	PLEKHG7	TCONS_00030633
101797133	RPS8	TCONS_00128507
113841634	LOC113841634	TCONS_00217683
113845407	LOC113845407	TCONS_00172903,TCONS_00172551,TCONS_00172905
101798227	AGPAT5	TCONS_00080380
101801794	ARHGAP42	TCONS_00018036
113840141	LOC113840141	TCONS_00201850
101796567	LOC101796567	TCONS_00191851
101802454	UXS1	TCONS_00004110,TCONS_00021319
101795121	LOC101795121	TCONS_00030967
101792350	IYD	TCONS_00065847
113842230	LOC113842230	TCONS_00221249
101797716	LOC101797716	XR_002402042.2
101802587	TSC22D1	XR_003501330.1
101800854	MED23	TCONS_00066763,TCONS_00066762
113844324	LOC113844324	XR_003498733.1
101799797	FUT9	TCONS_00079248
101803722	ZYG11B	TCONS_00132349
101801053	SLC1A2	XR_002398477.2,XR_002398479.2
101805373	FGL2	TCONS_00015998
101794972	MAP1S	TCONS_00179828
101801277	C11H16orf70	XR_002404930.2
101798363	SPACA9	TCONS_00175574
101804639	LOC101804639	TCONS_00211248,TCONS_00211249
101796246	BRF1	TCONS_00098317
101790790	TCF7L2	XR_002399633.2
101802963	DOCK3	TCONS_00160261
101793468	CFL2	TCONS_00110260
101791571	LOC101791571	TCONS_00176373
101797866	INPP5D	XR_003499173.1
101797952	AK8	TCONS_00175574
101789406	CRYBG2	XR_003492373.1
101797026	FAIM2	TCONS_00199122,TCONS_00197825
101797541	LRRN2	TCONS_00196416
101789869	ITGA3	XR_003492700.1
113840297	LOC113840297	XR_003492867.1
101792804	DUSP15	TCONS_00187251
101793934	CPED1	TCONS_00015249
113844118	IL15RA	TCONS_00034578
101803935	POU3F1	TCONS_00191071
101800926	BCAS4	TCONS_00186338
101801708	SEPT9	XR_003501113.1,XR_003501114.1,XR_003501115.1
113845405	LOC113845405	TCONS_00173001
101796696	GPATCH11	TCONS_00063735,XR_003496198.1
101794326	HOMER2	TCONS_00149880
101803667	CNEP1R1	XR_001195887.3,XR_001195886.3
101804990	KIAA0895L	TCONS_00148003
101798817	ACSS3	TCONS_00012417
101792964	KANSL3	TCONS_00190455
101803542	ACSS2	XR_002398635.2
101796353	NUP210	XR_003500367.1
101803189	2021-03-06	XR_002400549.2,XR_003495488.1
101802110	TMEM222	TCONS_00191219
101797664	WWTR1	XR_003499073.1,XR_003499067.1
101793226	CD83	TCONS_00052669
101801647	C15H16orf45	XR_002401604.2
101804289	CPT2	TCONS_00132349
113843516	LOC113843516	XR_003496765.1
113843478	SOWAHB	TCONS_00083966
101802243	ARL6IP1	XR_002401611.2
101795310	SLC16A12	TCONS_00113417
101797168	SCRN1	TCONS_00038425
101804478	PRDX6	XR_003498733.1
101791688	RNF2	XR_001195895.3,XR_003498687.1,XR_003498679.1
101804258	LOC101804258	TCONS_00131590
101799393	COL11A1	XR_003498695.1
101792928	LASP1	XR_003492700.1
101803946	RBM22	TCONS_00163633
101792286	KLF12	XR_001187702.3
101803934	PRKAB2	XR_003498733.1
113844984	VSTM2B	XR_002404139.2,XR_002404138.2
101798422	NIPSNAP2	XR_003501374.1
113845399	LOC113845399	TCONS_00173090,TCONS_00173091
101804186	EREG	TCONS_00087038
101797294	SFTPA	XR_003497929.1,XR_003497935.1,XR_003497937.1,XR_002400304.2
101789816	BPIFC	TCONS_00011902
101801488	DNAJC15	TCONS_00019618
101797373	TSPAN5	XR_003497215.1
113845392	LOC113845392	TCONS_00172903,TCONS_00172551,TCONS_00172905
113845447	ENTR1	TCONS_00174384
101801133	SLA2	TCONS_00186170
101791641	SURF6	TCONS_00175574
101792506	SLC35B2	TCONS_00064167
101799049	STK16	TCONS_00126116
101801575	CCDC85A	XR_003495964.1
101789593	GPATCH8	TCONS_00198308,TCONS_00198309
101791996	LTN1	TCONS_00007046,XR_003494715.1
101805126	SUSD3	TCONS_00159338
101795864	KCNE4	XR_002405232.2
113845625	LOC113845625	XR_003501374.1
101792425	MPP7	TCONS_00036591
113845386	LOC113845386	TCONS_00172903,TCONS_00172551,TCONS_00172905
101802275	TADA1	XR_003498733.1
101797336	YTHDC1	TCONS_00090916
101801868	TRIM66	XR_003498594.1
101799234	FBXW7	XR_002399743.2
101802964	HMGCS2	XR_003498733.1
101802041	XYLT1	XR_002401611.2
101802369	CLHC1	TCONS_00072247
101794487	SLC39A14	TCONS_00190455
113845482	LOC113845482	TCONS_00175574
113843515	LOC113843515	XR_003496765.1
101804681	GM2A	TCONS_00163633
101797863	PLK3	TCONS_00128507
101798989	TMEM259	XR_003501399.1
101797721	PI4KA	XR_003500941.1,XR_003500939.1
101802400	NUFIP1	TCONS_00002396,TCONS_00002397
101794733	RTN4R	TCONS_00170410
101802164	MTMR4	TCONS_00200208
101799243	NR0B2	TCONS_00191219
113839982	LOC113839982	TCONS_00199250
101794367	LOC101794367	TCONS_00214777
101794592	ESRRB	TCONS_00100021
101794585	NINJ2	TCONS_00028933
113845519	NDUFAF8	TCONS_00176373
106020701	LOC106020701	XR_003496823.1,XR_003496832.1,XR_003496824.1
101798983	OSR1	TCONS_00081522
113839795	TMEM35B	TCONS_00191851
113845091	LOC113845091	TCONS_00157295
101797897	ADARB1	TCONS_00120181
101803758	C1QA	TCONS_00187826
106015684	LOC106015684	TCONS_00057587
XLOC_122234	XLOC_122234	TCONS_00218779
101801470	ZFR	XR_003493049.1
113842683	PRR15	TCONS_00038425
101793520	SMARCA5	XR_002399729.2
101803775	LOC101803775	TCONS_00106762,TCONS_00099169
101793176	MLPH	XR_003498502.1
101793447	PCDH18	TCONS_00085923,TCONS_00085920,TCONS_00085922,TCONS_00085921,TCONS_00085915,TCONS_00085917,TCONS_00085918
101793891	LOC101793891	XR_003499083.1
113845552	MRPL12	TCONS_00176373
101798926	ERMARD	TCONS_00075831
101802195	NRG3	XR_003498195.1
101802168	LOC101802168	TCONS_00146925
113844359	DMRTA2	TCONS_00132439
101802134	SF3A3	TCONS_00191071
101792757	CDKAL1	XR_003495339.1
113839714	LOC113839714	TCONS_00187913
101801093	EDC4	TCONS_00148003
101798771	RNF220	TCONS_00128507
113845010	LOC113845010	XR_001195887.3,XR_001195886.3
101802424	DOK1	XR_003496765.1
101800334	PSKH1	TCONS_00148003
101791572	IQGAP2	XR_003493239.1
101793665	LOC101793665	TCONS_00174384
101803556	LOC101803556	XR_003498191.1
101790649	GDI2	TCONS_00034578
101798728	RIC1	TCONS_00208510
101794987	FAM19A3	XR_003492610.1,XR_003492611.1
101792212	SYCP3	TCONS_00029353,TCONS_00029351,TCONS_00029352
113843790	SPTSSA	TCONS_00110260
110353105	LOC110353105	TCONS_00221217
101790601	TTLL7	XR_002403424.2
101802268	TANC2	XR_003492725.1
110354301	LOC110354301	XR_003501374.1
101798542	LOC101798542	TCONS_00030967
101799573	RNPC3	XR_003498856.1,TCONS_00134669
101803244	LOC101803244	TCONS_00041903,TCONS_00041904
113839976	CSRNP2	TCONS_00197825
101796602	LARP1B	XR_002400224.2,XR_001187992.3
101797711	FSTL3	XR_003501399.1
101801202	FANCL	XR_003495986.1
101797006	METAP1	XR_003497215.1
101801321	PHF20	TCONS_00186170
101801063	SH3TC1	XR_003497333.1
101804233	DTNBP1	TCONS_00039839
101803134	GOT2	XR_001193465.3
101791891	RC3H1	TCONS_00133625
101795800	USP48	TCONS_00187528
101800338	LOC101800338	TCONS_00197825
101796994	MBOAT4	TCONS_00083568
101791060	C27H1orf74	XR_003492578.1
101802633	SRPK1	XR_003492557.1
101799143	NGEF	XR_003499173.1
101800767	LOC101800767	TCONS_00012417
101794647	LOC101794647	XR_003498856.1,TCONS_00134669
101802421	RPS24	XR_003498074.1,XR_003498075.1
101800718	OSGIN2	TCONS_00058839
113839782	C24H1orf232	XR_003492373.1
101794553	LOC101794553	TCONS_00187913
101799184	ZNF319	TCONS_00148133
101797502	LOC101797502	TCONS_00172903,TCONS_00172551,TCONS_00172905
101797261	PI15	XR_003495727.1
101799547	TSPAN14	XR_002400304.2
101800967	ESM1	XR_003492867.1
101791974	LOC101791974	TCONS_00086754
101804602	LOC101804602	XR_003501374.1
113845185	SMIM33	XR_003500470.1
113845562	LOC113845562	TCONS_00176373
101804276	CALML4	TCONS_00145906
101790350	SHROOM3	TCONS_00083966
110351186	CMC4	TCONS_00142151
101796707	PRMT7	XR_003500112.1
101792252	TECRL	XR_003496823.1,XR_003496832.1,XR_003496824.1
101792632	PPM1G	TCONS_00071444
101795455	LOC101795455	XR_003492269.1
113844993	FOXC2	XR_002400625.2
101794710	TLL1	XR_002406419.2
113844695	LOC113844695	TCONS_00142151
101802442	CMTR2	XR_001193465.3
101798973	SUZ12	XR_001186358.3,XR_001186359.3
101798831	SEMA3G	TCONS_00160261
101793075	MAP4K4	XR_001186906.3
101794922	VASH1	TCONS_00100021
110352505	LOC110352505	TCONS_00219051
101800390	DTNB	TCONS_00071444
113845654	GTPBP3	TCONS_00179828
101795212	ENPEP	XR_002401682.2
101793801	STOM	TCONS_00174511,TCONS_00174514,XR_003501012.1
101790898	SERPINC1	TCONS_00133625
101799005	EIF2A	XR_003499073.1,XR_003499067.1
101802226	FAM169B	XR_003499671.1
101799795	LOC101799795	XR_002402477.1
101800526	CTRL	TCONS_00148003
101792954	FBLN2	XR_003500367.1
113839990	DAZAP2	TCONS_00197825
113839974	POU3F3	XR_003492669.1,XR_003492666.1
101789901	AK9	XR_003496503.1
101790223	UBE2D3	XR_003496793.1
101802174	LOC101802174	XR_002401871.2,XR_003498361.1
101804804	LRRC17	TCONS_00015998
101791635	ASXL1	TCONS_00187251
101797319	NANP	TCONS_00063735,XR_003496198.1
101800565	NUDC	TCONS_00191219
101797619	WDR5	XR_003500981.1
101794003	MYLIP	TCONS_00039839
101800648	CNOT6L	TCONS_00083966
101795254	LHX1	TCONS_00182497,TCONS_00182498,TCONS_00182500
101796937	TTBK1	TCONS_00062517
101797580	AFP	TCONS_00087038
101792760	ARPC3	XR_003500817.1
101799905	PMS1	XR_002398535.2
101793374	LMO7	TCONS_00002966
101793510	GUSB	XR_003501374.1
101792067	SLC25A30	TCONS_00002396,TCONS_00002397
101802495	OAF	XR_002403818.2
101789833	RPS13	TCONS_00118445
101802967	INPP5B	TCONS_00191071
101796882	EML6	TCONS_00072247
101798583	TMEM53	TCONS_00128507
101799435	UBE2L3	XR_003500941.1,XR_003500939.1
101795968	CCDC88A	TCONS_00072247
101793845	SIRT5	TCONS_00039767
101792132	PACSIN1	XR_001194059.3
101801398	CYC	XR_002404191.2,XR_002404193.2
101792933	SWT1	XR_001195895.3,XR_003498687.1,XR_003498679.1
101796274	ICK	TCONS_00080380
101790996	LOC101790996	TCONS_00106762,TCONS_00099169
101801222	LOC101801222	TCONS_00193774
110351447	LOC110351447	TCONS_00030967
101794805	LOC101794805	XR_002404790.2
113840494	LOC113840494	XR_003493314.1
101789759	MYH7B	XR_002398635.2
101803817	LOC101803817	TCONS_00087038
101803195	ZNF423	XR_001195887.3,XR_001195886.3
101789777	CARD9	TCONS_00174384
101798606	LOC101798606	XR_003492557.1
101789663	AP5Z1	XR_002402477.1
101797556	LPP	TCONS_00136440
101792256	DLG2	TCONS_00017577
101800287	SLC6A7	TCONS_00161656,TCONS_00161655
101802427	NDE1	XR_002401604.2
101792313	FNDC4	TCONS_00071444
101802595	CDX1	TCONS_00161656,TCONS_00161655
101790459	FAM208B	TCONS_00034578
101793710	PELI1	TCONS_00062235
101790159	GUCA1B	XR_003492578.1
101789707	RASGEF1B	TCONS_00086958
101803234	NCLN	TCONS_00182184
101799207	EBF1	TCONS_00161937
101790644	PRKG2	TCONS_00086958
101802833	LOC101802833	XR_002401269.2,XR_002401261.2,XR_001189230.3,XR_003499626.1
101799998	CENPE	XR_003496793.1
101791540	FGFR2	XR_003497914.1
101805104	LOC101805104	TCONS_00034578
101804716	OTOS	TCONS_00140117
101801574	LOC101801574	TCONS_00146925
101793330	MKX	TCONS_00036591
101789916	RIPOR2	TCONS_00042826
101795707	BMS1	XR_001188117.3
101800566	GPAT2	TCONS_00190455
110351611	MED22	TCONS_00175574
101803577	RBM24	TCONS_00052757,XR_003495354.1
101797726	SHPK	TCONS_00180557
101799054	LOC101799054	TCONS_00035542,TCONS_00048307
101797157	BICRAL	XR_003496338.1
101793837	TNNT3	XR_003497610.1
XLOC_122017	XLOC_122017	TCONS_00218456
101795486	HPGD	XR_002405594.2
101795275	LGI3	TCONS_00190455
101794157	WHAMM	TCONS_00149880
101805245	WNT7B	XR_003495953.1
101793828	GMPR	TCONS_00039839
101792689	MTMR12	XR_003493049.1
101799094	LOC101799094	TCONS_00030967
101793411	WASF2	TCONS_00191219
101796449	MCUR1	TCONS_00052669
101793105	LRRC37B	TCONS_00198308,TCONS_00198309
113845377	LOC113845377	TCONS_00173090,TCONS_00173091
113839614	ASDURF	XR_002398535.2
106016351	LOC106016351	TCONS_00078070
106014932	LOC106014932	TCONS_00087038
101803574	SLC9A1	TCONS_00191219
101805200	XIRP2	TCONS_00125890,TCONS_00121636
113845382	LOC113845382	TCONS_00173090,TCONS_00173091,TCONS_00173163
101802509	CLEC16A	XR_001194425.3
101800056	LOC101800056	TCONS_00143554
101794504	DNAJC19	TCONS_00136080
101804555	BOD1L1	XR_001188891.3
101792755	SEC24D	TCONS_00086754
113843129	IRF2BP2	XR_003496163.1
101799045	FOXL1	XR_002400625.2
106020364	LOC106020364	TCONS_00197825
101791828	RPS20	TCONS_00044399
113839632	LOC113839632	TCONS_00213629
101793780	TPH2	TCONS_00014083
101800129	RAD50	XR_003500542.1,TCONS_00161164,XR_003500502.1
101796668	LOC101796668	TCONS_00090916
101790336	ZNF512	TCONS_00071444
101790700	DDA1	TCONS_00179828
101798866	WIPF3	TCONS_00038425
101804217	SETD6	XR_001193465.3,TCONS_00147918
113845087	LOC113845087	TCONS_00160261
101804835	CORO2B	TCONS_00145906
101791050	SEC23IP	XR_003498109.1
113844006	LOC113844006	XR_003498191.1
101801098	LOC101801098	TCONS_00199122
101797528	LOC101797528	XR_002402042.2
101790878	INTS9	XR_003496644.1
101794674	PIWIL2	TCONS_00190455
101795665	ASPA	TCONS_00180557
101801513	RBM39	TCONS_00186170
101793797	CARMIL1	TCONS_00042826
101802315	SLC26A8	XR_003492557.1
101795629	PRKCE	XR_003496250.1
113845553	ARL16	TCONS_00176373
101794297	PPIH	TCONS_00187528
101801567	TAF1D	TCONS_00017891
113845651	LOC113845651	XR_003501399.1
101791588	FAM120A	XR_002400603.2
101794790	DAP	XR_002400549.2,XR_003495488.1
113845431	BRD3OS	XR_003500981.1
106020344	PFKM	TCONS_00199250
101799251	GPX8	XR_003492867.1
101802025	LOC101802025	TCONS_00148003
101804899	MGP	TCONS_00030967
101791362	LOC101791362	TCONS_00198308,TCONS_00198309
101793167	MYLK3	XR_003500076.1
101799454	DAB2IP	TCONS_00174511,TCONS_00174514,XR_003501012.1
101792688	GJD4	XR_003495164.1
101802115	LOC101802115	XR_002403818.2
101798219	KIF2C	TCONS_00128507
101801311	CACNA1S	XR_003492557.1
101802077	CNGA2	TCONS_00144742
101800092	CLDN2	TCONS_00144742
101794822	TFPI	XR_003498464.1
101805278	INPP5E	TCONS_00174384
101791450	CCDC180	TCONS_00175574
101800955	LTO1	XR_002403638.2
101796387	LOC101796387	TCONS_00198308,TCONS_00198309
101799092	AKAP9	TCONS_00050060
101789899	LOC101789899	TCONS_00200208
101805435	GLRA1	XR_003500418.1
101802072	LOC101802072	XR_002400424.2,XR_003498733.1
101799769	PIH1D3	TCONS_00144742
101801916	ADGRG5	TCONS_00148133
101802032	ABLIM2	XR_003497333.1
101793144	ARMC4	TCONS_00036591
101789784	ACVR2A	TCONS_00104668
101794184	LOC101794184	TCONS_00030967
113845675	R3HDM4	XR_003501399.1
101804291	YRDC	TCONS_00191071
113844900	NRN1L	TCONS_00148003
101800624	FZD5	TCONS_00125048
101803249	LRP1	TCONS_00199250
101791630	ARID2	XR_003497094.1
101798068	APMAP	TCONS_00062517
101797408	LOC101797408	TCONS_00094433
101790278	LOC101790278	TCONS_00200208
101805129	CNKSR1	XR_003492373.1
101800046	TGOLN2	TCONS_00190455
101794126	KRTCAP3	TCONS_00071444
101805028	ATP6V0D1	TCONS_00147918
101802367	ROMO1	TCONS_00186170
101801832	LCAT	TCONS_00148003
101791174	LOC101791174	TCONS_00106762,TCONS_00099169
101795278	LOC101795278	XR_003498532.1,XR_003498529.1
110353866	LOC110353866	TCONS_00063735,XR_003496198.1
101790077	ABHD11	TCONS_00200208
101795261	ZNF362	TCONS_00187528
101791899	PIK3C3	TCONS_00206676
101800633	CCDC93	XR_003498532.1,XR_003498529.1
101798406	ARMH1	TCONS_00128507
101793312	FBXO47	XR_003492700.1
113842363	LOC113842363	TCONS_00029353,TCONS_00029351,TCONS_00029352
101790676	CD79B	TCONS_00198308,TCONS_00198309
101802389	RBM5	TCONS_00160261
101792494	FZD8	XR_003495164.1
101798881	DDX6	TCONS_00193774
101799383	LOC101799383	XR_003495436.1
101798121	PAQR3	XR_003497151.1
101804553	CA10	XR_002400396.2
101792195	ZFC3H1	TCONS_00014083
101791189	P2RX4	XR_003500817.1
101791884	POU4F2	TCONS_00085471
113845375	LOC113845375	TCONS_00173090,TCONS_00173091,TCONS_00173163
101797838	B3GALT1	TCONS_00125890
113845236	RMI2	XR_001194425.3
101795405	ATE1	XR_003497914.1
101798172	LOC101798172	TCONS_00030967
101795108	LIPA	TCONS_00113417
101803057	NECTIN1	XR_002403818.2
101796142	LOC101796142	TCONS_00187251
101794063	ROPN1L	XR_002400549.2,XR_003495488.1
101797076	C5	XR_003501012.1
101793991	TMCC1	XR_003500306.1
101799089	LOC101799089	XR_003492938.1
101790953	AGBL5	TCONS_00071444
101794381	TENT4B	XR_001195887.3,XR_001195886.3
110351448	LOC110351448	TCONS_00030967
101789938	COPG2	TCONS_00034578
101796264	TYW1	TCONS_00200208
101805468	SNAPC4	TCONS_00174384
101795757	LOC101795757	TCONS_00090916
106016212	IRX3	XR_003500008.1
101789974	COL6A2	TCONS_00120181
113845410	LOC113845410	TCONS_00172903,TCONS_00172551,TCONS_00172905
101797752	TMEM14A	TCONS_00080380
101800754	PKIA	TCONS_00058504,TCONS_00045456
101791385	LOC101791385	XR_003501374.1
101791080	LOC101791080	XR_003496765.1
113839663	LOC113839663	TCONS_00187251
113840543	LOC113840543	TCONS_00212304
101790440	SLC25A20	XR_003500404.1
106016450	PRRG3	TCONS_00144742
101791922	LOC101791922	TCONS_00173001
101799531	CABLES1	XR_001187518.3
101794866	POLR3D	TCONS_00190455
106017116	LOC106017116	TCONS_00083568
101804494	F2RL2	XR_003493239.1
101799990	PDE10A	TCONS_00065276
101803132	TFAP2E	TCONS_00191851
101802635	TMEM9B	TCONS_00123217
101799438	VSIG1	TCONS_00143554
113839579	FHL3	TCONS_00191071
101795246	NUP37	TCONS_00029353,TCONS_00029351,TCONS_00029352
101804660	AGRP	TCONS_00147918
101796430	ARL14EPL	TCONS_00205186
101800858	DCTN4	TCONS_00163633
101795983	PAM	XR_001192623.3
101802786	LOC101802786	TCONS_00161656,TCONS_00161655
101799360	PRXL2A	XR_002400304.2
101802855	CAMK1G	XR_003492578.1
101803120	UBXN11	XR_003492373.1
101800751	CNTN2	TCONS_00196416
113845228	LOC113845228	TCONS_00166686
101791631	GNAS	TCONS_00184682,XR_003492180.1
101801456	ADGRG1	TCONS_00148133
101800944	LOC101800944	TCONS_00190455
101801300	SPARC	XR_003500418.1
101801953	COL8A1	XR_003494851.1,XR_003494859.1
101804505	SLC29A1	TCONS_00064167
101795572	IL1RL1	XR_001186906.3
106019355	LOC106019355	TCONS_00173090,TCONS_00173091,TCONS_00173163
101794341	LOC101794341	TCONS_00071216,TCONS_00071219,TCONS_00082213
101796685	MTIF2	TCONS_00072247
101791759	ERBB3	TCONS_00197825
113845396	LOC113845396	TCONS_00172903,TCONS_00172551,TCONS_00172905
113844081	YBEY	TCONS_00120181
101789472	GPN1	TCONS_00071444
110354534	DNAJB2	TCONS_00126116
101791768	PKD2	TCONS_00086958
101795622	PANK1	TCONS_00113417
101795311	SPOCK3	XR_002406419.2
101793786	TOMM70	XR_002405285.2
101791639	ATP6AP2	TCONS_00023146
101795509	LOC101795509	TCONS_00030967
101797914	TRPV1	TCONS_00180557
101800691	DYNLRB2	TCONS_00152469,TCONS_00152462
101790066	CCNY	XR_003495164.1
101804720	BRPF3	XR_003492557.1
101793045	OTUD7A	XR_003499693.1
101793955	LOC101793955	XR_003495940.1
101790677	LOC101790677	TCONS_00083966
101804525	NMUR2	XR_003500418.1
101797569	LOC101797569	TCONS_00113417
110351439	LOC110351439	TCONS_00030967
101802497	STAC3	TCONS_00199250
113845164	HNRNPA0	XR_003500528.1,XR_003500530.1,XR_003500527.1,TCONS_00161447
101804862	LOC101804862	TCONS_00163633
101801666	MAPKAPK3	TCONS_00160222
101798597	CCT6A	XR_003501374.1
101791027	AGGF1	XR_003493239.1
101802871	ARID4B	XR_003496163.1
101796456	FSD2	TCONS_00149880
101795690	TFCP2	TCONS_00197825
101797616	LOC101797616	XR_003500112.1
101791138	TMEM214	TCONS_00071444
101805476	DDX10	TCONS_00018324
101795388	FABP3	TCONS_00191407
101793070	HDAC11	XR_003500367.1
101794391	FAF1	TCONS_00132439
101801115	CEP295	TCONS_00017891
101800922	FRMPD3	TCONS_00144742
101797566	LOC101797566	TCONS_00080380
101802870	GMDS	TCONS_00054583
101793348	KIAA1147	TCONS_00011312
101793307	FILIP1L	XR_002405285.2
101801752	HTR4	TCONS_00140955
101790745	ARHGEF26	XR_003499202.1
101798900	TMC6	TCONS_00176373
101792970	POPDC3	TCONS_00067886
101798361	LOC101798361	TCONS_00030967
113843370	DPYSL5	TCONS_00071444
110351363	LOC110351363	TCONS_00090916
101798750	TCTE3	TCONS_00075831
101792653	ORC6	XR_003500076.1
101789438	CILP2	TCONS_00179828
113845138	LOC113845138	TCONS_00161656,TCONS_00161655
101799366	GLB1L	TCONS_00126116
101790837	LOC101790837	TCONS_00173001
113845381	LOC113845381	TCONS_00173090,TCONS_00173091,TCONS_00173163
101791794	N6AMT1	TCONS_00007046,XR_003494715.1
101804836	TAX1BP3	TCONS_00180557
101797056	PTBP1	XR_003501399.1
101803354	HIBCH	XR_002398535.2
101795946	TTLL9	TCONS_00187251
101792960	SYT8	XR_003497610.1
113840016	FAM171A2	TCONS_00198308,TCONS_00198309
101804027	LIN28A	XR_003492373.1
101803642	SHMT2	TCONS_00199250
101790465	LOC101790465	TCONS_00200208
113839971	ARHGAP9	TCONS_00199250
101789403	TRMT2A	XR_003500858.1
101792419	TSPAN2	TCONS_00195805
101793759	CLDN19	TCONS_00187528
101799620	DPAGT1	TCONS_00193774
101805473	GALNT4	XR_001193163.3
101791399	KDM4C	XR_002400130.2
101794308	PPP3CC	TCONS_00190455
101794854	ZMYND12	TCONS_00187528
101802825	LOC101802825	XR_002406365.2
101796281	LOC101796281	TCONS_00030967
101792243	METTL21A	TCONS_00125048
110353371	EMC6	TCONS_00180557
101795709	TNIP2	XR_003496706.1
101797769	LOC101797769	XR_003497929.1,XR_003497935.1,XR_003497937.1,XR_002400304.2
113845374	LOC113845374	TCONS_00173090,TCONS_00173091,TCONS_00173163
101800865	WNT2B	XR_003492610.1,XR_003492611.1
101804564	GNG7	TCONS_00179828
101799758	LOC101799758	TCONS_00142151
101803829	LAMB3	XR_003492578.1
110351314	LOC110351314	TCONS_00145506
101802818	CAP2	TCONS_00052757
101803525	BAP1	TCONS_00160261
101791200	SOCS3	TCONS_00176373
101790751	HSD11B2	TCONS_00147918
101799734	SH2D4B	XR_003498191.1
101794022	KIF13A	TCONS_00039767
101797369	P2RX5	TCONS_00180557
101795089	LOC101795089	TCONS_00120181
101795612	CALCRL	XR_003498464.1
101791451	FAM185A	TCONS_00015998
101789911	SLC25A36	XR_002403370.2
101802410	ARRDC4	XR_002398358.2,XR_003499671.1
101805113	GSAP	TCONS_00015998
101798316	OVCH2	XR_003500404.1
101793382	ANKRD1	XR_002399342.2
101803563	MYH11	XR_002401604.2
101799287	CEL	TCONS_00175574
101801160	LOC101801160	TCONS_00083966
101794889	WDFY1	XR_002405232.2
101798984	HSPA4L	XR_001187992.3,XR_001187988.2
101789987	HMCN1	XR_001195895.3,XR_003498687.1,XR_003498679.1
101799579	LOC101799579	TCONS_00199122
101797763	LOC101797763	TCONS_00087038
101790796	HTRA3	XR_003497333.1
101790998	SEPT11	TCONS_00083966
101803516	CNOT1	XR_001193465.3,TCONS_00147918
101791286	RWDD2B	TCONS_00007046,XR_003494715.1
101797830	EGFR	XR_001187592.3
101796612	COMMD10	TCONS_00205186
101800942	RPS6KA1	XR_003492373.1
113839762	LOC113839762	TCONS_00190455
101797257	PRCP	TCONS_00017577,XR_002405065.2
106018562	LOC106018562	XR_003500542.1,TCONS_00161164,XR_003500502.1
106016361	S100A10	TCONS_00078070
101802569	PCDH12	XR_003500470.1
101803117	SP3	TCONS_00121281
101797269	GNB5	XR_003500143.1
101799146	LOC101799146	TCONS_00199122
110354595	LOC110354595	TCONS_00071216,TCONS_00071219,TCONS_00082213
101796454	PCF11	XR_002405065.2
101800167	ARID1A	XR_003492373.1
101805408	ART4	TCONS_00030967
101792761	WNT7A	XR_003500386.1,TCONS_00157295
101799851	OGT	TCONS_00142151
101794566	CDKN2C	TCONS_00132439
101791638	LOC101791638	TCONS_00044399
101794158	LOC101794158	XR_003498502.1
101802851	CLDN4	TCONS_00200208
101804372	NFKBIE	TCONS_00064167
101798427	COPRS	XR_001186358.3,XR_001186359.3
101793332	CTTNBP2NL	XR_003492610.1,XR_003492611.1
113845649	ARID3A	XR_003501399.1
110354662	LOC110354662	TCONS_00173001
101802390	DDIT3	TCONS_00199250
101804476	LOC101804476	TCONS_00132349
101800838	LITAF	XR_001194425.3
101798249	ACSS1	TCONS_00062517
113845406	LOC113845406	TCONS_00173001
101799085	AK4	TCONS_00131945
101792093	MRPS17	XR_003501374.1
113843792	CDKN1C	TCONS_00100824
101803659	KDM1A	TCONS_00191629
113841966	LOC113841966	XR_003494320.1
101789787	PNP	XR_001193465.3
101790281	GPR6	XR_003496503.1
101793881	CAPZA1	XR_003492610.1,XR_003492611.1
113839617	MAF	TCONS_00152469
101790799	KLF7	TCONS_00125048
101801801	DRP2	TCONS_00142151
101798234	GC	TCONS_00090916
101789591	HMGN2	XR_003492373.1
101800525	DECR1	TCONS_00058839
101791392	ANKFN1	XR_002398916.2
101790801	LDLRAP1	TCONS_00071444
101804378	TNRC6C	XR_003501113.1,XR_003501114.1,XR_003501115.1
101795181	SRBD1	XR_003496250.1
101796436	NCKAP5	XR_002402547.2
101793640	WBP11	TCONS_00030967
101793462	DROSHA	XR_003495453.1
101792319	ITGA2B	TCONS_00198308,TCONS_00198309
101802667	PLXNA2	XR_003492578.1
101798055	TMEM132E	XR_003501374.1
101796119	SLC4A3	TCONS_00126116
101803872	HEATR3	XR_001195887.3,XR_001195886.3
101805330	SH3BGRL3	XR_003492373.1
101793639	LOC101793639	TCONS_00195805
101795090	CFAP100	TCONS_00160588
101799374	LOC101799374	XR_002402477.1
101790922	SOAT1	XR_002402042.2
101792039	PTPDC1	XR_003500386.1,TCONS_00157295
101791562	IKZF4	TCONS_00197825
101801320	SLITRK6	XR_003492263.1
101794944	KATNB1	TCONS_00148133
101794928	SOD2	TCONS_00076225
101795070	BMP1	TCONS_00190455
101796589	NR2F2	XR_003499871.1,XR_003499865.1
113839780	LOC113839780	XR_003492373.1
101792166	SLC25A10	TCONS_00176373
101795339	CCDC102A	TCONS_00148133
101799951	MCPH1	TCONS_00080380
101795723	PRDM2	TCONS_00187913
101799185	SDK1	XR_002402477.1
101791374	CAMKK2	XR_003500817.1
113840074	LOC113840074	TCONS_00200208
101798200	PRPF4B	XR_003495472.1
101803311	FAM20C	XR_002402447.2
101797178	EIF4E	XR_003497215.1
113843649	NKX3-2	XR_001188891.3
101795535	LRRC38	TCONS_00187913
113845597	CARTPT	TCONS_00179828
101791121	ACVR2B	TCONS_00035542
113839842	LOC113839842	TCONS_00193774
101793367	RAB14	TCONS_00174511,XR_003501012.1
113839975	SUOX	TCONS_00197825
101798379	HAS2	XR_002401898.2
101800314	CDC20B	XR_003492867.1
101799690	ARSJ	XR_002404349.2
106016676	LOC106016676	TCONS_00046999
113844819	LOC113844819	TCONS_00148133
113839994	RPS26	TCONS_00197825
101804712	ARHGDIB	TCONS_00030967
101798066	F8	TCONS_00142151
101793314	DRAM1	TCONS_00029353,TCONS_00029351,TCONS_00029352
110354322	TCTEX1D4	TCONS_00128507
101795467	PPP1R36	TCONS_00098317
101789416	HMBOX1	XR_003496644.1
101793360	PDE8A	TCONS_00149880
101803112	M1AP	XR_003496765.1
101803163	SPRYD7	XR_003501126.1,XR_003501132.1
101792248	LOC101792248	TCONS_00173090,TCONS_00173091
101805327	CARD19	TCONS_00159338
101805376	RIPOR1	TCONS_00148003
101794240	SNRNP48	XR_002400549.2,XR_003495488.1
101795134	EAPP	TCONS_00110260
113840687	LOC113840687	TCONS_00212753
110354628	LOC110354628	TCONS_00173001
101804647	FEM1B	TCONS_00145906
101790972	TOX	XR_216744.4
101791437	LOC101791437	XR_002404930.2
101805370	LOC101805370	TCONS_00030967
101794901	CH25H	TCONS_00113417
113839919	HMGA1	XR_001194059.3
101801524	WEE2	TCONS_00011312
110353715	MZB1	XR_003500470.1
101795481	LOC101795481	TCONS_00146925
101798964	RBBP8	XR_001187518.3
101791878	CHPT1	TCONS_00029353,TCONS_00029351,TCONS_00029352
101798437	MED16	XR_003501399.1
101795867	SPPL2A	TCONS_00146925
101803229	CASTOR2	XR_002401229.2
101797447	CRISPLD1	TCONS_00058355,XR_003495727.1
101791916	AARS2	TCONS_00064167
113843944	LOC113843944	XR_001188117.3
101793152	WNK2	XR_002400603.2,TCONS_00159338
110354596	LOC110354596	TCONS_00071216,TCONS_00071219,TCONS_00082213
110353632	SOX2	TCONS_00136080
101792436	PLEKHM3	TCONS_00125048
101802078	LAMC1	TCONS_00133625
113845531	PDE6G	TCONS_00176373
101796293	MFSD8	XR_002400224.2,XR_001187992.3
113841776	LOC113841776	TCONS_00218630
101792766	LOC101792766	XR_003497610.1
101796518	VPS13C	XR_003499716.1
113845384	LOC113845384	TCONS_00173090,TCONS_00173091
101791674	LOC101791674	TCONS_00146925
101791755	XKR6	TCONS_00071216,TCONS_00071219,TCONS_00082213
101792328	ERP27	TCONS_00030967
101789602	MCM3AP	TCONS_00120181
101801729	C2H7orf31	XR_002404191.2,XR_002404193.2
101793288	LOC101793288	TCONS_00062235
101791912	EGFL6	XR_003493642.1
106014260	LOC106014260	TCONS_00205731,TCONS_00205728
113844305	LOC113844305	XR_003498733.1
101803444	PSMG4	TCONS_00041903,TCONS_00041904
101796302	KATNAL1	XR_003500852.1,XR_002401453.2,XR_003500866.1
101803015	EXPH5	TCONS_00018324
106015878	LOC106015878	TCONS_00058511,TCONS_00058504,TCONS_00045456,XR_002400385.2
101795919	BTBD6	TCONS_00098317
101792418	PLAGL2	TCONS_00187251
113841302	LOC113841302	TCONS_00215913,TCONS_00215904
101796158	CSGALNACT2	XR_003497929.1,XR_003497935.1,XR_003497937.1
101796025	TAF1	TCONS_00142151
113842370	ASCL1	TCONS_00011639
101795390	TMEM254	XR_001188117.3
101803241	USP25	TCONS_00007469
101802924	CTCF	TCONS_00148003
101796878	USPL1	XR_003500852.1,XR_002401453.2,XR_003500866.1
101802880	LOC101802880	XR_002400549.2,XR_003495488.1
101791498	ABHD8	TCONS_00179828
101803004	DLX3	XR_003492700.1
101800331	SPTY2D1	XR_003497784.1
101799296	DNAH10	XR_003500812.1
101795238	LOC101795238	TCONS_00173001
106019526	LOC106019526	XR_001194425.3
110353789	LOC110353789	TCONS_00198308,TCONS_00198309
101793203	ZCCHC17	TCONS_00191407
101793076	SYNPO2	TCONS_00086754
101803055	BPHL	TCONS_00041903,TCONS_00041904
106018485	LOC106018485	XR_003500076.1
101798455	LOC101798455	TCONS_00143554
101798588	SI	XR_003499231.1
113845647	LOC113845647	TCONS_00179828
101798829	NEU2	XR_003499173.1
101790323	HEPHL1	TCONS_00017891
101798036	BEST4	TCONS_00128507
101797593	SLC22A7	TCONS_00062517
101792972	SAMD11	TCONS_00189583
101796409	ZNF521	TCONS_00057587
110354660	LOC110354660	TCONS_00215913,TCONS_00215904
101800284	FATE1	TCONS_00144742
101798662	LOC101798662	TCONS_00086958
101798748	IFITM10	XR_003497610.1
101801095	STXBP6	XR_002407018.2
101797636	COQ2	TCONS_00086754
101796407	LOC101796407	TCONS_00160222
101804987	BMP2K	XR_003497151.1
113844495	LOC113844495	TCONS_00140117
101792773	PDPN	TCONS_00187913
101805222	LOC101805222	TCONS_00030967
101793157	TNNI2	XR_003497610.1
106020611	LOC106020611	TCONS_00172903,TCONS_00172551,TCONS_00172905
101796736	C6H10orf143	TCONS_00115054
101795082	RAVER2	TCONS_00131945
113839972	LOC113839972	TCONS_00199122
101800123	AMER2	XR_003500747.1
101803105	C1QB	TCONS_00187826
106019818	CHCHD2	XR_003501374.1
101790468	GLI2	XR_003498517.1
101797217	EBF3	TCONS_00115054
101804798	SV2C	TCONS_00202366
101796035	PPP1R3B	TCONS_00083568
101801823	LOC101801823	TCONS_00186338
101791484	BCOR	TCONS_00023146
101803352	CD74	TCONS_00161656,TCONS_00161655
101792536	LOC101792536	XR_003494851.1,XR_003494859.1
101789635	LOC101789635	TCONS_00030967
101794172	MTMR9	TCONS_00071216,TCONS_00071219,TCONS_00082213
101792359	ANKRD31	TCONS_00202387
101798453	SNAP29	XR_003500941.1,XR_003500939.1
101801081	IL4	XR_003500542.1,TCONS_00161164,XR_003500502.1
113844134	LOC113844134	XR_003498502.1
101793068	PHKG1	XR_003501374.1
101802038	LOC101802038	TCONS_00126116
101802810	CEP85	XR_003492373.1
101801502	ELMO3	TCONS_00148003
101791293	PLEKHG4	TCONS_00147918
101797814	SCRT2	TCONS_00187251
101795517	RHOG	TCONS_00142151
101796976	LOC101796976	TCONS_00030967
101805206	IDS	XR_003499445.1
101803149	TNFSF11	TCONS_00019618
101793125	WASHC3	TCONS_00029353,TCONS_00029351,TCONS_00029352
113840872	LOC113840872	TCONS_00213499
101793804	ATP5F1B	TCONS_00197825
101796598	TTC29	TCONS_00085471
101798550	HSPH1	XR_003500852.1,XR_002401453.2,XR_003500866.1
101802643	C1H2orf40	TCONS_00004110
101805185	LOC101805185	TCONS_00148003
101800389	CCSER2	XR_002405177.2
113843514	LOC113843514	XR_003496765.1
101804993	NUCB2	TCONS_00118445
113843308	LOC113843308	XR_003495953.1,XR_003496044.1
101794955	KDM1B	TCONS_00039767
101801385	VRK2	XR_003495986.1
101804370	CAB39L	TCONS_00002302
101794445	DCBLD2	XR_003494851.1,XR_003494859.1
101801662	RPL27A	XR_003498594.1
101794262	MYO1B	XR_003498559.1
101790502	TTPA	TCONS_00057881
106015178	FBXL13	TCONS_00015998
101791966	KIF3B	TCONS_00187251
101790433	COL6A1	TCONS_00120181
101799303	KCNQ1	TCONS_00100824
101800726	LOC101800726	TCONS_00199122
101803859	TMC3	TCONS_00149728,TCONS_00149723
113843433	LOC113843433	TCONS_00034578
101795061	PALM2	TCONS_00205731,TCONS_00205728
101804163	POC1B	XR_001193163.3
101793846	FXR1	TCONS_00136080
101802402	ASB8	TCONS_00199250
113839898	RPS10	XR_001194059.3
101794920	TSPAN12	TCONS_00015249
101798744	LOC101798744	TCONS_00126116
101789492	FH	TCONS_00042414
113839715	LOC113839715	TCONS_00187913
113845578	ABHD15	TCONS_00182951
113843588	LOC113843588	TCONS_00086754
101801977	LOC101801977	TCONS_00072247
101794594	C2H7orf25	TCONS_00052997
101796033	AP3S1	TCONS_00205186
101792978	CMSS1	XR_003494851.1,XR_003494859.1,XR_002405285.2
101790650	LRP5	XR_002399708.2
101792837	ZNF830	TCONS_00042414
101793981	GSN	TCONS_00174511,TCONS_00174514,XR_003501012.1
101804310	TIMP3	TCONS_00011902
101802748	ZDHHC8	XR_003500858.1
113845197	LOC113845197	TCONS_00161656,TCONS_00161655,TCONS_00163633
101789572	PPARA	XR_003495953.1,XR_003496044.1
101790481	FGF19	XR_002403638.2
101789656	SLC9B2	XR_003496793.1
110354602	LOC110354602	TCONS_00199122
101805403	ANP32A	TCONS_00145906
101798446	C3H6orf120	TCONS_00075831
101802766	DNAJC18	XR_003500470.1
101802031	DLG5	XR_003498074.1,XR_003498075.1
101797430	OSBPL3	XR_002404191.2,XR_002404193.2
101795536	PTCH2	TCONS_00128507
101796650	AQP5	TCONS_00197825
101799062	YDJC	XR_003500941.1,XR_003500939.1
113845587	LOC113845587	TCONS_00180557
101789868	PXK	XR_003500404.1
101789615	GMFB	TCONS_00105407
101805041	LOC101805041	TCONS_00126116
101797183	SLC7A6	XR_003500112.1
101793223	GPR3	TCONS_00191219
113844223	INHA	TCONS_00126116
101795958	INTU	XR_001187992.3,XR_001187988.2
101792835	RAB21	TCONS_00014083
101799855	ELMOD3	TCONS_00190455
113843042	LOC113843042	TCONS_00030967
101790532	INPP5F	XR_003498109.1
101793776	CFAP61	XR_003495940.1
101796607	CST7	TCONS_00062517
101799415	ASNSD1	XR_002398535.2
101802326	ITGA1	TCONS_00207522
101799793	CNGB1	TCONS_00148133
113839581	STMND1	TCONS_00052757,XR_003495354.1
101790525	LOC101790525	XR_002402042.2
101793552	SLC11A2	TCONS_00197825
101791970	COL4A3BP	TCONS_00202387
101799653	GBGT1	TCONS_00175574
113843472	LOC113843472	XR_003496793.1
101794722	LOC101794722	TCONS_00030967
101801492	RBM41	TCONS_00144742
101792464	CHMP5	TCONS_00042414
101794223	CCDC170	XR_003496397.1
110354686	MAPRE3	TCONS_00071444
106019822	RBP1	XR_001194978.3
101789419	POFUT2	TCONS_00120181
101793564	TRH	XR_003500306.1
101801054	C7H2orf88	XR_002398535.2
101790389	AKAP7	TCONS_00066763,TCONS_00066762
101794076	ADCY7	XR_001195887.3,XR_001195886.3
101798799	GRIN3B	XR_003501399.1
101799472	RALGDS	TCONS_00175574
101789451	GCNT4	TCONS_00202387
101793937	LOC101793937	TCONS_00187528
101796860	GLRX3	TCONS_00115054
101791337	HNRNPD	TCONS_00086754
101793430	IGFBP7	TCONS_00090766
101791510	PARD6B	TCONS_00186338
101802593	NPL	TCONS_00133625
101804464	MYL3	XR_003495127.1
101797368	TRIO	XR_003495472.1
113842231	LOC113842231	TCONS_00221249
101797158	SNX30	TCONS_00205731,TCONS_00205728
101805237	SGO1	TCONS_00051438
110352716	LOC110352716	TCONS_00083568
101796193	CEP44	XR_002405594.2
101802238	POLR3A	XR_003498074.1,XR_003498075.1
101800586	SFMBT1	XR_003500295.1
101798543	ERMP1	TCONS_00208510
101797950	AREG	TCONS_00087038
101803265	MTF1	TCONS_00191071
101802694	GEMIN5	TCONS_00163722
101804134	GPX3	TCONS_00163633
101790285	NINJ1	TCONS_00159338
101802116	MAPK13	XR_003492557.1
101803046	G0S2	XR_003492578.1
101796630	RERE	TCONS_00189583
101799318	PPP2R3B	XR_002404790.2
101798409	ATG16L1	XR_003499173.1
101800171	DRC7	TCONS_00148133
113845404	LOC113845404	TCONS_00172903,TCONS_00172551,TCONS_00172905
101792156	TRMT1L	XR_001195895.3,XR_003498687.1,XR_003498679.1
101796718	ARHGAP45	XR_003501399.1
101797308	SPATA13	XR_003500747.1
101795516	MTHFSD	XR_002400625.2
113841967	LOC113841967	XR_003494320.1
101796809	LOC101796809	TCONS_00083568
101797680	TAP1	TCONS_00172551
113843060	LOC113843060	TCONS_00030967
101792400	GNPTAB	TCONS_00029353,TCONS_00029351,TCONS_00029352
101797494	LOC101797494	TCONS_00063735,XR_003496198.1
101796431	PNPLA8	XR_003497202.1
101802439	SCUBE2	TCONS_00123217
101791201	S100Z	XR_003493239.1
101796470	LOC101796470	TCONS_00197825
101792725	GLP1R	TCONS_00064226
101801231	GTF2F2	TCONS_00002396,TCONS_00002397
101792566	HIP1R	XR_003500817.1
113843068	LOC113843068	TCONS_00030967
101793019	CEP63	XR_003499083.1
113842382	C1H3orf85	XR_003494803.1
101789676	LOC101789676	TCONS_00042414
101797353	HMGB1	XR_003500852.1,XR_002401453.2,XR_003500866.1
101801940	SOCS1	XR_001194425.3
113844165	LOC113844165	TCONS_00122971
101796002	NARS	TCONS_00206291
101798334	GLRA3	XR_002405594.2
106018938	CCDC155	TCONS_00199250
101794744	USB1	TCONS_00148133
113844283	TNFSF4	XR_002400424.2,XR_003498733.1
101802850	NFASC	TCONS_00196416
101793992	LOC101793992	TCONS_00030967
101790607	PCBP3	TCONS_00120181
101802265	SLC1A7	TCONS_00132349
113839742	LOC113839742	TCONS_00190455
101800140	GALNT6	TCONS_00197825
101801636	RTKN2	TCONS_00131504
101797582	MLANA	TCONS_00208510
101793606	TBC1D15	TCONS_00014083
101796058	FAM171B	XR_003498464.1
113841633	LOC113841633	TCONS_00217683
101796643	LOC101796643	TCONS_00173090,TCONS_00173091,TCONS_00173163
101800550	SMCO4	TCONS_00017891
101796714	FOXB1	XR_003499693.1
101801163	LOC101801163	XR_003492867.1
101803611	LDLRAD3	XR_002398477.2,XR_002398479.2
101792540	ZC3H7A	TCONS_00166686
101798610	WDR18	XR_003501399.1
101796545	SH3BP2	XR_003496706.1
101790729	NPHS2	XR_002402042.2
101798790	OSGEPL1	XR_002398535.2
101798885	NEK7	XR_003498801.1
101800631	FUT8	XR_002402018.2,XR_003497380.1,XR_002402020.2,XR_002402016.2,XR_002402017.2
110352853	SEZ6	TCONS_00182951
101798011	LOC101798011	TCONS_00125890,TCONS_00121636
113843048	LOC113843048	TCONS_00030967
113845670	ABCA7	XR_003501399.1
101798808	CFAP20	TCONS_00148133
101796898	ZXDC	TCONS_00160588
101791865	SLC6A19	TCONS_00042414
101801667	STK11IP	TCONS_00126116
101803155	SLC40A1	XR_002398535.2
113839920	LOC113839920	XR_001194059.3
101804714	LARP1	TCONS_00163722
101797392	LOC101797392	TCONS_00199122
113845383	LOC113845383	TCONS_00173090,TCONS_00173091,TCONS_00173163
101804479	MANEAL	TCONS_00191071
113843589	LOC113843589	TCONS_00086754
101792307	TMEM151B	TCONS_00064167
101791067	COPS8	XR_003498502.1
101802173	RPS27A	TCONS_00072247
101804410	RLF	TCONS_00191629
101796165	TMEM41A	XR_003499083.1
101801241	OTUD1	XR_003495191.1
101802505	CISH	TCONS_00160222
101795824	PPFIA2	TCONS_00012417
101804850	LOC101804850	XR_003500404.1
101800075	C2CD2L	TCONS_00193774
101795877	POU6F1	TCONS_00197825
101802656	VAV2	XR_003500981.1
101797539	CTNS	TCONS_00180557
101796366	RASGEF1A	XR_003497929.1,XR_003497935.1,XR_003497937.1
101800396	NOTCH2	XR_003498733.1
101792064	CCDC127	TCONS_00042414
113845397	LOC113845397	TCONS_00173001
101798671	FOXF1	XR_002400625.2
101800670	NDST1	TCONS_00161656,TCONS_00161655,TCONS_00163633
101801648	CAMK2D	XR_002404349.2
101790764	EED	XR_002405065.2
101802999	LOC101802999	XR_002401604.2
101798691	TSC22D2	XR_003499073.1,XR_003499067.1
101803447	CPLX4	XR_003493224.1
101800583	C7H11orf16	TCONS_00123217
101804076	NRBF2	TCONS_00131504
101798996	MMP15	TCONS_00148133
110353069	TMEM178B	TCONS_00011312
101796072	CELA1	TCONS_00197825
113839763	LOC113839763	TCONS_00190455
101801204	LOC101801204	XR_002402018.2,XR_003497380.1,XR_002402020.2,XR_002402016.2,XR_002402017.2
101795891	LOC101795891	TCONS_00030967
101799203	HMBS	TCONS_00193774
101803084	NCAM1	TCONS_00193178
101797964	THBS2	TCONS_00065168
101802208	NBN	TCONS_00058839
101802974	EPSTI1	TCONS_00019618
101797083	GCNT3	XR_003499693.1
110351189	LOC110351189	TCONS_00173001
113840690	LOC113840690	TCONS_00212753
101803731	CGRRF1	TCONS_00105407
101802557	S1PR4	TCONS_00182184
101789585	UTP18	XR_002398916.2
101795480	AP1S3	XR_002405232.2
113840873	LOC113840873	TCONS_00213499
101801754	G3BP1	XR_003500418.1
101795659	SMTNL2	TCONS_00182184
101789650	PDGFC	XR_003496991.1,XR_002400643.2,XR_003496987.1
101795858	LOC101795858	TCONS_00160588
101798257	PHF10	TCONS_00075831
101795345	EIF2B3	TCONS_00128507
101801972	LOC101801972	TCONS_00146925
101789992	LOC101789992	TCONS_00173001
101803475	PDRG1	TCONS_00187251
101804703	LOC101804703	TCONS_00182184
101805175	POLK	TCONS_00202387
101800382	AKIP1	TCONS_00123217
101791181	EXTL3	XR_003496644.1
113845388	LOC113845388	TCONS_00173090,TCONS_00173091,TCONS_00173163
101800594	PHGDH	XR_003498733.1
101802026	GATB	XR_002399743.2
113845536	LOC113845536	TCONS_00176373
101796237	STMP1	XR_001190677.3
113841607	LOC113841607	TCONS_00217393
101794869	LOC101794869	TCONS_00083568
113845126	CCNI2	TCONS_00161164,XR_003500502.1
101791666	LOC101791666	TCONS_00042414
101792259	DHRS3	TCONS_00187913
101790240	ANKRD13B	TCONS_00182951
101797884	LOC101797884	TCONS_00145506
101791089	ABCG2	TCONS_00086958
101798688	STRN	TCONS_00063735,XR_003496198.1
101805032	IL16	TCONS_00149728,TCONS_00149723
101798028	SGCZ	XR_003496837.1,XR_002404607.2
101795991	RAB17	XR_003498502.1
101790315	ANKRD16	TCONS_00034578
101805431	SPDEF	XR_001194059.3
101799975	KIFC3	TCONS_00148133
101801324	CCDC169	XR_003500956.1
101796241	EP300	TCONS_00012417
101803164	RET	XR_001188117.3,XR_003497929.1,XR_003497935.1,XR_003497937.1
101789539	CACUL1	TCONS_00115586
101804523	PRDM11	XR_003497380.1
101804877	DENR	XR_003500817.1
101797512	POF1B	TCONS_00145506
101799278	CD180	XR_003492938.1
101794478	CCDC30	TCONS_00187528
101805261	ATP2A2	XR_003500817.1
101804399	EPC2	XR_003497539.1
113843461	LOC113843461	XR_003496765.1
101803247	SEC11C	XR_003493224.1
101791324	ZBTB37	TCONS_00133625
113844845	LOC113844845	TCONS_00146925
101790358	LOC101790358	XR_003499073.1,XR_003499067.1
101790938	EXOG	TCONS_00035542,TCONS_00048307
101800394	LOC101800394	TCONS_00173090,TCONS_00173091,TCONS_00173163
101804613	SYN3	TCONS_00011902
113842802	IRX4	TCONS_00042427
101804492	ANXA6	TCONS_00163633
101803434	PITX2	XR_002401682.2
101799950	CTNNA3	XR_003498936.1
101790381	LOC101790381	XR_003501198.1
101798025	PFN2	XR_003499073.1,XR_003499067.1
101800079	DKC1	TCONS_00142151
101798959	LOC101798959	TCONS_00199122
101797542	RAP1GDS1	XR_003497215.1
101790254	KCNH5	TCONS_00098244
101795188	TM9SF4	TCONS_00187251
101793339	PHF2	XR_002400603.2
101801975	NSMCE2	TCONS_00046999
101802349	LOC101802349	TCONS_00017891
101790074	LOC101790074	TCONS_00002302
101803048	UFM1	TCONS_00002061
101798567	DUSP8	XR_003497610.1
101803562	TRIB1	TCONS_00046999
101792224	STX16	TCONS_00184682,XR_003492180.1
101798262	TENM1	TCONS_00141064,TCONS_00143554
101789452	PENK	TCONS_00044399
101801747	LOC101801747	TCONS_00002396,TCONS_00002397
101800350	ADNP	TCONS_00186338
101798098	ARNTL	XR_001189229.3
101802683	TRIM29	XR_002403818.2
101798029	SFPQ	TCONS_00191851
113839771	LOC113839771	TCONS_00191851
101797055	FUNDC2	TCONS_00142151
113840184	ONECUT2	TCONS_00206291
101804116	LOC101804116	XR_003498733.1
101803900	MANBA	XR_003496793.1
101792777	ROBO1	XR_003494733.1
101804793	VAPB	TCONS_00184682
113844391	EGR2	TCONS_00131504
113843447	PYURF	TCONS_00083568
101792194	PDLIM4	XR_003500542.1
113843807	FGF4	XR_002403638.2
113844164	ASCL3	TCONS_00123217
101798253	AXDND1	XR_002402042.2
101796013	NXPH2	TCONS_00122971
101802175	LOC101802175	XR_003492187.1
101792718	LOC101792718	TCONS_00198308,TCONS_00198309
101798358	DNAH17	TCONS_00176373
101796210	LOC101796210	XR_002405006.2
101804211	GRP	XR_003493224.1
101795434	MYO18A	TCONS_00182951
101794379	LOC101794379	TCONS_00187913
101795391	FAM193A	XR_003496706.1
101800935	TBC1D22B	XR_003492557.1
101802992	LOC101802992	XR_001188117.3
101792375	NFS1	TCONS_00186170
101793065	LOC101793065	XR_003496793.1
101799468	GCGR	TCONS_00176373
113839790	CD164L2	TCONS_00191219
101799515	UEVLD	XR_003497784.1
101790968	FAM19A2	TCONS_00014428
113845672	PALM	XR_003501399.1
101797225	ABHD18	XR_002400224.2,XR_001187992.3
101803214	RASSF6	TCONS_00087038
101794676	GPRIN3	XR_001190362.3
113839772	LOC113839772	TCONS_00191851
101796906	GTF2A2	XR_003499693.1
113839781	LOC113839781	XR_003492373.1
101801767	ZC2HC1A	TCONS_00058511,TCONS_00058504,TCONS_00045456
101803404	TMEM209	TCONS_00034578
101798791	CRLF3	XR_001186358.3,XR_001186359.3
101795597	NSMCE4A	XR_003497914.1
113843456	LOC113843456	XR_003496765.1
106017898	LOC106017898	XR_002403370.2
101800911	LOC101800911	TCONS_00199122
101798600	SLC4A4	TCONS_00090916
106014557	LOC106014557	TCONS_00011902
101798232	LOC101798232	XR_003501374.1
101803393	LOC101803393	TCONS_00105407
101798776	HYDIN	XR_001193465.3
101804117	UTP11	TCONS_00191071
101801849	MARF1	XR_002401604.2
101791895	LOC101791895	XR_003501374.1
113839978	LOC113839978	TCONS_00199122
113844800	LOC113844800	TCONS_00147918
113840029	LOC113840029	XR_003492725.1
101799894	BCL6	TCONS_00136440
101798245	MPP1	TCONS_00142151
101795326	PNLDC1	TCONS_00076225
101804197	TOX3	XR_002400838.2
101797303	CLTCL1	XR_003500941.1,XR_003500939.1
101794666	PPCS	TCONS_00187528
101803639	LMAN1	XR_003493224.1
113840493	LOC113840493	XR_003493314.1
101804322	LOC101804322	XR_002401604.2
113845400	LOC113845400	TCONS_00173001
101797203	LOC101797203	TCONS_00199122
101802685	R3HDM2	TCONS_00199250
101803651	STARD5	TCONS_00149728,TCONS_00149723
113845671	CNN2	XR_003501399.1
101792805	NGF	TCONS_00195805
101802552	RBM12	TCONS_00186170
101803041	LOC101803041	XR_002399708.2
101791471	USP16	TCONS_00007046,XR_003494715.1
101804196	RNF8	TCONS_00064167
101803720	BCL2L1	TCONS_00187251
101802929	EPHB2	TCONS_00187826
101794248	MRPL23	XR_003497610.1
101797538	OTULINL	XR_003495472.1
101794139	PARPBP	TCONS_00029353,TCONS_00029351,TCONS_00029352
101793646	LOC101793646	XR_003495453.1
101797847	ZBTB1	TCONS_00098317
101791837	CCNYL1	TCONS_00125048
101790604	NUFIP2	TCONS_00182951
113844440	COPS9	TCONS_00140117
101791213	NCOR2	XR_003500812.1
101796082	LOC101796082	TCONS_00030967
101801142	L3MBTL2	TCONS_00012417
101794732	FNDC1	TCONS_00076225
101793989	CSDE1	TCONS_00195805
101794316	LOC101794316	TCONS_00011639
101790997	GH1	TCONS_00198308,TCONS_00198309
101797905	FAM163A	XR_002402042.2
113839593	KAT2B	TCONS_00051438
101796845	AQP2	TCONS_00197825
101798100	LOC101798100	TCONS_00172551
101796910	LOC101796910	TCONS_00187528
101794587	NR2C2	XR_003500306.1
XLOC_102789	XLOC_102789	TCONS_00186170
101801731	TUSC3	TCONS_00084101
101799949	LOC101799949	XR_003500542.1,TCONS_00161164,XR_003500502.1
101801047	C2H10orf67	XR_003495191.1
101800760	GPATCH3	TCONS_00191219
101797166	PRAG1	TCONS_00083568
113841356	LOC113841356	TCONS_00216215
106019359	ATOX1	XR_003500418.1
113843321	LOC113843321	TCONS_00029353,TCONS_00029351,TCONS_00029352
101800964	LOC101800964	TCONS_00083966
101797869	LOC101797869	TCONS_00172903,TCONS_00172551,TCONS_00172905
113844302	LOC113844302	TCONS_00128507
101797449	WNT8A	XR_003500528.1,XR_003500530.1,XR_003500527.1
101795314	RTCB	TCONS_00011902
101803782	LOC101803782	XR_003497380.1
113840874	LOC113840874	TCONS_00213499
101802555	SLC38A11	XR_002401871.2,XR_003498361.1
101804290	PLPP6	XR_003498733.1
101796354	ZNF711	TCONS_00145506
101802973	TLK2	XR_003492725.1
101793183	CNTRL	TCONS_00174511,XR_003501012.1
101800888	KIF3A	XR_003500542.1,TCONS_00161164,XR_003500502.1
101792703	TCP1	TCONS_00076225
101798048	LOC101798048	TCONS_00080380
101804462	CLN6	TCONS_00145906
101801194	E2F4	TCONS_00148003
101801396	NQO2	TCONS_00041903,TCONS_00041904
101801887	RIPPLY1	TCONS_00144742
106015200	LOC106015200	TCONS_00140955
101804205	DHDDS	XR_003492373.1
106016069	MSH5	TCONS_00066763,TCONS_00066762
101804213	MBNL1	XR_003499202.1
101803578	TAOK1	TCONS_00182951
101789550	DUSP6	XR_001193186.3
101793150	EPHA8	TCONS_00187826
101803323	ATP2B1	XR_001193163.3
110353544	LOC110353544	XR_003497380.1
101794917	FGD5	XR_003500306.1
101789553	KDELC2	TCONS_00018324
101805189	PIK3C2A	TCONS_00118445
113845100	ABHD14A	TCONS_00160261
101793814	SIKE1	TCONS_00195805
101797658	HSPA2	TCONS_00098317
101797163	ALOX5AP	XR_003500852.1,XR_002401453.2,XR_003500866.1
101802823	LRP8	TCONS_00132349
101798074	TDRD5	XR_002402042.2
101800112	BIN1	TCONS_00126571
101798726	APOLD1	TCONS_00030967
101789977	CALB2	XR_001193465.3
110353373	HASPIN	TCONS_00180557
101800069	NRIP3	TCONS_00123217
101796964	LOC101796964	XR_002405089.2,XR_002405093.2,XR_003497191.1
101789755	MEST	TCONS_00034578
113844788	LOC113844788	TCONS_00145906
101803565	HSD11B1L	TCONS_00182184
101801417	TPT1	TCONS_00002396,TCONS_00002397
101797349	MTCP1	TCONS_00142151
101789783	FTCD	TCONS_00120181
110351446	LOC110351446	TCONS_00030967
101793878	IL1R2	XR_001186906.3
101793703	SOX4	XR_003495335.1,XR_003495332.1,XR_003495328.1,XR_003495339.1,XR_003495334.1
101803943	RBFOX1	TCONS_00168987
101793456	LOC101793456	TCONS_00030967
101794723	ING3	TCONS_00015249
101798787	VKORC1L1	XR_003501374.1
113844272	LOC113844272	XR_003498856.1,TCONS_00134669
101802578	MARS	TCONS_00199250
101795258	ANGEL1	TCONS_00100021
101804115	PODN	TCONS_00132349
101791419	CCNI	TCONS_00083966
101792655	TMEM19	TCONS_00014083
101798397	DLGAP3	TCONS_00191851
101800742	MSTN	XR_002398535.2
101795738	FAM13B	XR_003500528.1,XR_003500530.1,XR_003500527.1,TCONS_00161447
101791569	LOC101791569	XR_003501374.1
101800312	CBFA2T2	XR_003492187.1
101804900	HAND1	TCONS_00163722
113845088	LOC113845088	TCONS_00160261
101795017	SHCBP1	XR_003500076.1
101798680	LOC101798680	TCONS_00121636
101803327	ATM	TCONS_00018324
113843495	LOC113843495	TCONS_00083568
101799449	CENPI	TCONS_00142151
101790169	LOC101790169	TCONS_00147918
101802821	SLC7A6OS	XR_003500112.1
113845674	LOC113845674	XR_003501399.1
101796919	HEMK1	TCONS_00160222
101803669	SUCO	XR_002400424.2,XR_003498733.1
101802278	HEBP2	TCONS_00133625
113840018	RDM1	TCONS_00198308,TCONS_00198309
101791717	CMTR1	TCONS_00064167
101793541	RNF182	TCONS_00052669
101802001	TMEM35A	TCONS_00142151
101803445	ATXN1	TCONS_00039839,XR_003495354.1
110354773	LOC110354773	TCONS_00190455
101798498	DYDC1	XR_002400304.2
101792784	COG3	TCONS_00002396,TCONS_00002397
101792652	BVES	TCONS_00067886
101799674	ADRA2B	TCONS_00190455
101804539	TBX19	XR_002406365.2
101798540	TK1	TCONS_00176373
101796986	INIP	TCONS_00205731,TCONS_00205728
106018920	LOC106018920	XR_003493314.1
101793543	LIN28B	TCONS_00067886
101791789	CCNG2	TCONS_00083966
101791483	GRM4	XR_001194059.3
101793967	NIT2	XR_002405285.2
101797138	LOC101797138	TCONS_00080380
101804294	NMNAT3	XR_001194978.3
101804631	RPS15A	XR_002401611.2
101804146	MBTD1	XR_002398916.2
101799171	MAT1A	XR_003497929.1,XR_003497935.1,XR_003497937.1,XR_002400304.2
110352033	MRPL18	TCONS_00076225
110352711	AES	TCONS_00182184
101789995	ADGRL2	XR_003498815.1
101798846	GFI1B	TCONS_00175574
101795058	PHC2	TCONS_00187528
101789794	SAMD4A	TCONS_00105407
101803450	NXPH4	TCONS_00199250
101802318	ESR1	XR_003496397.1
101795416	TSSK6	XR_003498559.1
101802979	ARSI	TCONS_00161656,TCONS_00161655
101803379	SYTL1	TCONS_00191219
101802639	CZIB	TCONS_00132349
101796256	ZSWIM2	XR_003498464.1
101797247	HEATR5B	TCONS_00063735,XR_003496198.1
101805080	PMPCA	TCONS_00174384
113845380	LOC113845380	TCONS_00173090,TCONS_00173091
101794783	PPM1J	XR_003492610.1,XR_003492611.1
101790008	FBXO7	TCONS_00011902
101796118	ACSL3	XR_002405232.2
101793853	PARN	TCONS_00166686
101795569	LOC101795569	TCONS_00090916
101802490	WDTC1	TCONS_00191219
101803326	SLC38A7	XR_001193465.3
101796269	SLC4A8	TCONS_00197825
101789409	PXYLP1	XR_001191647.3,XR_002403370.2
101802314	POU2F3	XR_002403818.2
101794275	TNXB	TCONS_00172903,TCONS_00172551,TCONS_00172905
101801681	PIGC	XR_003498733.1
101797674	BTBD10	XR_001189229.3
101803181	MAP3K6	TCONS_00191219
101804806	TMEM208	TCONS_00148003
101796953	DDIAS	TCONS_00017577,XR_002405065.2
101793448	PHF12	TCONS_00182951
101793969	HS3ST3B1	XR_003501198.1
101793389	SERINC2	TCONS_00191407
101802373	LOC101802373	TCONS_00182184
101803304	RANBP1	XR_003500858.1
101794057	ST7L	XR_003492610.1,XR_003492611.1
101801050	RIPOR3	TCONS_00186338
113845040	SLC38A3	TCONS_00160261
101802379	SLC22A23	TCONS_00041903,TCONS_00041904
101802883	UBASH3B	XR_003492496.1
101803497	DGCR8	XR_003500858.1
101799633	IRF1	XR_003500542.1,TCONS_00161164,XR_003500502.1
101800822	DDX18	XR_003498532.1,XR_003498529.1
101789850	RADIL	XR_002402477.1
101800395	DENND1B	XR_003498801.1
101796214	SPOPL	TCONS_00122971
101795838	LOC101795838	TCONS_00083568
101796798	BMPER	TCONS_00040507
101802235	LOC101802235	TCONS_00081522,XR_002399866.2
101801216	NPVF	XR_002404191.2,XR_002404193.2
113840488	LOC113840488	XR_003493314.1
101799489	SLC22A18	TCONS_00100824
101797605	LOC101797605	TCONS_00218525
113845398	LOC113845398	TCONS_00173001
101803141	LOC101803141	TCONS_00160261
101795523	MEIS1	XR_003496069.1,XR_003496079.1
101797936	MAPK6	XR_003500143.1
101795344	C22H1orf158	TCONS_00187913
101797020	BTBD19	TCONS_00128507
101801845	LMLN	TCONS_00126116
101797110	ADD1	XR_003496706.1
101791566	LATS1	TCONS_00065847
101804161	SYT13	XR_003497380.1
101798362	LOC101798362	TCONS_00208510
101794573	NUP43	TCONS_00065847
101799332	ASTN2	TCONS_00173616
101790619	P4HTM	XR_003500404.1
113843481	LOC113843481	TCONS_00083966
101791175	SCN4A	TCONS_00198308,TCONS_00198309
101796637	RAB30	TCONS_00017577,XR_002405065.2
101801031	SCN3B	TCONS_00193774
101804160	LOC101804160	XR_003500076.1,XR_002404139.2,XR_002404138.2
101802684	RBM34	XR_003496163.1
101799040	FAM160A1	XR_002399743.2
101801884	FASLG	XR_002400424.2,XR_003498733.1
101798143	SERPIND1	XR_003500941.1,XR_003500939.1
101789946	VSTM5	TCONS_00017891
101793300	NOTCH1	TCONS_00174384
101804823	TOPORS	TCONS_00211248,TCONS_00211249
101800138	TSPAN10	TCONS_00176373
113840038	LOC113840038	TCONS_00197825
101804044	LOC101804044	TCONS_00193774
101791941	PNO1	XR_003496052.1
101803053	MYBPC1	TCONS_00029353,TCONS_00029351,TCONS_00029352
101790352	GPSM1	TCONS_00174384
101795831	LOC101795831	TCONS_00078070
101793568	PTPRZ1	XR_002399209.2
113840340	LOC113840340	XR_003492867.1
113844390	ADO	TCONS_00131504
101802632	FAM8A1	TCONS_00052757
101798589	MYO5C	XR_003500143.1
101798148	LOC101798148	TCONS_00180557
101797082	TMEFF2	XR_003498559.1
101804277	CRYBA1	TCONS_00182951
101796290	EML4	XR_003496333.1
101790737	MCMBP	XR_003498109.1
101803933	SCP2	TCONS_00132349
101791361	GSC	TCONS_00106762,TCONS_00099169
101802566	GUCA1C	XR_003494803.1
101790275	CDADC1	TCONS_00002302
113840688	LOC113840688	TCONS_00212753
101803602	TIPRL	XR_002406365.2
101793607	DELE1	XR_003500470.1
113845537	LOC113845537	TCONS_00176373
101803547	PTCHD4	TCONS_00081965
101792369	WTAP	TCONS_00076225
101803153	TCOF1	TCONS_00161656,TCONS_00161655
101792472	BNIP2	XR_003499693.1
101805228	TRMT10A	XR_003497215.1
101798516	LOC101798516	TCONS_00063735,XR_003496198.1
101804095	LOC101804095	TCONS_00106762,TCONS_00099169
101799219	SLC22A4	XR_003500542.1,TCONS_00161164,XR_003500502.1
101790522	LOC101790522	TCONS_00173090,TCONS_00173091
101794816	PAIP2	XR_003500470.1
101804542	TSHB	TCONS_00195805
101795672	UROC1	TCONS_00160588
101798903	DDX47	TCONS_00030967
101800659	PTPN5	XR_003497784.1
101801717	AGK	TCONS_00011312
101801122	PIM1	XR_003492557.1
101796234	LOC101796234	XR_003497202.1
101792341	SNN	TCONS_00166686
101802794	TRIM13	XR_003501126.1,XR_003501132.1
101791311	GATAD2A	TCONS_00179828
113844129	LOC113844129	TCONS_00034578
113840545	LOC113840545	TCONS_00212304
101794672	UGP2	TCONS_00062235
101801037	KCTD4	TCONS_00002396,TCONS_00002397
113842585	GVQW3	TCONS_00056261
101802448	MAGOH	TCONS_00132349
101801562	APOOL	TCONS_00145506
101802385	MRPL22	TCONS_00163722
113839805	LOC113839805	XR_003492373.1
113844511	SST	TCONS_00136440
101802201	TRMT2B	TCONS_00142151
101799048	KDF1	TCONS_00191219
101794598	ANKRD33B	XR_002400549.2,XR_003495488.1
101793587	KY	XR_003499083.1
101799352	RPP30	XR_002399342.2
101800877	CDYL2	TCONS_00152469,TCONS_00152462
101792819	LOC101792819	TCONS_00071444
101802989	KCNRG	XR_003501126.1,XR_003501132.1
110352719	CLDN23	TCONS_00083568
101802177	GNA11	TCONS_00182184
101799299	PARD3B	XR_002400759.2
101802370	LOC101802370	XR_002401871.2,XR_003498361.1
101802942	OLA1	TCONS_00121281
101803749	LOC101803749	TCONS_00081965
101803047	AUTS2	XR_001189254.2
101801056	ADAMTS3	TCONS_00094433
101791475	TERT	TCONS_00042414
101792327	NUDT3	XR_001194059.3
101799589	ORMDL1	XR_002398535.2
101790849	BBS9	TCONS_00040507
101804814	SMG1	XR_002401611.2
101792050	MAP3K13	XR_003499083.1
101795227	NABP1	XR_003498559.1
101797338	LOC101797338	TCONS_00030967
101793570	PCGF5	XR_002399342.2
101791135	ANO8	TCONS_00179828
106019533	LOC106019533	XR_001194425.3
101801990	RIPK1	TCONS_00041903,TCONS_00041904
101802606	SNX13	XR_003495232.1
101801318	MMP16	TCONS_00058768
101790430	GIT1	TCONS_00182951
101792362	SPP1	TCONS_00086958
101804020	LOC101804020	XR_003492578.1
101795190	WNK1	TCONS_00028933
101804515	MICOS13	TCONS_00182184
101793582	TEAD1	XR_001189229.3
101789473	BDH2	XR_003496793.1
101804733	NRAS	TCONS_00195805
113841303	LOC113841303	TCONS_00215913,TCONS_00215904
101800479	RPS14	TCONS_00161656,TCONS_00161655
101803530	CNIH1	TCONS_00105407
101803135	TPX2	TCONS_00187251
101795668	MDM4	TCONS_00196416
113845113	LOC113845113	XR_003500386.1,TCONS_00157295
101793334	GAB1	XR_002399729.2
101793266	SYCP1	TCONS_00195805
101798185	LOC101798185	XR_003500812.1
101795142	LOC101795142	TCONS_00148133
101792329	ETAA1	XR_003496052.1,XR_003496053.1
101793231	HIPK4	XR_002405089.2,XR_003497191.1
101801468	CBFB	XR_002404930.2
101795764	MTA3	XR_003496301.1,XR_003496284.1,XR_003496306.1,XR_003496303.1,XR_003496292.1
101803871	MRC2	XR_003492725.1
101805452	ANAPC7	XR_003500817.1
113844809	LOC113844809	TCONS_00148133
101793083	NRSN1	XR_001187740.3
113842543	FOXC1	TCONS_00054583
101796027	LOC101796027	TCONS_00078070
101791263	LOC101791263	TCONS_00175574
101794879	JAK1	TCONS_00131945
101794359	LOC101794359	XR_001186906.3
101795970	EHHADH	XR_003499083.1
101798545	TSC1	TCONS_00175574
101804357	SFT2D2	XR_002406365.2
101801386	NECAB3	XR_003492187.1
110353970	TBC1D23	XR_002405285.2
101796930	TBX18	TCONS_00068663
101801965	ANKRD17	TCONS_00094433
101794292	RBSN	XR_003500306.1
101800593	PTPRC	XR_002405515.2
101793189	ANO6	XR_003497094.1
101796997	GSDME	XR_002404191.2,XR_002404193.2
101803598	FBH1	TCONS_00034578
101794506	KLF15	TCONS_00160588
101805009	LOC101805009	XR_003499445.1
101791115	LEMD3	XR_003496847.1
101802063	TMEM86A	XR_003497784.1
XLOC_120100	XLOC_120100	TCONS_00215761,TCONS_00215762
110353412	LOC110353412	XR_003496765.1
101789970	COMMD2	XR_003499073.1,XR_003499067.1
101804394	P2RY1	XR_003499202.1
101803340	LUZP1	TCONS_00191629
101792657	BAG1	TCONS_00042414
101802079	ST3GAL6	XR_003494851.1,XR_003494859.1
101793098	PLEKHF1	XR_002404139.2,XR_002404138.2
101789480	FOXK1	XR_002402477.1
101801347	ST5	XR_003498594.1,TCONS_00123217
101793631	GADD45B	TCONS_00179828
101790467	WASF1	XR_003496503.1
101793009	ACAT2	TCONS_00076225
101791580	RALGAPA1	XR_002399715.2
101796036	SLC13A4	XR_001190677.3
113839799	LOC113839799	TCONS_00191851
101794966	MDGA1	TCONS_00064167
101791772	MBIP	XR_002399715.2
101792216	PPP1R14C	TCONS_00065847
101803767	LOC101803767	TCONS_00182184
101796873	LOC101796873	XR_003501399.1
101805179	EEA1	TCONS_00030633
101805216	ITGA11	TCONS_00145906
101790011	LOC101790011	TCONS_00030967
101792265	SDHA	TCONS_00042414
101802641	DPT	XR_002406365.2
101800985	LAMA4	XR_003496487.1
101792640	LIPH	XR_003499083.1
101804433	MOS	TCONS_00044399
106020108	CCDC81	XR_002405065.2
113845099	PARP3	TCONS_00160261
101804619	EXOC3L1	TCONS_00148003
101797851	RNF13	XR_003499073.1,XR_003499067.1
101796147	NOG	XR_002398916.2
101790297	TANGO2	XR_003500858.1
101794100	LOC101794100	TCONS_00172903,TCONS_00172551,TCONS_00172905
101796743	PKDCC	XR_003496338.1
101792161	LOC101792161	XR_003501012.1
101804052	SENP1	TCONS_00199250
101790247	PRKAR2A	XR_003500404.1
101803328	CNOT8	TCONS_00163722
101803228	HSD11B1	XR_003492578.1
101794140	CRNKL1	XR_003495940.1
101801627	LNPK	XR_002399326.2
101798845	IBSP	TCONS_00086958
101792678	ANGPT4	TCONS_00187251
101799166	HTR7	XR_002399342.2
101793775	PAH	TCONS_00011639
101791955	NOA1	TCONS_00090766
101795006	PLPP4	XR_003498109.1
101801872	LOC101801872	TCONS_00126116
101792908	PLEKHM1	TCONS_00198308,TCONS_00198309
101791690	LOC101791690	XR_003498733.1
113845401	LOC113845401	TCONS_00173001
113843459	LOC113843459	XR_003496765.1
101794720	AMPD1	TCONS_00195805
101800409	FBXO38	TCONS_00140955
101801472	LOC101801472	TCONS_00126116
101801375	CHM	TCONS_00145506
106018699	LOC106018699	TCONS_00120181
101801246	PAMR1	XR_002398477.2,XR_002398479.2
101795286	CACHD1	TCONS_00131945
106018859	LOC106018859	XR_003496052.1,XR_003496053.1,XR_003496069.1,XR_003496079.1
101800738	KIF5C	XR_003497539.1
101803302	LOC101803302	XR_003496765.1
101790936	LOC101790936	TCONS_00147918
XLOC_102786	XLOC_102786	TCONS_00186170
101790885	TLN2	XR_003499716.1
113845650	LOC113845650	XR_003501399.1
101801962	DCN	XR_003499238.1
113845403	LOC113845403	TCONS_00173001
XLOC_051560	XLOC_051560	XR_002405089.2,XR_003497191.1
101801600	PXDC1	XR_003495472.1
101804791	SPRY2	TCONS_00003260
101804669	EPHA10	TCONS_00191071
113839599	LOC113839599	TCONS_00199122
101792167	MED18	TCONS_00202387
101804617	ARMC10	TCONS_00015998
113843797	LOC113843797	XR_003497610.1
101791746	PPP3R1	XR_003496052.1
101789975	ORC4	TCONS_00104668
101792193	VPS35	XR_003500076.1
101797410	KIAA2026	TCONS_00208510
101790570	CBLN4	XR_002405006.2
XLOC_122027	XLOC_122027	TCONS_00218456
101803891	CCDC62	XR_003500817.1
101797780	CHN2	TCONS_00038425
101796734	LOC101796734	TCONS_00122971
101795677	LOC101795677	TCONS_00146925
101805051	CHCHD7	TCONS_00044399
101794425	KLHL3	XR_003500528.1,XR_003500530.1,XR_003500527.1,TCONS_00161447
101793437	NDUFS6	TCONS_00042427
101789723	CEP350	XR_002402042.2
101792569	CPNE1	TCONS_00186170
101797401	CD109	XR_002401522.2
101804800	LOC101804800	TCONS_00030967
101802006	CALB1	TCONS_00058839
113845101	LOC113845101	TCONS_00160261
101790204	LOC101790204	TCONS_00030967
101805250	SDR16C5	TCONS_00044399
101800976	IFT81	XR_003500817.1
101801483	LOC101801483	TCONS_00199122
101792149	POLR2B	TCONS_00090766
101800711	LOC101800711	XR_003498733.1
101793478	LOC101793478	XR_003497610.1
101804307	TNIP1	TCONS_00163633
101793726	DUSP10	XR_003495928.1
101800366	TENT5B	TCONS_00191219
101798602	ATAD5	XR_001186358.3,XR_001186359.3
113843469	LOC113843469	XR_002405093.2,XR_003497191.1
113843457	LOC113843457	XR_003496765.1
101799282	HGS	TCONS_00176373
101792449	CTSD	XR_003497610.1
113845389	LOC113845389	TCONS_00173090,TCONS_00173091,TCONS_00173163
101800777	NEDD4L	TCONS_00206291
101800502	ADGRG3	TCONS_00148133
101800907	LOC101800907	TCONS_00002396,TCONS_00002397
101795496	SAG	XR_003499173.1
113839997	SMAGP	TCONS_00197825
101790079	FIG4	XR_003496503.1
101805256	FNDC3A	TCONS_00002302
101795874	CCDC183	TCONS_00200208
101793494	RPL23	XR_003492700.1
101789887	CDPF1	XR_003495953.1,XR_003496044.1
101804935	FGD3	TCONS_00159338
101793602	KCNK5	TCONS_00064226
101794055	LOC101794055	XR_001186906.3
101790081	CISD2	XR_003496793.1
101804683	PIEZO2	XR_003495652.1
101800878	SPART	XR_003500956.1
101799124	SEPT8	TCONS_00161164,XR_003500502.1
101794857	SLC46A2	TCONS_00205731,TCONS_00205728
101803931	MYLK2	TCONS_00187251
101804648	SPATA22	TCONS_00180557
101801850	FOPNL	XR_002401604.2
113843015	LOC113843015	TCONS_00030967
101792484	IVNS1ABP	XR_001195895.3,XR_003498687.1,XR_003498679.1
113840077	ELN	TCONS_00200208
101804137	CRHBP	XR_003493239.1
101792612	HCK	TCONS_00187251
101795162	TBXT	TCONS_00065276
101803365	EXOSC3	XR_002400304.2
101801061	SLC10A7	TCONS_00085471
101793838	POP4	XR_002404139.2,XR_002404138.2
101805063	GPN3	XR_003500817.1
101796067	SBDS	TCONS_00200208
101794303	NRBP1	TCONS_00071444
106019812	ERICH6B	TCONS_00002396,TCONS_00002397
101797898	MISP	XR_003501399.1
101796769	CAVIN2	XR_003498559.1
101797372	PIK3C2B	TCONS_00196416
101800211	IL12B	TCONS_00140955
113839979	LOC113839979	TCONS_00199250
101796615	FAM13A	TCONS_00083568,XR_001190362.3
113843485	LOC113843485	XR_003496823.1,XR_003496832.1,XR_003496824.1
101793649	HRAS	TCONS_00110260
101791643	MAGI2	TCONS_00016066
101802277	LOC101802277	TCONS_00144742
101799948	BIN2	TCONS_00197825
113843374	LOC113843374	TCONS_00072247
101793535	PRLHR	TCONS_00115586
101796059	TRPM7	TCONS_00146925
101804010	IL8	TCONS_00087038
110353981	LOC110353981	TCONS_00193774
101789957	PCDH19	XR_003499484.1,XR_003499483.1,XR_003499480.1,XR_003499479.1
106017109	SUB1	TCONS_00182184
101792621	SLC2A1	TCONS_00187528
101794746	LOC101794746	TCONS_00187913
101794591	RHOC	XR_003492610.1,XR_003492611.1
101794636	TXNDC11	TCONS_00166686
113845097	PCBP4	TCONS_00160261
106019350	LOC106019350	TCONS_00149880
101792944	APCDD1L	TCONS_00184682
113839998	LOC113839998	TCONS_00199250
101798623	HIC2	XR_003500941.1,XR_003500939.1
101805023	MAPK14	XR_003492557.1
101791117	SLC9A5	TCONS_00147918
101800708	ATP12A	TCONS_00193774
113839987	DLX4	XR_003492700.1
101791972	UTP6	XR_001186358.3,XR_001186359.3
101801859	SDF2L1	XR_003500941.1,XR_003500939.1
101803855	VPS11	TCONS_00193774
101790166	MSRB3	XR_003496847.1
113844520	GPRC5D	TCONS_00030967
101803016	FAXDC2	TCONS_00163722
101796204	ATP8B1	TCONS_00206291

## Sheet: D_vs_N.difflncRNA.co_expression
Target_mRNA_geneID	Target_mRNA_genename	Diff_lncRNA_ID
106014672	C12H15orf65	TCONS_00218779,TCONS_00081965,TCONS_00220272,XR_002398920.2,TCONS_00106762,TCONS_00052997,TCONS_00007469,TCONS_00039767,TCONS_00215761,TCONS_00213499,XR_003495232.1,TCONS_00207522
101799858	SLC8A1	TCONS_00084470
101801617	ENKUR	TCONS_00064226,XR_003499956.1
101794097	TEX261	XR_001194122.2,TCONS_00135846
101798798	SLC4A1AP	XR_003500062.1
101802224	CSF1R	TCONS_00135846
101800265	LOC101800265	XR_003500888.1,XR_001195385.3,TCONS_00184865,TCONS_00033448
101805369	HMGCR	TCONS_00175574
101790519	KCNK15	TCONS_00035280,XR_003492593.1,TCONS_00018902
101798149	RPN2	TCONS_00113417,XR_001194122.2,TCONS_00135846
101796052	LOC101796052	TCONS_00182498,TCONS_00126571,XR_003500832.1,XR_003498230.1
113840330	SMAD7	XR_002406224.2,TCONS_00067699,XR_217080.4,TCONS_00070034,TCONS_00017267,XR_002404930.2,XR_003492593.1,XR_002401149.2,TCONS_00023883,XR_003492959.1,TCONS_00018902,TCONS_00012417,TCONS_00191851
101799840	RCL1	TCONS_00176373,TCONS_00205701,XR_002404930.2,XR_003500542.1,TCONS_00078290
101795214	WDR11	XR_002405217.2
101801961	TOGARAM2	XR_003495127.1,TCONS_00032566,TCONS_00077398,XR_001189254.2,TCONS_00200208,TCONS_00207200
101790162	SELENOT	TCONS_00063735
101792476	CCDC134	XR_001194122.2,TCONS_00135846
101800763	APPL2	TCONS_00173102,XR_003492700.1,TCONS_00173073,TCONS_00097895,XR_001188764.3,XR_003501236.1,TCONS_00018902,TCONS_00078268
101799127	PEX5L	TCONS_00218779,TCONS_00081965,XR_002398920.2,TCONS_00106762,TCONS_00052997,TCONS_00007469,TCONS_00039767,TCONS_00215761,TCONS_00213499,XR_003495232.1,TCONS_00207522
101795026	TFG	XR_001194122.2,TCONS_00135846
101790326	RSBN1L	TCONS_00161164
101791796	TENM4	XR_003496315.1,TCONS_00099325,TCONS_00201353,TCONS_00067839,TCONS_00105871,TCONS_00213371
101803077	BMP4	TCONS_00216242,TCONS_00190795,TCONS_00035280,XR_002400226.2
101797310	ST8SIA1	TCONS_00149723,TCONS_00139099,TCONS_00073020,TCONS_00064226
106015872	LOC106015872	TCONS_00204910
101795784	F10	XR_001193465.3
101798207	SLC20A2	TCONS_00004661,XR_001186368.3
113844306	LOC113844306	TCONS_00201312,TCONS_00218782
101800276	PRR5	TCONS_00174854,XR_002403256.2
101802159	LOC101802159	XR_001188764.3,TCONS_00161164
101805227	MEX3B	TCONS_00122367
101799922	FOXK2	XR_002405347.2,XR_001188689.3,XR_002399103.1,XR_001186746.3,XR_001195752.3
110351500	CCDC17	TCONS_00128507
101805355	MRPL40	TCONS_00000420,XR_001195752.3
101803107	SLC25A33	XR_001189244.3
101791582	KAZN	XR_003500542.1,TCONS_00014083,XR_003496644.1,TCONS_00078290
101802702	ORAI1	TCONS_00071221,TCONS_00175574,TCONS_00200208
101793427	CZH5orf63	TCONS_00067699,XR_002404930.2,TCONS_00018902,TCONS_00210779
113841407	LOC113841407	TCONS_00078938,TCONS_00066763,TCONS_00038425,TCONS_00145506
101799473	SLC24A2	XR_003501373.1
101794988	PAQR8	XR_002399285.2
101796296	SEMA3C	XR_001193465.3
101805187	ATF3	XR_003500542.1,TCONS_00172551
101803094	FBXL7	TCONS_00023883,TCONS_00146925
101792190	CCT8	TCONS_00113417
XLOC_117839	XLOC_117839	XR_003498230.1
101802123	TELO2	TCONS_00122367
101802417	LOC101802417	XR_003496198.1,TCONS_00113417,TCONS_00173073,TCONS_00097895,XR_002404930.2,XR_003501236.1,TCONS_00018902,XR_003494588.1
101795512	PPWD1	XR_002406224.2,TCONS_00205701,TCONS_00191851
101802545	MIA3	XR_001193397.3,XR_003496315.1,TCONS_00099325,TCONS_00201349,TCONS_00002813,TCONS_00201353,TCONS_00067839,TCONS_00105871,TCONS_00067806,TCONS_00213371,XR_003497816.1,TCONS_00074306
101802721	THEMIS	TCONS_00029353,XR_003492959.1
113844162	LOC113844162	TCONS_00152469
101795399	EFEMP1	XR_001194122.2,TCONS_00135846
101802936	LOC101802936	TCONS_00211248
101796173	QPCT	TCONS_00037101
101803157	PRTG	TCONS_00065276
101802341	ARHGAP18	XR_003496164.1
101795703	CENPK	XR_003494400.1
101793256	PPM1K	XR_001188764.3
101790400	NDUFA12	XR_002401604.2
101790518	ADGRB1	TCONS_00128845
101799511	TECR	XR_003499967.1
101790463	LSM11	TCONS_00004110
101796828	LOC101796828	TCONS_00121083
106014260	LOC106014260	TCONS_00067699,TCONS_00173102,TCONS_00173073,XR_002404930.2,XR_003492593.1,XR_001188764.3,XR_003501236.1,TCONS_00018902,TCONS_00078268,TCONS_00191851
101794122	HAUS3	XR_003497719.1
101791215	DACT2	XR_003496315.1,XR_002400226.2,TCONS_00094235
113841027	LOC113841027	TCONS_00208478
101801356	TRIAP1	XR_001193465.3
101792112	SEMA4D	TCONS_00113417,XR_002398554.2,XR_003501236.1
101802438	GDNF	XR_001193397.3,XR_003496315.1,TCONS_00099325,XR_001195385.3,TCONS_00201349,XR_002400226.2,TCONS_00002813,XR_002398570.2,TCONS_00017267,TCONS_00201353,TCONS_00136712,TCONS_00067839,XR_003492593.1,TCONS_00023883,TCONS_00048751,TCONS_00105871,TCONS_00094235,TCONS_00067806,TCONS_00213371,XR_003494692.1,XR_003499198.1,XR_003497816.1,XR_001189468.3,TCONS_00074306,XR_003495398.1,TCONS_00048755,TCONS_000…
101798366	PHLDA3	XR_003494134.1
101796670	IPO11	XR_003500542.1
101800458	AKT1	XR_001194122.2,TCONS_00135846
101792321	VSTM4	TCONS_00173097
101799169	TSPAN13	TCONS_00037656
101794261	PPP1R8	XR_002405217.2,TCONS_00124241
101803019	IFT80	TCONS_00071221,TCONS_00175574,TCONS_00200208
101796822	NHLRC1	TCONS_00198053
101805024	SNAP91	TCONS_00124241
101793783	TMPRSS2	TCONS_00176373,TCONS_00113417,XR_002398554.2,XR_003501236.1,XR_003500542.1,TCONS_00063735,TCONS_00127126
101801992	LOC101801992	XR_003495127.1,TCONS_00149723,TCONS_00071221,TCONS_00032566,XR_001189254.2,TCONS_00071219,TCONS_00200208
101797913	GNG5	XR_003496198.1,TCONS_00078287,TCONS_00176373,XR_003501236.1,XR_003500542.1,TCONS_00208264
101801325	PTPMT1	TCONS_00212305,TCONS_00110712,TCONS_00197450,TCONS_00100021,TCONS_00173274,TCONS_00007583,TCONS_00014936,TCONS_00173328,TCONS_00210773
106015147	HOXD8	TCONS_00176373
101795609	ZMYND10	XR_002406224.2,TCONS_00182498,XR_217080.4,XR_002401149.2,XR_003492959.1,TCONS_00012417,TCONS_00191851
101797805	LOC101797805	TCONS_00211248
101805056	MLNR	TCONS_00211249,TCONS_00046999
101801892	NAB1	XR_003492700.1,TCONS_00173073,XR_001188764.3
101796733	KCNV2	XR_002403673.2,XR_003495191.1,TCONS_00035542,TCONS_00080380,TCONS_00115054,TCONS_00141653,TCONS_00161655,TCONS_00191071,TCONS_00216215,TCONS_00002394,XR_003497177.1,TCONS_00052369,TCONS_00047942,TCONS_00173616,TCONS_00104471,TCONS_00186381,TCONS_00117797,XR_003497333.1,XR_003494885.1,TCONS_00085920,TCONS_00213629,TCONS_00071216,TCONS_00063768,TCONS_00068663
110354783	LOC110354783	XR_003492700.1
101792801	POLA1	XR_002406224.2,TCONS_00205701,TCONS_00012417
101794349	LOC101794349	TCONS_00173097
101794904	ZHX2	XR_003492373.1,TCONS_00078290
101790944	MCU	TCONS_00175574,XR_003492557.1,XR_002400385.2
101789964	GSKIP	XR_003494867.1
101800342	LACC1	XR_001194122.2,TCONS_00135846
101804160	LOC101804160	XR_002402140.2
101802099	SPEF2	XR_003501373.1
101801936	FAM173B	TCONS_00205701
101789680	UNC5D	TCONS_00190795,XR_003500888.1,XR_001195385.3,TCONS_00136712,TCONS_00184865,TCONS_00048751,TCONS_00094235,XR_003494692.1,TCONS_00033448,XR_003499198.1,XR_001189468.3,TCONS_00048755,TCONS_00078268,TCONS_00031887
101792458	HAUS2	TCONS_00201349,TCONS_00017267,TCONS_00023883,TCONS_00067806,TCONS_00012417
101789859	IRF6	XR_001193397.3,XR_003496315.1,TCONS_00099325,XR_002405347.2,XR_001195385.3,TCONS_00201349,XR_217080.4,TCONS_00002813,TCONS_00070034,TCONS_00017267,TCONS_00201353,TCONS_00136712,TCONS_00067839,TCONS_00023883,TCONS_00048751,TCONS_00105871,TCONS_00067806,TCONS_00213371,XR_003494692.1,XR_003497816.1,TCONS_00074306,TCONS_00048755,TCONS_00146925
101794766	LRP11	XR_002400226.2,TCONS_00094235,XR_003494692.1
101790142	IL4I1	TCONS_00067699,XR_217080.4,TCONS_00113417,XR_002404930.2,XR_002401149.2,XR_003501236.1,XR_003492959.1,XR_003500542.1,TCONS_00018902,TCONS_00063735,TCONS_00078290,TCONS_00191851
101796233	LVRN	TCONS_00109966,TCONS_00182500
101792753	NOBOX	XR_003496791.1
101797844	LOC101797844	XR_003500833.1
113841770	LOC113841770	TCONS_00087049
101798976	LOC101798976	TCONS_00049845,TCONS_00020000
110351494	LOC110351494	TCONS_00204910,XR_003496735.1
101805142	TSPAN18	TCONS_00058768
101791144	PHACTR3	XR_003499956.1
101796226	SELENOM	XR_001194122.2,TCONS_00135846
101801059	MOV10	TCONS_00182498,XR_002401149.2,XR_003492959.1,XR_003500542.1,TCONS_00063735,TCONS_00191851
101796098	GPR65	XR_217080.4,TCONS_00113417,TCONS_00097895,XR_002404930.2,XR_003501236.1,TCONS_00018902,XR_003494588.1,TCONS_00191851
101796159	LOC101796159	XR_003493048.1
101795491	ZC3H7B	XR_003496198.1,TCONS_00078287,TCONS_00176373,XR_003500542.1
101790274	TMEM51	TCONS_00176373,XR_003500542.1,TCONS_00078290
113845564	RSAD1	TCONS_00072248
101799235	SIX4	XR_001193397.3,XR_003496315.1,XR_003495506.1,TCONS_00146925
101800051	NUAK1	XR_003500888.1,XR_001195385.3,XR_003501110.1,TCONS_00078268
101793325	PCYT2	XR_002399285.2
101793739	LOC101793739	TCONS_00204910,TCONS_00176373,XR_003500542.1,TCONS_00172551
113845144	LOC113845144	XR_002399285.2
101790344	NUDT2	TCONS_00124241
101803492	LOC101803492	TCONS_00135539
101793691	PTCHD1	XR_002402140.2,TCONS_00175574
101804455	NOS2	TCONS_00113417,XR_003501236.1,TCONS_00127126
101797320	SETD5	XR_003493048.1
101790809	CDC42BPB	TCONS_00182498
101801281	P2RX7	XR_003496198.1,TCONS_00204910,TCONS_00127126
101799052	CDR2	TCONS_00110762
101804462	CLN6	XR_001194122.2,TCONS_00135846
101795932	DGKD	TCONS_00173102,TCONS_00173073,XR_002404930.2,TCONS_00078268
101803633	LOC101803633	XR_003492187.1,TCONS_00173102,TCONS_00173073,TCONS_00097895,XR_003501236.1,XR_003494588.1,XR_003500861.1
101789383	LYRM4	TCONS_00210788,TCONS_00032566,TCONS_00207200
101791368	UTP20	TCONS_00211248
101805450	ADK	TCONS_00204910,XR_003492557.1,TCONS_00127126,TCONS_00172551
101791433	RWDD4	TCONS_00022096
101803431	NFKB1	TCONS_00021319,XR_002398554.2,TCONS_00127126
101800622	ACOX3	TCONS_00124241
101792510	CLSTN3	TCONS_00211248
101795257	SYN2	XR_003500541.1
101799595	NAV2	TCONS_00173102,TCONS_00173073,XR_002404930.2,XR_001188764.3,XR_003501236.1,TCONS_00018902,TCONS_00078268
101792950	TMED10	TCONS_00135846
113845763	LOC113845763	TCONS_00156986,XR_002403256.2
101804742	SLC24A1	XR_002406224.2,XR_003492959.1,TCONS_00012417,TCONS_00191851
101791218	NTS	TCONS_00002813,XR_002398570.2,TCONS_00136712,TCONS_00048751,TCONS_00094235,XR_003494692.1,XR_003499198.1,XR_001189468.3,XR_003495398.1,TCONS_00078268
101798161	PRPS1	XR_002400385.2,TCONS_00200208
101795842	GPNMB	TCONS_00052997,XR_003495232.1
101804191	NAPEPLD	XR_002405217.2
101804864	KLF6	TCONS_00173103
101799128	CCNF	XR_003494400.1
113842104	LOC113842104	TCONS_00147142,TCONS_00186884
101794749	LOC101794749	XR_001193397.3,XR_003496315.1,TCONS_00099325,XR_003500888.1,XR_001195385.3,TCONS_00002813,TCONS_00201353,TCONS_00136712,TCONS_00067839,TCONS_00184865,TCONS_00048751,TCONS_00105871,TCONS_00094235,TCONS_00067806,TCONS_00213371,XR_003494692.1,XR_003499198.1,XR_003497816.1,XR_001189468.3,TCONS_00048755,TCONS_00078268
101798523	SAA2	XR_217080.4,TCONS_00070034,TCONS_00173097,XR_003492593.1,XR_002401149.2,TCONS_00023883,XR_003492959.1,TCONS_00018902,TCONS_00012417,TCONS_00191851
113845281	LOC113845281	TCONS_00099325,TCONS_00201349,TCONS_00201353,TCONS_00105871,TCONS_00213371,XR_003497816.1,TCONS_00074306,TCONS_00127816
101792958	SLC30A7	TCONS_00201349,TCONS_00201353,TCONS_00074306,TCONS_00127816
101793754	GPBP1L1	XR_003496198.1,TCONS_00173102,TCONS_00173073,TCONS_00097895,XR_002404930.2,XR_003501236.1,TCONS_00018902,XR_003494588.1
101804861	MARCO	XR_001193397.3,XR_003496315.1,TCONS_00099325,TCONS_00190795,TCONS_00035280,XR_003500888.1,XR_001195385.3,XR_002400226.2,TCONS_00002813,XR_002398570.2,TCONS_00017267,TCONS_00201353,TCONS_00136712,TCONS_00067839,TCONS_00184865,TCONS_00048751,TCONS_00105871,TCONS_00094235,TCONS_00067806,TCONS_00213371,XR_003494692.1,TCONS_00033448,XR_003499198.1,XR_003497816.1,XR_001189468.3,XR_003495398.1,TCONS_000…
101804608	SPIDR	TCONS_00020000
101805361	PLVAP	XR_003498230.1
101790795	FAM53A	TCONS_00110762
101801409	DDR2	XR_003500833.1
101797428	HSD17B3	TCONS_00017267,TCONS_00201353,TCONS_00067839,TCONS_00067806,TCONS_00213371,TCONS_00048755
101800642	SNRPD3	TCONS_00161136
101791678	IL23R	TCONS_00067699,TCONS_00017267,TCONS_00097895,XR_002404930.2,XR_003492593.1,TCONS_00048751,XR_003501236.1,TCONS_00018902,TCONS_00067806,XR_003494588.1,TCONS_00048755,TCONS_00078268,TCONS_00191851
101798148	LOC101798148	TCONS_00124241
101798968	TEN1	TCONS_00018902
101797405	CD44	TCONS_00113417,TCONS_00146925
101791564	LOC101791564	XR_217080.4,TCONS_00070034,TCONS_00113417,TCONS_00173097,XR_002401149.2,TCONS_00012417,TCONS_00191851
101790348	PTGR2	TCONS_00037101
101790074	LOC101790074	TCONS_00173102,TCONS_00097895,XR_003501236.1,XR_003494588.1
113845378	LOC113845378	TCONS_00113417,TCONS_00063735
101790209	FAM243A	TCONS_00142332,TCONS_00049845,XR_003498651.1,XR_002398570.2,XR_003495398.1
101800630	ZNF341	XR_003498230.1
113845714	FOXS1	TCONS_00142332,XR_002406224.2,TCONS_00049845,XR_217080.4,TCONS_00070034,XR_002398570.2,XR_003492593.1,XR_002401149.2,TCONS_00023883,TCONS_00020000,TCONS_00105871,XR_003492959.1,XR_003497816.1,TCONS_00012417,TCONS_00191851
101796033	AP3S1	XR_003494134.1
113845436	CDC26	XR_002402140.2,TCONS_00135846
101790626	TENT4A	XR_003497134.1,TCONS_00135539,TCONS_00118051,TCONS_00121855,TCONS_00023606
113842675	LOC113842675	TCONS_00094437,TCONS_00211247
101803144	ARL3	XR_001194122.2,TCONS_00135846
101800444	MEX3A	XR_001194122.2,TCONS_00135846
113845579	LOC113845579	TCONS_00115628,TCONS_00188890,TCONS_00096006,TCONS_00029966,TCONS_00012044,TCONS_00133900,TCONS_00070288,TCONS_00005792,TCONS_00041826,TCONS_00001219,XR_003498686.1,XR_003496573.1,XR_003496543.1,TCONS_00022608,TCONS_00134409,TCONS_00217834
101792204	PNPLA7	XR_001194122.2,TCONS_00135846
101795904	LOC101795904	XR_003498230.1,TCONS_00014083,XR_003496644.1
101802433	PCSK9	XR_002399285.2
101800913	LOC101800913	TCONS_00142332,TCONS_00049845,XR_217080.4,TCONS_00070034,XR_002398570.2,XR_003492593.1,XR_002401149.2,TCONS_00020000,XR_003492959.1,XR_003497816.1,TCONS_00012417
101800031	CDC37L1	TCONS_00014083,XR_003496644.1,TCONS_00078290
113840231	LOC113840231	TCONS_00063735
101796324	MGARP	TCONS_00067689
XLOC_119679	XLOC_119679	TCONS_00017244,TCONS_00161164
101797068	SLC39A10	TCONS_00018902
101801214	ARHGEF12	TCONS_00140955
113840910	LOC113840910	TCONS_00207200
106017513	LEXM	TCONS_00067689
101798211	LOC101798211	TCONS_00073020,TCONS_00064226,TCONS_00071221,TCONS_00175574,XR_003499956.1
101794189	TRDMT1	XR_001194122.2,TCONS_00135846
101798685	TRA2A	XR_001193397.3,TCONS_00099325,XR_003500888.1,XR_001195385.3,TCONS_00002813,TCONS_00136712,TCONS_00067839,TCONS_00184865,TCONS_00048751,TCONS_00105871,TCONS_00094235,TCONS_00067806,TCONS_00213371,XR_003494692.1,TCONS_00033448,XR_003499198.1,XR_001189468.3,TCONS_00048755,TCONS_00078268
101802012	LOC101802012	XR_002404252.2
113843460	LOC113843460	TCONS_00215758
101804507	RTN4IP1	TCONS_00113417,XR_001188764.3,XR_003501236.1,TCONS_00018902,TCONS_00161164
101792516	COPS3	TCONS_00172551
101790443	KIF26A	TCONS_00067699
101800197	CENPL	XR_003494400.1
101794225	SLC25A4	TCONS_00204910,TCONS_00122971,XR_003492557.1,XR_002400385.2
101794613	CFAP54	TCONS_00194808
101797091	TAP2	XR_001190362.3
101796287	DHRS11	TCONS_00113417,XR_003492593.1,XR_001188764.3,XR_003501236.1,TCONS_00018902,TCONS_00099950
101801623	TEX2	XR_002399285.2,XR_003496791.1
101802459	CPNE8	XR_001194122.2,TCONS_00135846
113839616	LOC113839616	TCONS_00204910,TCONS_00113417,XR_002398554.2,XR_003500542.1,TCONS_00127126,TCONS_00172551
101790836	TDRD6	TCONS_00097895,XR_003494588.1
101794410	B4GALNT3	TCONS_00211248,TCONS_00152469
101800239	SMAD9	XR_003499956.1
101791224	TRABD	XR_003496791.1
101790771	TLR3	XR_001188764.3,TCONS_00161164
101794045	CALCR	XR_003498651.1,TCONS_00147142,TCONS_00186884
101799342	RUBCN	TCONS_00126571,XR_003500832.1,XR_003498230.1,XR_003500833.1
101797570	MTO1	XR_001194122.2,TCONS_00135846
101798389	SGCG	TCONS_00021319,TCONS_00122971,XR_003492557.1,TCONS_00127126,XR_002400385.2
113844799	PTPN9	XR_003500833.1
101792424	LOC101792424	XR_001193397.3,XR_001195385.3,TCONS_00067806,TCONS_00213371,XR_003494692.1,TCONS_00048755
101790992	STT3A	XR_001194122.2,TCONS_00135846
101797231	ULK1	TCONS_00146925
101792687	NCAPD3	XR_003494400.1
101805032	IL16	XR_001194122.2,TCONS_00135846
113841757	LOC113841757	TCONS_00113417,XR_001188764.3,XR_003501236.1,TCONS_00099950
101795642	CREB3L1	XR_001194122.2,TCONS_00156986,TCONS_00135846
113841676	LOC113841676	TCONS_00124241
101794627	RPA2	TCONS_00142332,TCONS_00099325,XR_217080.4,TCONS_00002813,XR_002398570.2,TCONS_00136712,XR_003492593.1,TCONS_00048751,TCONS_00105871,TCONS_00094235,XR_003492959.1,TCONS_00018902,XR_003494692.1,XR_003499198.1,XR_003497816.1,XR_001189468.3,XR_003495398.1,TCONS_00078268,TCONS_00012417,TCONS_00191851
106016370	KLHDC8B	XR_003495127.1,TCONS_00064226,TCONS_00071221,TCONS_00175574,XR_001189254.2,XR_003499956.1,TCONS_00200208
106020203	RHBDL1	TCONS_00122367
101798456	SSX2IP	XR_003497134.1,TCONS_00029354,XR_003494134.1,TCONS_00184866,TCONS_00031887
101791523	BATF3	XR_002405347.2,TCONS_00087049
101792282	TOP2A	XR_003494400.1
113841028	LOC113841028	XR_001193465.3,XR_002400385.2
101796771	NME5	XR_002405217.2
101793156	SEC61A2	TCONS_00176373,XR_003500542.1,TCONS_00191851
101794023	UTS2	TCONS_00118051,TCONS_00033448,TCONS_00049844,TCONS_00031887
101793509	TG	TCONS_00071221,TCONS_00175574,XR_001189254.2,TCONS_00200208
101791675	RNF19A	XR_003496198.1,XR_003492373.1,TCONS_00078290
101791315	MRPL34	XR_002401604.2
101799156	TMEM173	TCONS_00182498,XR_003500542.1,TCONS_00063735,TCONS_00078290
101792897	ARL10	XR_002400226.2
113845249	LOC113845249	TCONS_00206292
101791610	SNRPB	XR_001194122.2,TCONS_00135846
101795059	ARHGAP20	XR_001188764.3,XR_003501236.1,TCONS_00018902
110351433	FAM110B	XR_217080.4,TCONS_00113417,XR_002401149.2,TCONS_00191851
101793390	KIAA1109	XR_003492700.1,TCONS_00173073
101800803	RFNG	TCONS_00161136
101798699	LHX9	XR_003497119.1,XR_003493048.1
101796516	LOC101796516	TCONS_00204910,XR_003492557.1,TCONS_00172551
106019793	SNRNP25	TCONS_00078287
101791120	LOC101791120	TCONS_00176373,TCONS_00113417,XR_002398554.2,XR_003501236.1,XR_003500542.1,TCONS_00208264,TCONS_00063735,TCONS_00127126
101793601	BTG2	TCONS_00211248,TCONS_00152469
101795330	ALPK3	TCONS_00142332,XR_003497816.1
113840147	FGF10	TCONS_00113417
101798116	KCNQ5	XR_002399103.1
101792736	LOC101792736	TCONS_00201312
101790412	ROS1	XR_002405347.2,TCONS_00000420,XR_001188689.3,TCONS_00101706
101790894	TMEM114	XR_003492616.1
101804204	INPP5A	TCONS_00017244
101795383	IL18R1	XR_001194122.2
101801637	COMTD1	TCONS_00067699,XR_003492593.1,TCONS_00018902,TCONS_00191851
101792978	CMSS1	TCONS_00064226,TCONS_00071221,TCONS_00175574,TCONS_00122367,XR_003499956.1
101800299	PLEKHS1	TCONS_00204910,TCONS_00122971,TCONS_00127126
101801732	BLOC1S2	TCONS_00110762,TCONS_00018902,TCONS_00210779
101799346	FOXM1	XR_003494400.1
101791918	MFSD14B	TCONS_00173102,XR_003492700.1,TCONS_00173073,XR_001188764.3,XR_003501236.1,TCONS_00018902
101803059	STAT6	XR_003498230.1,XR_003500833.1
101797588	PLA2G6	XR_002406224.2,TCONS_00049845,TCONS_00182498,XR_217080.4,XR_002401149.2,TCONS_00020000,XR_003492959.1,TCONS_00012417
101800984	ASPG	XR_003492700.1,TCONS_00097895,XR_003501236.1,XR_003494588.1
101790036	IL13RA1	XR_001188764.3,XR_003501236.1
101796443	LOC101796443	TCONS_00002813,XR_002398570.2,TCONS_00136712,TCONS_00048751,TCONS_00094235,XR_003499198.1,XR_001189468.3,XR_003495398.1
101802508	ITGA2	XR_001194122.2
101803644	PGM3	XR_003500542.1,TCONS_00208264
101793283	SNX6	XR_001194122.2
101804364	CASK	XR_003498230.1
101793207	CHD1L	XR_003500062.1
101799688	GAB2	TCONS_00084470,TCONS_00014083,XR_003496644.1
101791320	LOC101791320	TCONS_00016236
101796819	GRB10	XR_001188764.3
101801932	LOC101801932	XR_002401549.2,XR_003492373.1
101789596	NAP1L1	TCONS_00182497,XR_002401019.1
101792136	CITED4	TCONS_00173097
101791116	LOC101791116	XR_002404010.2
101803237	WNT10A	TCONS_00142332,XR_002398570.2,XR_003499198.1,XR_003495398.1
101800925	NAMPT	TCONS_00113417,XR_001188764.3,XR_003501236.1,TCONS_00161164
101796558	LARS	TCONS_00172551
101791534	LOC101791534	TCONS_00014083,XR_003496644.1,TCONS_00078290
101801227	TNFRSF6B	TCONS_00099325,XR_002406224.2,TCONS_00201349,XR_217080.4,TCONS_00070034,TCONS_00017267,TCONS_00201353,XR_002401149.2,TCONS_00023883,TCONS_00020000,TCONS_00105871,XR_003497816.1,TCONS_00074306,TCONS_00127816,TCONS_00012417
101791987	KIAA1210	TCONS_00128845
101797607	STOML1	XR_002406224.2,TCONS_00182498,XR_217080.4,XR_002401149.2,XR_003492959.1,TCONS_00063735,TCONS_00012417,TCONS_00191851
101799041	PRKCH	XR_001193397.3,XR_003496315.1,TCONS_00099325,XR_001195385.3,TCONS_00201349,TCONS_00002813,XR_002398570.2,TCONS_00017267,TCONS_00201353,TCONS_00136712,TCONS_00067839,TCONS_00023883,TCONS_00048751,TCONS_00105871,TCONS_00094235,TCONS_00067806,TCONS_00213371,XR_003494692.1,XR_003497816.1,TCONS_00074306,XR_003495398.1,TCONS_00048755,TCONS_00078268
101804105	LOC101804105	XR_001193397.3,TCONS_00190795,XR_003500888.1,XR_001195385.3,TCONS_00002813,TCONS_00136712,TCONS_00067839,TCONS_00184865,TCONS_00048751,TCONS_00105871,TCONS_00094235,XR_003501110.1,TCONS_00067806,TCONS_00213371,XR_003494692.1,TCONS_00033448,XR_003499198.1,XR_001189468.3,TCONS_00048755,TCONS_00078268,TCONS_00031887
101795211	C12H15orf48	TCONS_00113417,TCONS_00173073,TCONS_00097895,XR_002404930.2,XR_001188764.3,XR_003501236.1,TCONS_00018902,TCONS_00191851
106016560	DPM2	TCONS_00122971,TCONS_00127127,XR_002400385.2,TCONS_00200208
101804746	PPCDC	TCONS_00211248
113844167	RASSF10	TCONS_00142332,TCONS_00099325,TCONS_00049845,TCONS_00201349,XR_217080.4,TCONS_00002813,TCONS_00070034,XR_002398570.2,TCONS_00201353,TCONS_00020000,TCONS_00105871,TCONS_00213371,XR_002399144.2,XR_003497816.1,TCONS_00074306,XR_003495398.1,TCONS_00127816,TCONS_00012417
101794176	PSMG1	XR_002404010.2
101790497	LOC101790497	XR_001193465.3
101799740	CACNG3	XR_001194122.2,TCONS_00135846
113839586	GHRL	TCONS_00123968,TCONS_00219771
101794747	DENND2A	XR_003498448.1
106019909	LOC106019909	TCONS_00017820,TCONS_00014834,TCONS_00140117,TCONS_00077578,TCONS_00023146,TCONS_00045596,TCONS_00202366,TCONS_00097232,TCONS_00002397,TCONS_00081805,TCONS_00054341,TCONS_00062517,TCONS_00007729,TCONS_00189233,TCONS_00115586,TCONS_00076225,TCONS_00030967,XR_002405177.2,TCONS_00058678,XR_003500676.1,XR_003496338.1,XR_002399342.2,TCONS_00125890,TCONS_00217824,TCONS_00079301,TCONS_00086660,TCONS_000…
101803924	SNX19	XR_003493048.1
101800531	NR4A1	TCONS_00182498
101795072	PIGY	TCONS_00204910,TCONS_00175574,TCONS_00122971,XR_003492557.1,TCONS_00127127,TCONS_00127126,XR_002400385.2,TCONS_00200208
101794213	TNFRSF9	TCONS_00182497,XR_002398554.2,TCONS_00063735,TCONS_00078290
101798673	SGMS1	TCONS_00190795,TCONS_00173102,XR_003492700.1,TCONS_00173073,TCONS_00097895,XR_003501236.1,TCONS_00018902,XR_003494588.1
101794534	AIF1L	XR_001194122.2,TCONS_00135846
101794827	VEGFC	TCONS_00173091
101795869	LOC101795869	TCONS_00211248,TCONS_00152469
101796142	LOC101796142	XR_002406224.2,TCONS_00182498,XR_217080.4,XR_002401149.2,XR_003492959.1,TCONS_00012417,TCONS_00191851
101796148	IPP	XR_002404930.2,TCONS_00018902
101803747	EFHC2	XR_001186359.3
101791666	LOC101791666	XR_003499961.1,TCONS_00014834,XR_003495127.1,TCONS_00149723,TCONS_00007729,XR_003500676.1,TCONS_00077398,XR_001189254.2,TCONS_00100762,TCONS_00071219
101796161	C7H21orf58	XR_003500367.1
101800144	VPS26A	XR_003492959.1,TCONS_00191851
113843708	LOC113843708	TCONS_00212305,TCONS_00110712,TCONS_00197450,TCONS_00100021,TCONS_00173274,TCONS_00007583,TCONS_00003915,TCONS_00014936,TCONS_00086661,TCONS_00173328,TCONS_00210773,TCONS_00043995
101800748	ST18	TCONS_00201312,TCONS_00218779,TCONS_00081965,XR_002398920.2,TCONS_00106762,TCONS_00052997,TCONS_00007469,TCONS_00039767,TCONS_00215761,TCONS_00213499,XR_003495232.1,TCONS_00207522
101792076	RPL15	XR_002401604.2
101801340	PLA1A	TCONS_00083416,TCONS_00142332,TCONS_00049845,XR_003498651.1,XR_002398570.2,TCONS_00147142,TCONS_00020000,XR_003495398.1
101803400	LOC101803400	TCONS_00175574
101791035	SLC38A6	TCONS_00113417,TCONS_00127126
101790470	HNRNPU	XR_001193397.3,XR_003496315.1
101793659	LSP1	TCONS_00174854,TCONS_00156986,XR_002403256.2,TCONS_00135846
101791061	ACTN2	XR_001193465.3
101797113	LOC101797113	TCONS_00177303,XR_003494008.1,XR_002401863.2
101790643	SDCBP	XR_001194122.2
101791034	TMEM141	TCONS_00161164
101793309	WDR31	TCONS_00211248,TCONS_00058768
101801552	LOC101801552	TCONS_00033448,XR_001189468.3,TCONS_00031887
101798773	TCIRG1	XR_003500832.1,XR_003498230.1,XR_003500833.1
101796202	YIPF4	XR_003496839.1
101796290	EML4	TCONS_00113417,TCONS_00173097,XR_003501236.1,TCONS_00191851
101802328	P4HA1	TCONS_00080380,TCONS_00191071,TCONS_00047942,TCONS_00173616,TCONS_00063768,TCONS_00068663
101789405	LSM14A	TCONS_00094235,XR_003499198.1,XR_001189468.3
101790919	LOC101790919	XR_001190362.3,TCONS_00172551
101803713	LOC101803713	TCONS_00000420,XR_002399103.1,XR_002404554.2,TCONS_00101706,TCONS_00034578,TCONS_00043995
101794366	AGPAT4	TCONS_00094433
101803621	SPSB1	TCONS_00182497,TCONS_00014083,XR_002401019.1,TCONS_00078290
101795108	LIPA	XR_002399285.2
101796666	EHF	XR_001194122.2
101789821	METRNL	TCONS_00110762,TCONS_00113417,XR_003500542.1,TCONS_00127126
101794267	LOC101794267	TCONS_00117797
101798700	SAP30	TCONS_00175574,XR_001194122.2
101791539	SLC25A29	XR_003496198.1,TCONS_00176373,TCONS_00173073,XR_002398554.2,XR_003492373.1,XR_003501236.1,XR_003500542.1,TCONS_00078290
101791211	ZWILCH	XR_002405217.2
101797009	MRPL3	TCONS_00204910,TCONS_00113417,TCONS_00127126
101796682	LOC101796682	TCONS_00172905
101802620	LOC101802620	TCONS_00205701
101791729	TOR3A	XR_003497720.1
101790937	LOC101790937	TCONS_00176373,XR_003500542.1,TCONS_00063735,TCONS_00078290
101801731	TUSC3	TCONS_00100028,XR_003500541.1
101795650	MCM9	TCONS_00018902,TCONS_00078268
101793545	CUL3	TCONS_00176373,XR_003500542.1,TCONS_00078290
101794935	MYLK	TCONS_00175574
101793738	MARK3	TCONS_00211247
101790380	STOX2	TCONS_00182498
101793590	CDCA7L	XR_002406224.2,TCONS_00205701,TCONS_00012417,TCONS_00191851
101792423	DYNLL2	TCONS_00173073,XR_002404930.2,XR_003501236.1,TCONS_00018902,TCONS_00208264,TCONS_00191851
101789665	KIF24	TCONS_00173001
101805230	ARL14	TCONS_00033448,XR_001189468.3,TCONS_00031887
101791260	VDR	TCONS_00182498,TCONS_00126571
101797323	LOC101797323	TCONS_00173102,TCONS_00173073,TCONS_00097895,XR_002404930.2,XR_003501236.1,TCONS_00018902,XR_003501110.1,XR_003494588.1
101790558	PLAT	TCONS_00175574,XR_002400385.2
101795145	DCHS2	TCONS_00035280,XR_002400226.2,XR_002399285.2,TCONS_00146925
113842553	LOC113842553	TCONS_00184865,TCONS_00033448
101804018	2021-03-01	XR_001194122.2,XR_003496791.1,TCONS_00135846
101797970	MYL1	XR_001193465.3
101801554	UBE4A	TCONS_00176373,TCONS_00113417,XR_003500542.1,TCONS_00191851
101795847	DNAJC24	XR_002399635.2
110354831	GRSF1	XR_001194122.2,TCONS_00135846
101795715	ACTR2	TCONS_00175574
101803377	SLC35B1	XR_001194122.2
101804887	CRMP1	TCONS_00113417
101800658	PCBD1	TCONS_00182497
101802728	NUP85	TCONS_00113417,XR_001188764.3,XR_003501236.1
101801794	ARHGAP42	XR_001188764.3,XR_003501236.1
101794634	CASR	TCONS_00142332,TCONS_00099325,TCONS_00002813,XR_002398570.2,TCONS_00201353,TCONS_00048751,TCONS_00105871,TCONS_00213371,XR_003497816.1,TCONS_00074306,XR_003495398.1
101800116	PLK1	TCONS_00174854,XR_002403256.2
101796397	DDOST	XR_001194122.2,TCONS_00135846
101799687	COL14A1	XR_002402140.2,TCONS_00175574,XR_001194122.2,XR_003492557.1
101801464	LOC101801464	TCONS_00190795,TCONS_00035280,XR_002400226.2,TCONS_00136712,TCONS_00067839,XR_003492593.1,TCONS_00094235,TCONS_00018902,XR_003494692.1,TCONS_00048755,TCONS_00078268
101800864	CEP55	TCONS_00208478
101796567	LOC101796567	TCONS_00204910,TCONS_00176373,XR_003500542.1,TCONS_00127126,TCONS_00172551
101793466	NOP2	TCONS_00063768
106014264	IFITM2	TCONS_00182498,XR_003500542.1,TCONS_00063735,TCONS_00078290,TCONS_00191851
101794283	LOC101794283	TCONS_00084470,TCONS_00078287,TCONS_00205701
101796282	SRD5A3	XR_001193465.3
101789863	TOGARAM1	XR_002405347.2,XR_001188689.3,XR_001186746.3
113842230	LOC113842230	XR_002399285.2,XR_003496791.1
101805119	NDUFS1	TCONS_00113417,TCONS_00191851
101798487	SALL4	TCONS_00175574
101802587	TSC22D1	XR_003492593.1,XR_003492959.1,TCONS_00018902
101796635	CPNE4	TCONS_00201312,XR_002404010.2,XR_002399635.2
101799333	PPP1R13B	XR_003492593.1,XR_003492959.1
101798166	PBLD	TCONS_00100028,XR_003500541.1
101797236	CARS	XR_003492700.1,TCONS_00173073,XR_001188764.3,XR_003501236.1
101792197	LOC101792197	TCONS_00212305,TCONS_00110712,TCONS_00197450,TCONS_00000420,TCONS_00173274,TCONS_00007583,TCONS_00003915,TCONS_00014936,TCONS_00086661,TCONS_00173328,TCONS_00210773,TCONS_00043995
101790341	LOC101790341	TCONS_00207200
101793469	AGBL1	TCONS_00201349,TCONS_00201353,XR_002399144.2,TCONS_00074306,TCONS_00127816
101803448	MMP11	XR_001194122.2,XR_003492557.1
101797775	CENPN	XR_003494400.1
101795528	CD81	XR_003496198.1,TCONS_00078287
101805481	NIPAL2	TCONS_00122971,TCONS_00127127
101801053	SLC1A2	TCONS_00033448,XR_001189468.3,TCONS_00078268,TCONS_00031887
113844894	IL34	TCONS_00176373,TCONS_00113417,XR_003500542.1,TCONS_00063735,TCONS_00172551
101802020	SLC2A6	TCONS_00063735,XR_001190362.3
101798363	SPACA9	TCONS_00195433
101804639	LOC101804639	TCONS_00084470,TCONS_00211249,TCONS_00148089
101794686	HSP90B1	XR_003496198.1,TCONS_00067699,TCONS_00176373,TCONS_00113417,XR_002404930.2,XR_001188764.3,XR_003501236.1,XR_003500542.1,TCONS_00018902,TCONS_00099950,TCONS_00191851
101801803	OIT3	TCONS_00124241
101805156	THY1	TCONS_00156986,TCONS_00135846
101792603	BCAR1	TCONS_00126571,XR_003500832.1,XR_003498230.1
101793468	CFL2	TCONS_00175574
101792862	TNFAIP2	XR_003496198.1,TCONS_00182497,TCONS_00176373,XR_002404930.2,XR_002398554.2,XR_003492373.1,XR_003500542.1,XR_002401019.1,TCONS_00078290
101791571	LOC101791571	XR_003496198.1,TCONS_00176373,XR_002404930.2,XR_002398554.2,XR_003492373.1,XR_003500542.1,TCONS_00208264,TCONS_00078290
101795780	MAD1L1	TCONS_00190795,XR_001195385.3,TCONS_00136712,TCONS_00094235,XR_003494692.1,TCONS_00048755
101803842	BCCIP	XR_003494220.1
101797026	FAIM2	TCONS_00037654
101802477	SKP2	TCONS_00002813
101797547	PAX7	TCONS_00142332,XR_003496315.1,TCONS_00099325,TCONS_00201349,TCONS_00002813,XR_002398570.2,TCONS_00201353,TCONS_00136712,TCONS_00048751,TCONS_00020000,TCONS_00105871,TCONS_00213371,XR_003494692.1,XR_003499198.1,XR_003497816.1,TCONS_00074306,XR_003495398.1
113843752	IRF7	TCONS_00148089,XR_003498230.1
101793122	GMPPB	TCONS_00135846
101800422	ENTPD7	XR_001194122.2,TCONS_00135846
113839859	LOC113839859	TCONS_00212020,TCONS_00115628,TCONS_00188890,TCONS_00096006,TCONS_00029966,TCONS_00012044,TCONS_00133900,TCONS_00070288,TCONS_00005792,XR_003498496.1,TCONS_00041826,TCONS_00153116,TCONS_00001219,XR_003498686.1,XR_003496573.1,XR_003496543.1,TCONS_00022608,TCONS_00134409,TCONS_00217834
101802930	SUSD4	TCONS_00142332,TCONS_00099325,TCONS_00049845,TCONS_00002813,TCONS_00070034,XR_002398570.2,TCONS_00020000,TCONS_00105871,XR_003497816.1,TCONS_00074306,XR_003495398.1,TCONS_00012417
101790817	PTPN3	XR_002402140.2,XR_001194122.2,XR_003492557.1,TCONS_00135846
113844118	IL15RA	TCONS_00182498,XR_003500542.1,TCONS_00078290
101792608	LRIG3	TCONS_00067699,TCONS_00017267
113842543	FOXC1	TCONS_00211248,TCONS_00152469
113845643	LOC113845643	XR_002400549.2,TCONS_00030633
101796249	REV3L	TCONS_00019618
101795228	ANGPT1	XR_001188764.3
101796039	AP4S1	TCONS_00100028,XR_003500541.1
101795033	LIMS2	TCONS_00173001
101804439	LOC101804439	TCONS_00084470,XR_003500542.1,TCONS_00014083,XR_003496644.1
101803443	C18H9orf16	XR_002400549.2
101794250	CRBN	TCONS_00124241
101796188	LOC101796188	TCONS_00084470
101797156	DYNLT1	TCONS_00175574
101798817	ACSS3	TCONS_00142332,XR_003496315.1,TCONS_00099325,XR_217080.4,TCONS_00002813,XR_002398570.2,TCONS_00136712,XR_003492593.1,TCONS_00048751,TCONS_00105871,TCONS_00094235,TCONS_00018902,XR_003494692.1,XR_003499198.1,XR_003497816.1,XR_001189468.3,XR_003495398.1,TCONS_00078268,TCONS_00191851
101794654	FAM84A	XR_002399285.2,XR_003496791.1
101794390	LNX2	XR_001193397.3,XR_003496315.1,TCONS_00099325,XR_002405347.2,XR_001195385.3,TCONS_00201349,TCONS_00017267,TCONS_00201353,TCONS_00067839,TCONS_00023883,TCONS_00048751,TCONS_00105871,TCONS_00067806,TCONS_00213371,XR_003494692.1,XR_003497816.1,TCONS_00074306,TCONS_00048755,TCONS_00127816
101802381	ARL1	XR_001188764.3
101802110	TMEM222	TCONS_00211248,TCONS_00152469
101798586	LOC101798586	TCONS_00182498
101790238	TPPP	TCONS_00215913
101804995	FGFR3	TCONS_00110762,XR_003496198.1,TCONS_00176373,XR_002398554.2,XR_003500542.1,TCONS_00208264,TCONS_00078290
101805017	SNX10	XR_001194122.2,TCONS_00135846
101793376	IQSEC3	XR_002399285.2,XR_003496791.1,TCONS_00135846
101794119	LOC101794119	XR_002405217.2
101802145	LOC101802145	TCONS_00029354,XR_001188764.3,TCONS_00094235,TCONS_00161164,TCONS_00033448,XR_003499198.1,XR_001189468.3,TCONS_00078268,TCONS_00031887
101795752	GREB1	TCONS_00148089
101800947	CAPN9	TCONS_00099325,TCONS_00035280,XR_002400226.2,XR_217080.4,TCONS_00070034,TCONS_00201353,TCONS_00067839,XR_003492593.1,TCONS_00023883,TCONS_00105871,TCONS_00213371,TCONS_00074306,TCONS_00146925
113845199	LOC113845199	XR_003498607.1,TCONS_00086660
113843443	LOC113843443	XR_003500888.1,XR_001195385.3,XR_002399103.1,TCONS_00184865,XR_003496666.1,XR_003501110.1
101791881	TDP1	XR_002399285.2
101793226	CD83	XR_002406224.2,TCONS_00049845,XR_217080.4,TCONS_00070034,XR_002398570.2,XR_003492593.1,XR_002401149.2,TCONS_00023883,XR_003492959.1,TCONS_00018902,XR_003497816.1,TCONS_00012417,TCONS_00191851
113843518	LOC113843518	XR_003493048.1
101803491	CSE1L	TCONS_00067699,TCONS_00205701,XR_002404930.2
101804999	KLHDC1	TCONS_00045385
101801647	C15H16orf45	TCONS_00067699
101800703	P2RY12	XR_001189254.2
101802243	ARL6IP1	XR_003496198.1,TCONS_00173073,XR_002404930.2,XR_003501236.1,XR_003500542.1,TCONS_00018902,TCONS_00208264
101793375	DBX2	TCONS_00021319,TCONS_00172898,XR_002398554.2,TCONS_00127126
101794690	CASC1	TCONS_00124241
101802344	DDX46	XR_002406224.2,XR_002398570.2,TCONS_00205701,XR_003497816.1,TCONS_00012417
101792607	NFKBIZ	TCONS_00113417,XR_003492593.1,XR_001188764.3,XR_003501236.1,TCONS_00018902,TCONS_00191851
101802654	SPIRE1	TCONS_00063768
101792092	GALNT17	TCONS_00067689
101797168	SCRN1	XR_003501373.1
113844207	LOC113844207	XR_003497065.1,XR_003493049.1
101791688	RNF2	XR_003496839.1
101803199	KDM4A	XR_003496198.1,TCONS_00078287,TCONS_00173073,XR_002404930.2
113841698	LOC113841698	TCONS_00017820,XR_003499961.1,TCONS_00014834,TCONS_00140117,TCONS_00077578,TCONS_00023146,TCONS_00045596,TCONS_00202366,TCONS_00097232,TCONS_00002397,TCONS_00081805,TCONS_00054341,TCONS_00062517,TCONS_00007729,TCONS_00189233,TCONS_00115586,TCONS_00076225,TCONS_00030967,XR_002405177.2,TCONS_00058678,XR_003500676.1,XR_003496338.1,XR_002399342.2,TCONS_00125890,TCONS_00217824,TCONS_00079301,TCONS_000…
101790417	DDX60	XR_003496198.1,TCONS_00078287,TCONS_00176373,XR_002404930.2,XR_003492373.1,XR_003500542.1,TCONS_00208264,TCONS_00078290
101799393	COL11A1	XR_003495127.1,TCONS_00071221,TCONS_00175574,XR_001189254.2,TCONS_00200208
101800579	ADORA2B	XR_002406224.2,TCONS_00049845,XR_217080.4,TCONS_00070034,XR_003492593.1,XR_002401149.2,TCONS_00020000,XR_003492959.1,TCONS_00012417,TCONS_00191851
101795655	PKP2	TCONS_00067689
101801239	B4GALT6	TCONS_00161164
101799422	TEX30	TCONS_00037656
101789734	GMNN	TCONS_00093361
101796858	BCL2L15	TCONS_00190795,XR_003500888.1,XR_001195385.3,TCONS_00173102,TCONS_00017267,TCONS_00097895,TCONS_00067839,TCONS_00184865,XR_003501110.1,TCONS_00067806,XR_003494588.1,TCONS_00048755
101793216	CDH5	TCONS_00124241
101792286	KLF12	TCONS_00019618
113845171	LOC113845171	XR_001194122.2
101791826	ANKIB1	TCONS_00182498
101795595	NPNT	XR_003496198.1,TCONS_00176373,TCONS_00173073,XR_002404930.2,XR_001188764.3,XR_003501236.1,XR_003500542.1,TCONS_00018902,TCONS_00208264,TCONS_00078290,TCONS_00191851
101798663	LOC101798663	XR_003496315.1,XR_002400226.2,TCONS_00146925
101801602	CIB2	XR_002405217.2
101799392	P2RY6	TCONS_00084470,TCONS_00037101
101795449	CLDN34	XR_003498607.1,TCONS_00086660
113842634	MAFF	XR_003492959.1,XR_003500542.1,TCONS_00012417,TCONS_00191851
101797782	PDCD2L	TCONS_00110762,XR_003496198.1,TCONS_00176373,XR_002404930.2,XR_003501236.1,XR_003500542.1,TCONS_00208264,TCONS_00078290
101790851	CHKA	XR_002398570.2,TCONS_00136712,TCONS_00048751,TCONS_00094235,XR_003494692.1,TCONS_00033448,XR_003499198.1,XR_001189468.3,XR_003495398.1,TCONS_00078268,TCONS_00031887
101795193	UBA6	XR_001193397.3,TCONS_00190795,XR_003500888.1,XR_001195385.3,XR_002399103.1,TCONS_00067839,TCONS_00184865,XR_003501110.1,TCONS_00067806,XR_003494692.1,TCONS_00048755
101790056	RCAN2	TCONS_00175574,TCONS_00200208
101796664	CD99	TCONS_00172905,TCONS_00172551
113843368	LOC113843368	TCONS_00190795,TCONS_00035280,XR_002400226.2,TCONS_00097895,TCONS_00067839,XR_003494588.1
101802678	ASB2	TCONS_00064226,XR_003499956.1
101797327	LOC101797327	TCONS_00029354,XR_003494134.1,XR_003499198.1,TCONS_00031887
101798530	TMEM169	TCONS_00156986,XR_002403256.2
101802289	NUAK2	XR_002406224.2,TCONS_00049845,XR_217080.4,TCONS_00070034,XR_003492593.1,XR_002401149.2,TCONS_00023883,TCONS_00020000,XR_003492959.1,XR_003497816.1,TCONS_00012417,TCONS_00191851
101803322	HSPA9	XR_002402140.2,XR_001194122.2,TCONS_00135846
101797892	APBB2	TCONS_00182498,XR_002401149.2,TCONS_00063735,TCONS_00191851
101797073	RHBDD1	XR_002405217.2
113844210	LOC113844210	XR_002398501.1
101802247	TSC22D3	TCONS_00211249,TCONS_00148089,XR_003498230.1
101794492	ARMH4	TCONS_00135846
101805126	SUSD3	XR_001193397.3,TCONS_00190795,XR_003500888.1,XR_001195385.3,TCONS_00017267,TCONS_00097895,TCONS_00067839,TCONS_00184865,TCONS_00023883,XR_003501110.1,TCONS_00067806,TCONS_00213371,XR_003494588.1,XR_003494692.1,TCONS_00048755
106018967	LOC106018967	TCONS_00105407
110354736	LOC110354736	TCONS_00113417,TCONS_00173097,TCONS_00191851
110354335	CASKIN1	TCONS_00190795,TCONS_00035280,XR_002400226.2,TCONS_00094235
101804680	ATXN10	XR_003501373.1,XR_003496164.1
113845386	LOC113845386	TCONS_00182498
101793018	SRSF11	TCONS_00191851
101790551	ATP2A3	TCONS_00135846
113844757	LOC113844757	XR_003500542.1,TCONS_00063735,TCONS_00172551
101794924	PDCD6IP	TCONS_00071751,XR_003501334.1
101798897	CAPN10	XR_003496198.1,TCONS_00176373,XR_002404930.2,XR_003500542.1,TCONS_00208264,TCONS_00078290,TCONS_00191851
101797336	YTHDC1	TCONS_00173102,XR_003501110.1
101796303	GJC1	TCONS_00067689,TCONS_00064226,XR_003499956.1
113840114	LOC113840114	TCONS_00045385
101805174	EPB41L3	TCONS_00216242,TCONS_00099325,XR_217080.4,TCONS_00070034,XR_003492593.1,TCONS_00105871,TCONS_00146925
101790976	ZDHHC6	TCONS_00204910,TCONS_00176373,TCONS_00113417,XR_003500542.1,TCONS_00172551
113844208	C1QL2	TCONS_00139099
101798393	KLHL22	TCONS_00048755
101793924	RMND1	TCONS_00124241
101789639	PTPN12	XR_003492700.1,TCONS_00173073,XR_003500861.1
101792665	MLEC	XR_002399285.2
101795029	SPCS3	XR_003495191.1,TCONS_00035542,TCONS_00115054,TCONS_00216215,XR_003497177.1,TCONS_00052369,TCONS_00047942,TCONS_00104471,TCONS_00186381,XR_003497333.1,TCONS_00213629,TCONS_00071216,TCONS_00063768,TCONS_00068663
101802101	ANK2	XR_003500701.1
101792721	SWI5	XR_003492557.1
101802088	LOC101802088	XR_003499971.1
101793368	EHD4	TCONS_00136712,XR_001188764.3,TCONS_00094235,TCONS_00018902,XR_003494692.1,TCONS_00033448,XR_003499198.1,XR_001189468.3,TCONS_00078268,TCONS_00031887
101802575	SEC22B	XR_002402140.2,XR_001194122.2
101803920	SUCNR1	XR_002404010.2
101795777	CFAP36	TCONS_00037656
101797863	PLK3	TCONS_00083416,TCONS_00049845
101799385	CENPV	TCONS_00122971
101790606	UHRF1BP1L	TCONS_00205701
101792590	LOC101792590	TCONS_00179828,TCONS_00056261
101805406	LHFPL5	XR_001194122.2,TCONS_00135846
101797067	TMEM62	XR_001188764.3,TCONS_00161164
101804958	EAF1	XR_003500861.1
101802799	FSTL5	TCONS_00032566,TCONS_00122971,TCONS_00127127,TCONS_00127126,TCONS_00200208
101794733	RTN4R	TCONS_00113417,TCONS_00063735
101791922	LOC101791922	TCONS_00142332,TCONS_00099325,TCONS_00201349,TCONS_00002813,XR_002398570.2,TCONS_00201353,TCONS_00048751,TCONS_00105871,TCONS_00213371,XR_003497816.1,TCONS_00074306,XR_003495398.1
101804380	MAMLD1	TCONS_00152469
101795635	SYT6	TCONS_00002813,XR_002398570.2,TCONS_00136712,TCONS_00048751,TCONS_00105871,TCONS_00094235,XR_003501373.1,XR_003494692.1,XR_003499198.1,XR_003497816.1,XR_001189468.3,XR_003495398.1
101794367	LOC101794367	TCONS_00139099
101792258	TRAM1	TCONS_00205701,XR_002404930.2,TCONS_00037101,TCONS_00078290
101804646	DNAJC13	TCONS_00173102,XR_003492700.1,TCONS_00173073,XR_001188764.3,XR_003501236.1,XR_003500861.1
101794491	SERPINI1	XR_003496164.1
101802603	KDM5B	TCONS_00182498
101804400	DPP6	TCONS_00201312,TCONS_00218779,TCONS_00081965,XR_002398920.2,TCONS_00106762,TCONS_00052997,TCONS_00007469,TCONS_00039767,TCONS_00215761,XR_003495232.1,TCONS_00207522
101791705	LOC101791705	XR_003500888.1,XR_003501110.1
101805379	TMEM63A	XR_002405217.2
101803680	TGS1	TCONS_00071221
101795551	IDH3A	XR_003496198.1,TCONS_00176373,TCONS_00113417,XR_002404930.2,XR_003501236.1,XR_003500542.1,TCONS_00018902,TCONS_00208264,TCONS_00099950,TCONS_00078290,TCONS_00191851
101794344	ETS2	TCONS_00172898
113841468	LOC113841468	TCONS_00211248
101798915	STX1A	XR_003493048.1
101792141	WDR86	TCONS_00211248,TCONS_00046999
106015684	LOC106015684	TCONS_00037656,XR_003496164.1
101798861	CER1	TCONS_00173097
101794915	RAC3	XR_001194122.2,TCONS_00135846
101792589	TXNRD3	TCONS_00067699,XR_217080.4,XR_002404930.2,XR_003492593.1,XR_003492959.1,TCONS_00018902,TCONS_00012417,TCONS_00191851
101798011	LOC101798011	XR_003493049.1,TCONS_00122971
110352816	BHLHA15	TCONS_00179828
101799477	AHI1	TCONS_00124241
101798937	PCDH17	XR_003500542.1,XR_003496644.1,TCONS_00078290
113842846	CEBPD	TCONS_00148089
101800567	RFXAP	TCONS_00030230
101796660	COL9A1	TCONS_00064226,XR_003499956.1
101804313	NFAM1	TCONS_00216242,TCONS_00035280,XR_002400226.2,TCONS_00037654
101803000	COQ7	XR_001195385.3
101795077	SULT6B1	TCONS_00186290,XR_002400945.2
101793447	PCDH18	TCONS_00135846
101804215	CANX	TCONS_00037101
101789428	PASK	XR_003494400.1
101801339	COPS7B	XR_002400549.2,TCONS_00030633
101793676	LOC101793676	XR_001193397.3,TCONS_00099325,XR_001195385.3,TCONS_00201349,TCONS_00002813,TCONS_00017267,TCONS_00201353,TCONS_00136712,TCONS_00067839,TCONS_00048751,TCONS_00105871,TCONS_00067806,TCONS_00213371,XR_003494692.1,TCONS_00048755
101796429	CRYM	XR_003496164.1
101800374	LOC101800374	TCONS_00073020,TCONS_00064226,TCONS_00175574,XR_003499956.1
101793652	SEC22A	TCONS_00037101
101790072	NRARP	XR_003500542.1
101789986	KIF1A	TCONS_00135846
101795921	GDPD4	TCONS_00110762,XR_003496198.1,TCONS_00176373,XR_003492373.1,XR_003500542.1,XR_003496644.1,TCONS_00078290
101795052	ZNF462	TCONS_00012417
101800833	GUCY2F	TCONS_00000420,TCONS_00101706,TCONS_00043995
101798107	NRP1	TCONS_00019618
101793933	SDHB	XR_002402140.2
101790774	IL17C	XR_001195385.3,TCONS_00067839,TCONS_00048751,TCONS_00105871,TCONS_00213371,XR_003494692.1,TCONS_00048755
101795511	HAPLN1	TCONS_00071221,TCONS_00175574
113845343	LOC113845343	XR_002401604.2
113845359	CABP7	TCONS_00080380,TCONS_00191071,TCONS_00173616,TCONS_00063768
113845010	LOC113845010	XR_003496198.1,XR_002404930.2,XR_003492373.1,XR_002401019.1,TCONS_00078290
113844993	FOXC2	XR_003493048.1
101792913	ETFRF1	TCONS_00220737,XR_001189535.3,XR_003499483.1,TCONS_00001564,XR_002404193.2
101791572	IQGAP2	TCONS_00067699
101804534	ANPEP	TCONS_00211248
101791626	C15H16orf72	XR_003495292.1
101798476	MPPED1	TCONS_00099950
101804147	LPAR5	XR_002404176.2
101802089	PFN4	XR_002400251.2
101797433	ISLR2	TCONS_00211248
101801672	STC2	TCONS_00142332,TCONS_00099325,TCONS_00002813,XR_002398570.2,TCONS_00105871,XR_003497816.1,XR_003495398.1
101794987	FAM19A3	TCONS_00077578,TCONS_00097232,TCONS_00062517,TCONS_00189233,TCONS_00030967,TCONS_00125890
113843285	LOC113843285	XR_003496198.1,TCONS_00173102,TCONS_00113417,TCONS_00173073,TCONS_00097895,XR_002404930.2,XR_001188764.3,XR_003501236.1,TCONS_00018902,XR_003500861.1
101797504	SH3PXD2A	XR_003497134.1
101799284	ADAP2	XR_001195385.3,TCONS_00173102,TCONS_00136712,TCONS_00048751,TCONS_00094235,TCONS_00018902,XR_003501110.1,TCONS_00067806,XR_003494692.1,TCONS_00033448,XR_001189468.3,TCONS_00048755,TCONS_00078268
113843238	KIAA0408	XR_002405217.2
101799021	LOC101799021	TCONS_00176373,TCONS_00113417,XR_002404930.2,XR_001188764.3,XR_003501236.1,XR_003500542.1,TCONS_00018902,TCONS_00191851
101790290	ALG12	XR_003496198.1,XR_002401549.2,XR_003492373.1
101789900	LOC101789900	XR_003496315.1,XR_001195385.3,XR_002400226.2,TCONS_00002813,XR_002398570.2,TCONS_00136712,TCONS_00067839,XR_003492593.1,XR_001188764.3,TCONS_00048751,TCONS_00105871,TCONS_00094235,TCONS_00018902,XR_003494692.1,XR_003499198.1,XR_001189468.3,TCONS_00048755,TCONS_00078268
101804335	PTPRE	TCONS_00174854,TCONS_00156986
101795975	SNRPF	XR_003492557.1,XR_002400385.2
101795038	CX3CL1	TCONS_00113417,XR_003501236.1,TCONS_00127126
101791779	C1S	TCONS_00204910,TCONS_00122971,XR_003492557.1,TCONS_00127126,XR_002400385.2
101797742	DRD4	TCONS_00139099
101796987	NLGN1	TCONS_00113417,XR_001188764.3,XR_003501236.1
101801699	NIF3L1	XR_003501373.1,TCONS_00078268
110354301	LOC110354301	TCONS_00201349,XR_217080.4,TCONS_00070034,TCONS_00017267,TCONS_00023883,TCONS_00067806,XR_003494588.1
101795834	TMEM159	TCONS_00124241
101799573	RNPC3	XR_002404176.2,XR_001186906.3,XR_003495949.1
106020368	C14H5orf47	TCONS_00029354,XR_003494134.1
101796617	DNM1L	XR_003500542.1
101800808	ABCC2	XR_001195385.3,TCONS_00136712,TCONS_00048751,TCONS_00094235,XR_003494692.1,TCONS_00033448,XR_003499198.1,XR_001189468.3,TCONS_00048755,TCONS_00078268
101797242	ISLR	TCONS_00211248
113842428	LOC113842428	TCONS_00066763,TCONS_00038425
101795477	ADAL	XR_002405217.2
101790748	LHX2	XR_003498496.1,TCONS_00153116,XR_003501334.1
101790865	CNPPD1	TCONS_00211248,TCONS_00152469
101800436	LOC101800436	TCONS_00122971,XR_003492557.1
113843707	BTBD18	TCONS_00065278,XR_002398497.2,XR_003496318.1
101801890	ECI2	XR_003496164.1
101798755	ASAP3	TCONS_00211248,TCONS_00152469
101800024	BET1	XR_002405217.2
101790383	PSMA5	XR_002402140.2,TCONS_00135846
101790723	ARC	TCONS_00142332,TCONS_00099325,TCONS_00002813,XR_002398570.2,TCONS_00136712,XR_003492593.1,TCONS_00048751,TCONS_00105871,TCONS_00094235,XR_003494692.1,XR_003499198.1,XR_003497816.1,XR_001189468.3,XR_003495398.1,TCONS_00078268
101803718	SLN	TCONS_00067689,TCONS_00064226,XR_003499956.1
113845176	MXD3	TCONS_00174854,TCONS_00122367,XR_002403256.2
101793345	CNTN4	TCONS_00002813,TCONS_00136712,TCONS_00094235,XR_003494692.1,TCONS_00033448,XR_003499198.1,XR_001189468.3,TCONS_00078268
113839802	LOC113839802	TCONS_00176373,XR_003500542.1,TCONS_00172551
101804770	FZD4	TCONS_00197173,XR_002402140.2
101803397	FHL2	TCONS_00175574,XR_001194122.2
101797787	COPB1	TCONS_00067699,TCONS_00205701,XR_002404930.2,XR_003492593.1,XR_003492959.1,TCONS_00018902,TCONS_00191851
101794387	METTL18	XR_001193397.3,XR_003496315.1,XR_002405347.2,TCONS_00201353,TCONS_00067839,TCONS_00023883,TCONS_00146925
101790353	ACOT13	XR_001193397.3,XR_003496315.1,XR_001195385.3,TCONS_00067839,TCONS_00048751,TCONS_00067806,TCONS_00213371,TCONS_00048755
101796896	SLCO4C1	TCONS_00021319,TCONS_00204910,TCONS_00122971,XR_003492557.1,TCONS_00127126
101802619	SYT17	TCONS_00071221,TCONS_00175574,TCONS_00200208
101801408	HMGCS1	TCONS_00064226,TCONS_00175574,XR_003499956.1
101794647	LOC101794647	TCONS_00182497,TCONS_00063735,XR_002401019.1,TCONS_00078290
101792434	LOC101792434	TCONS_00033656,TCONS_00080380,TCONS_00191071,TCONS_00047942,TCONS_00173616,TCONS_00104471,TCONS_00063768,TCONS_00068663
101802798	MPHOSPH9	XR_003495292.1
106015541	MATN3	TCONS_00019618,TCONS_00014428
101794044	SLC9A9	TCONS_00124241
101803894	PTPRO	TCONS_00176373,TCONS_00113417,XR_003501236.1,XR_003500542.1,TCONS_00208264
101795098	MFHAS1	XR_003493048.1
101795963	IL22RA2	XR_001193397.3,XR_003496315.1,TCONS_00099325,TCONS_00201349,XR_217080.4,TCONS_00070034,TCONS_00017267,TCONS_00201353,TCONS_00067839,TCONS_00023883,TCONS_00067806,TCONS_00213371,TCONS_00146925
101797261	PI15	TCONS_00210788
101796007	CELF2	TCONS_00173073,XR_001188764.3
101802946	CD99L2	XR_217080.4,XR_002401149.2,TCONS_00023883,XR_003494588.1,TCONS_00191851
101793623	SCGN	TCONS_00067689
101791974	LOC101791974	TCONS_00204910,TCONS_00122971,XR_003492557.1,TCONS_00127126,TCONS_00172551,XR_002400385.2
101800608	DNER	XR_003494692.1
101790350	SHROOM3	TCONS_00142332,TCONS_00099325,TCONS_00002813,XR_002398570.2,TCONS_00048751,TCONS_00020000,TCONS_00105871,XR_003497816.1,XR_003495398.1,TCONS_00012417
101791640	CFAP206	TCONS_00142332,TCONS_00002813,XR_002398570.2,TCONS_00136712,TCONS_00094235,XR_003499198.1,XR_001189468.3,XR_003495398.1
101789513	RYR3	TCONS_00067699,TCONS_00205701,XR_002404930.2
101793556	JAZF1	XR_001193397.3,XR_003496315.1,TCONS_00017267,TCONS_00067839,TCONS_00023883,TCONS_00048751,TCONS_00018902,TCONS_00067806
101793172	PDZRN3	TCONS_00017267,TCONS_00023883
101792632	PPM1G	TCONS_00156986
101791282	RPL7	XR_001193465.3
101800043	OAZ2	XR_001194122.2,XR_003496791.1,TCONS_00135846
101794710	TLL1	XR_003497816.1
101796591	LOC101796591	XR_003496198.1,TCONS_00176373,TCONS_00113417,XR_002404930.2,XR_003501236.1,XR_003500542.1,TCONS_00208264
101802442	CMTR2	XR_003492700.1,TCONS_00173073,XR_001188764.3,XR_003501236.1
101791758	LOC101791758	TCONS_00071221,TCONS_00175574,TCONS_00200208
113843323	LOC113843323	TCONS_00201312,TCONS_00218779,TCONS_00081965,XR_002398920.2,TCONS_00106762,TCONS_00052997,TCONS_00007469,TCONS_00039767,TCONS_00103820,TCONS_00215761,TCONS_00213499,XR_003495232.1,XR_002399635.2,TCONS_00207522
101791857	PSEN2	XR_003501373.1
101794922	VASH1	TCONS_00175574
101798162	LOC101798162	XR_217118.4
101795355	ZBTB21	TCONS_00175574
113845654	GTPBP3	XR_003500833.1
101793551	F2RL3	TCONS_00017267,XR_003494588.1
113843729	FBXO33	TCONS_00084470
101795998	PRPF6	XR_003493048.1
101790201	ACSL6	TCONS_00205701
101805288	ATP5MD	TCONS_00204910,TCONS_00127126
101803488	CCDC6	TCONS_00182498
101804616	PHYHD1	XR_001195385.3,TCONS_00002813,TCONS_00136712,TCONS_00048751,TCONS_00094235,XR_003494692.1,TCONS_00033448,XR_003499198.1,XR_001189468.3,TCONS_00048755,TCONS_00078268,TCONS_00031887
101803049	ALPK1	TCONS_00173102,TCONS_00173073,XR_002404930.2,XR_003501236.1,TCONS_00018902,TCONS_00078268
101799795	LOC101799795	XR_001195385.3,TCONS_00136712,TCONS_00094235,XR_003494692.1,TCONS_00048755
101789705	EEFSEC	XR_003493626.1
101790877	HEATR1	TCONS_00211248
101789744	OSR2	TCONS_00211248
101792694	MFAP5	XR_003496198.1,TCONS_00078287,TCONS_00176373,XR_002404930.2,XR_003500542.1
101801550	BOK	TCONS_00211248
106016000	LOC106016000	XR_003494220.1
101793782	MMP9	TCONS_00182498,TCONS_00012417
101805265	CTNNB1	XR_217080.4,XR_002404930.2,XR_003492593.1,XR_002401149.2,XR_003492959.1,TCONS_00018902,TCONS_00012417,TCONS_00191851
101802725	RAG1	TCONS_00094235,TCONS_00184866,TCONS_00033448,XR_003499198.1,XR_001189468.3,XR_003495398.1,TCONS_00031887
101790739	MIIP	XR_002404554.2,TCONS_00101706
101793140	ARHGEF28	TCONS_00212448
101800770	GALNT14	TCONS_00122971,TCONS_00127127
101790223	UBE2D3	XR_003500888.1,XR_001195385.3,TCONS_00017267,TCONS_00048751,XR_003501110.1,TCONS_00067806,XR_003494692.1,TCONS_00048755
101804428	YWHAG	TCONS_00135846
101796799	EDNRA	XR_001194122.2,TCONS_00135846
101794870	URI1	TCONS_00019618
101802251	LOC101802251	TCONS_00148089,XR_003498230.1,XR_003500833.1
101801809	DENND5B	XR_217080.4
101794312	TMEM97	TCONS_00113417,TCONS_00127126
101794853	ATP13A3	TCONS_00033448,TCONS_00031887
101804140	IGFN1	XR_003495127.1,TCONS_00149723,TCONS_00064226,TCONS_00071221,XR_001189254.2,XR_003499956.1
101793802	CDH17	TCONS_00097895,XR_003494588.1
101803666	ITGB3	TCONS_00174854,TCONS_00156986,XR_002403256.2
101789917	VGLL1	XR_003492557.1,XR_002400385.2
101789809	SMOX	TCONS_00067699,TCONS_00176373,TCONS_00205701,XR_002404930.2,XR_003500542.1,TCONS_00078290
101800798	GALR2	TCONS_00089303,XR_003495506.1
XLOC_042930	XLOC_042930	TCONS_00099950
101797149	MSI2	XR_003496315.1,TCONS_00099325,TCONS_00201349,XR_217080.4,TCONS_00070034,TCONS_00201353,XR_002401149.2,TCONS_00023883,TCONS_00105871,TCONS_00067806,TCONS_00213371,XR_003497816.1,TCONS_00012417
101791208	SAPCD2	TCONS_00174854,TCONS_00122367
101802056	MED12L	XR_217080.4,TCONS_00070034,XR_003492593.1,XR_002401149.2,TCONS_00023883,XR_003492959.1,TCONS_00012417,TCONS_00191851
113845645	MEF2B	TCONS_00067689,TCONS_00064226,TCONS_00071221,TCONS_00175574,XR_003499956.1
101797981	ACAA1	XR_003496198.1,TCONS_00176373,XR_003501236.1,XR_003500542.1,TCONS_00127126
101797580	AFP	XR_003497134.1
101798972	TEX9	TCONS_00124241
113842338	OLIG2	TCONS_00211248
113840842	LOC113840842	TCONS_00094235,TCONS_00033448,XR_003499198.1,XR_001189468.3,TCONS_00078268,TCONS_00031887
113841504	LOC113841504	TCONS_00212305,TCONS_00110712,TCONS_00197450,TCONS_00100021,TCONS_00173274,TCONS_00007583,TCONS_00003915,TCONS_00014936,TCONS_00086661,TCONS_00173328,TCONS_00210773,TCONS_00043995
101804951	F5	TCONS_00173102,XR_003492700.1,TCONS_00173073
101795854	PLEKHN1	TCONS_00142332,TCONS_00002813,XR_002398570.2,TCONS_00136712,TCONS_00094235,XR_003499198.1,XR_001189468.3,XR_003495398.1
101800440	ZBTB20	TCONS_00173097
101800548	CBLN2	XR_003494400.1
101802030	MYOZ1	XR_003492557.1,XR_002400385.2
101798682	CTXN2	XR_003496198.1,TCONS_00173073,XR_003501236.1
113842115	LOC113842115	XR_003501474.1
101801341	LOC101801341	TCONS_00094433
101795603	HPRT1	TCONS_00127126,TCONS_00172551
101794068	CRYZ	XR_002398570.2,TCONS_00094235,TCONS_00184866,XR_003499198.1,XR_001189468.3,XR_003495398.1
101805117	OFD1	XR_003496839.1
101797444	ABHD6	XR_003499171.1
101796312	CDC16	TCONS_00084470
101799744	SLC38A9	XR_002400226.2,XR_002399285.2,TCONS_00146925
101790016	KCNE1	TCONS_00142332,XR_003496315.1,TCONS_00099325,TCONS_00002813,XR_002398570.2,TCONS_00201353,TCONS_00136712,XR_003492593.1,TCONS_00048751,TCONS_00105871,TCONS_00094235,TCONS_00213371,XR_003494692.1,XR_003499198.1,XR_003497816.1,XR_001189468.3,XR_003495398.1
101805022	KIF9	TCONS_00174854,TCONS_00093359,XR_002403256.2,XR_003492616.1
101796648	UTS2B	TCONS_00033656,TCONS_00080380,TCONS_00191071,TCONS_00173616
113842698	CMTM6	TCONS_00190795,XR_003492700.1
101791003	SCUBE3	TCONS_00211248
101799194	CDK8	XR_001193465.3
101802085	CHCHD6	XR_002401604.2
101794454	TP63	TCONS_00142332,TCONS_00099325,TCONS_00002813,XR_002398570.2,TCONS_00136712,TCONS_00048751,TCONS_00105871,TCONS_00094235,XR_003499198.1,XR_003497816.1,XR_001189468.3,XR_003495398.1
101796958	LOC101796958	TCONS_00023883
101797975	INTS6	XR_003497134.1,TCONS_00029354,TCONS_00118051,TCONS_00031887
101799443	APAF1	XR_003496198.1,TCONS_00078287,TCONS_00176373,TCONS_00173073,XR_002404930.2,XR_001188764.3,XR_003501236.1,XR_003500542.1
101791197	CIAO2A	TCONS_00078287,XR_003494220.1
101800349	RGS4	XR_217080.4,TCONS_00017267,TCONS_00023883,XR_003492959.1,XR_003494588.1
101790718	GRPR	TCONS_00063768
101797963	CIAO2B	XR_003497065.1,XR_003493049.1
113841473	LOC113841473	XR_002403673.2,XR_003495191.1,TCONS_00035542,TCONS_00080380,TCONS_00115054,TCONS_00161655,TCONS_00191071,TCONS_00216215,TCONS_00002394,TCONS_00052369,TCONS_00173616,TCONS_00104471,TCONS_00186381,XR_003497333.1,TCONS_00085920,TCONS_00213629,TCONS_00071216,TCONS_00063768
113842608	TMIE	TCONS_00110762
106014693	LOC106014693	XR_002406224.2,TCONS_00182498,XR_217080.4,XR_002401149.2,XR_003492959.1,TCONS_00063735,TCONS_00012417,TCONS_00191851
101805363	PPEF2	XR_001195752.3
101790668	ARPP21	XR_003497065.1,XR_003493049.1
101794049	PYCR1	XR_001194122.2
101790459	FAM208B	XR_003498230.1
101796262	STX17	TCONS_00097895,XR_003501236.1,XR_003500861.1
101793710	PELI1	TCONS_00058768
101797254	LOC101797254	XR_001189244.3
101790019	AFAP1L2	XR_003500542.1,TCONS_00172551
101798572	OPRD1	XR_001194122.2
101794311	PSMA3	TCONS_00204910,TCONS_00127126
101803234	NCLN	TCONS_00064226,TCONS_00071221,TCONS_00175574,XR_001189254.2,TCONS_00200208
113842870	LOC113842870	TCONS_00204910,TCONS_00176373,TCONS_00113417,XR_003500542.1,TCONS_00127126,TCONS_00172551
101790644	PRKG2	XR_001193397.3,XR_003496315.1,TCONS_00190795,XR_003500888.1,XR_001195385.3,TCONS_00002813,TCONS_00017267,TCONS_00136712,TCONS_00067839,TCONS_00184865,TCONS_00048751,TCONS_00094235,XR_003501110.1,TCONS_00067806,TCONS_00213371,XR_003494692.1,TCONS_00033448,XR_003499198.1,XR_001189468.3,TCONS_00048755,TCONS_00078268
101797791	CPS1	XR_002400385.2
101799745	GNPAT	TCONS_00113417,XR_003501236.1,XR_003500542.1,TCONS_00208264
101793597	IGF1	TCONS_00210788,TCONS_00220737,TCONS_00032566,TCONS_00207200
101798009	LOC101798009	TCONS_00172551
101802524	PTPRN2	TCONS_00124241
101799998	CENPE	TCONS_00214097
101793101	BDKRB1	TCONS_00175574
101804638	COG2	XR_002405217.2
101791909	LOC101791909	TCONS_00215758
101794703	LOC101794703	TCONS_00122971,TCONS_00127127,TCONS_00127126
101797713	TNFSF10	XR_003496198.1,TCONS_00127126
101790763	AP3M2	XR_003492557.1
101789916	RIPOR2	XR_001195385.3,TCONS_00002813,XR_002398570.2,TCONS_00136712,TCONS_00048751,TCONS_00105871,TCONS_00094235,TCONS_00213371,XR_003494692.1,TCONS_00033448,XR_003499198.1,XR_003497816.1,XR_001189468.3,XR_003495398.1,TCONS_00048755,TCONS_00078268
113842876	MSC	TCONS_00161164
101804350	MRPS34	TCONS_00067689
101795271	FAM184A	XR_002404010.2
113843822	INAFM2	XR_002399285.2,XR_003496791.1
101792728	PTAFR	XR_001193397.3,XR_003496315.1,TCONS_00099325,XR_002400226.2,XR_217080.4,TCONS_00002813,TCONS_00067839,TCONS_00105871,TCONS_00094235,TCONS_00213371,TCONS_00146925
113841567	LOC113841567	TCONS_00113417,TCONS_00097895,XR_003501236.1,TCONS_00018902,XR_003494588.1
101790731	PIP5K1C	XR_003493048.1
101789458	CARMIL2	TCONS_00173001
101803870	LOC101803870	TCONS_00126571,XR_003498230.1,XR_001190362.3
101799245	JPH3	XR_003494220.1
101797726	SHPK	XR_003496198.1,TCONS_00173073,XR_002404930.2,XR_001188764.3,XR_003492373.1,XR_003501236.1
101799700	LOC101799700	XR_003496198.1,TCONS_00176373,TCONS_00205701,XR_002404930.2,XR_003492373.1,XR_003501236.1,XR_003500542.1,TCONS_00018902,TCONS_00078290,TCONS_00191851
101794846	ARHGAP15	XR_003496839.1,TCONS_00124241
101796588	LOC101796588	TCONS_00021319
101805163	MCF2L	XR_002400226.2,TCONS_00067839,XR_003492593.1,XR_001188764.3,XR_003501236.1,TCONS_00018902,TCONS_00146925
101799654	ACER2	TCONS_00067699
101802920	ALB	TCONS_00017244,TCONS_00184866,TCONS_00161164
101796512	RALGPS1	XR_003501373.1
101792842	ZNFX1	XR_003496198.1,XR_002398554.2,XR_003492373.1,XR_003501236.1,TCONS_00127126
101790472	ALX1	XR_003500541.1
101805050	LOC101805050	TCONS_00213499
101795486	HPGD	TCONS_00175574,XR_003492557.1
101795275	LGI3	TCONS_00149727,XR_002398497.2,XR_003496318.1,TCONS_00171368
101798900	TMC6	XR_003500833.1
113845322	MTFP1	XR_003495127.1,TCONS_00071221,XR_001189254.2,TCONS_00200208
101792173	STX11	XR_002398570.2,TCONS_00094235,XR_003499198.1,XR_003495398.1
101797266	TET2	TCONS_00142332,XR_002398570.2,XR_003492593.1,XR_003499198.1,XR_003495398.1
101797459	LOC101797459	TCONS_00190795,XR_003500888.1,XR_001195385.3,TCONS_00173102,XR_003492700.1,TCONS_00173073,TCONS_00097895,TCONS_00184865,XR_003501236.1,TCONS_00018902,XR_003501110.1,TCONS_00048755,TCONS_00078268
101791083	UBOX5	XR_003500832.1
101798547	RPL7L1	XR_001193397.3,XR_003500888.1,XR_001195385.3,XR_002399103.1,TCONS_00067839,TCONS_00067806,TCONS_00048755
101800218	RRAGD	XR_003496198.1,XR_002398554.2,XR_003500542.1,TCONS_00127126
101803485	GNAL	TCONS_00201349,TCONS_00017267,TCONS_00023883
101792689	MTMR12	TCONS_00037656
101803821	MALRD1	TCONS_00216227
101791145	KCNG1	TCONS_00217776
101804356	SMC1B	XR_003495847.1
113841529	LOC113841529	TCONS_00111102
113845377	LOC113845377	XR_217080.4,TCONS_00113417,TCONS_00017267,TCONS_00097895,TCONS_00067839,XR_003492593.1,TCONS_00023883,XR_003501236.1,TCONS_00018902,TCONS_00067806,XR_003494588.1,TCONS_00191851
101790861	RAB5IF	TCONS_00204910,TCONS_00175574,TCONS_00122971,XR_003492557.1,TCONS_00127127,TCONS_00127126,XR_002400385.2,TCONS_00200208
101798429	EPHA2	XR_003498230.1,XR_003500833.1
110353009	NANOS1	TCONS_00067699,XR_003492959.1
106017738	LOC106017738	XR_003496198.1,TCONS_00113417,XR_002398554.2,XR_003501236.1,TCONS_00127126
101804237	ALG9	TCONS_00039510,TCONS_00036846
101803572	LOC101803572	TCONS_00124241
101797757	CGAS	XR_001193465.3,XR_002400385.2
113842516	LOC113842516	XR_003496315.1
101792572	EHBP1	TCONS_00113417,TCONS_00173097
101803513	NPM1	XR_002402140.2,XR_001194122.2,XR_003492557.1
101799777	MYB	XR_002405616.2
113842364	LOC113842364	TCONS_00148089,TCONS_00152469
101795377	PDIA4	TCONS_00176373,TCONS_00113417,XR_003500542.1,TCONS_00208264,TCONS_00191851
101802355	TAF1A	TCONS_00124241
101804985	GPR82	XR_003496791.1
101803013	CCL20	XR_001193397.3,TCONS_00142332,XR_003496315.1,TCONS_00099325,TCONS_00201349,XR_217080.4,TCONS_00002813,TCONS_00070034,XR_002398570.2,TCONS_00017267,TCONS_00201353,TCONS_00136712,TCONS_00067839,XR_003492593.1,TCONS_00023883,TCONS_00048751,TCONS_00105871,TCONS_00094235,TCONS_00067806,TCONS_00213371,XR_003494692.1,XR_002399144.2,XR_003497816.1,TCONS_00074306,XR_003495398.1,TCONS_00048755,TCONS_001278…
101792755	SEC24D	XR_003501373.1
101801152	LDHB	TCONS_00122971,XR_003492557.1
101802244	PIP4P2	XR_002401149.2
101799604	ALCAM	TCONS_00067699
101799108	B2M	TCONS_00173001
101793780	TPH2	XR_003495127.1,TCONS_00071221,TCONS_00032566,TCONS_00175574,XR_001189254.2,TCONS_00200208
113840940	LOC113840940	TCONS_00149723
101790700	DDA1	TCONS_00113417,TCONS_00097895,XR_003501236.1,XR_003494588.1
101801839	TMEM33	XR_003494867.1
101803467	GOLPH3L	XR_003498230.1,XR_003500833.1
101801895	LOC101801895	TCONS_00197547,XR_001189244.3
101794069	CASP6	XR_002405217.2
101794053	CHAF1B	XR_003496198.1,TCONS_00067699,TCONS_00173102,TCONS_00173073,TCONS_00097895,XR_002404930.2,XR_003501236.1,TCONS_00018902,XR_003494588.1
110353020	GSC2	TCONS_00172903
101804835	CORO2B	XR_003498448.1,XR_003500350.1
101799450	GLUL	TCONS_00113417,TCONS_00063735,TCONS_00127126,TCONS_00172551
101798449	LRRC42	XR_001189244.3
101792085	CHRNA2	TCONS_00033656,XR_003495191.1,TCONS_00035542,TCONS_00080380,TCONS_00115054,TCONS_00191071,TCONS_00216215,TCONS_00052369,TCONS_00156986,TCONS_00173616,TCONS_00104471,TCONS_00186381,XR_003497333.1,TCONS_00213629,TCONS_00071216,TCONS_00063768
101797498	RAD54L	TCONS_00173097
101791050	SEC23IP	XR_001193397.3,XR_003496315.1,TCONS_00099325,TCONS_00201349,XR_217080.4,TCONS_00002813,TCONS_00017267,TCONS_00201353,TCONS_00023883,TCONS_00048751,TCONS_00105871,TCONS_00067806,TCONS_00213371,XR_003497816.1,TCONS_00074306
101804331	SETD3	XR_001193465.3,TCONS_00173001
101791234	USP49	XR_002405217.2
101790260	WDR76	TCONS_00037101
101797995	AK3	TCONS_00205701,XR_002404930.2,XR_003500542.1,TCONS_00078290
101804947	RAB38	TCONS_00220737
101791556	DMXL2	XR_002405217.2
101797528	LOC101797528	XR_003496198.1,TCONS_00078287,XR_003492373.1,XR_003500542.1,XR_003496644.1,TCONS_00078290
101792462	TIMM21	TCONS_00100028,XR_002400414.2,XR_003500541.1
106019759	LOC106019759	TCONS_00113417,TCONS_00173097
101801937	ACADS	XR_003498448.1
101790878	INTS9	XR_003497720.1
101791081	LOC101791081	XR_001188764.3,XR_003501236.1
101803881	LYN	TCONS_00142332,TCONS_00099325,TCONS_00201349,TCONS_00002813,XR_002398570.2,TCONS_00017267,TCONS_00201353,TCONS_00067839,XR_003492593.1,TCONS_00048751,TCONS_00105871,TCONS_00067806,TCONS_00213371,XR_003497816.1,TCONS_00074306,TCONS_00127816
101792845	SPAG17	XR_002405217.2
101796839	HACE1	XR_001194122.2,TCONS_00135846
113845553	ARL16	XR_002401604.2,XR_002400385.2
101803859	TMC3	TCONS_00175574,TCONS_00127126,TCONS_00200208
101794297	PPIH	TCONS_00127126
101803451	SEPT5	TCONS_00037101
101802370	LOC101802370	TCONS_00122971,TCONS_00127127,XR_002400385.2,TCONS_00200208
101799176	HM13	XR_002399285.2,TCONS_00135846
101800580	TECTA	TCONS_00142332,XR_003496315.1,TCONS_00099325,TCONS_00201349,TCONS_00002813,XR_002398570.2,TCONS_00201353,TCONS_00136712,TCONS_00067839,TCONS_00048751,TCONS_00105871,TCONS_00094235,TCONS_00213371,XR_003494692.1,XR_003499198.1,XR_003497816.1,TCONS_00074306,XR_003495398.1,TCONS_00048755,TCONS_00127816
101791588	FAM120A	XR_003494117.1
113844188	LOC113844188	XR_003497514.1
101797569	LOC101797569	TCONS_00176373,TCONS_00113417,XR_003501236.1,XR_003500542.1,TCONS_00063735
101804818	ALDH18A1	TCONS_00176373,TCONS_00113417,XR_003500542.1,TCONS_00208264
101805333	MTHFR	XR_002400226.2,TCONS_00146925
101790727	FRMD1	TCONS_00175574
101793513	UTP15	XR_003496198.1,XR_003492373.1,XR_003500542.1,TCONS_00014083,XR_003496644.1,TCONS_00078290
101802446	DRAM2	XR_003496198.1,TCONS_00176373,TCONS_00173073,XR_002404930.2,XR_003492373.1,XR_003501236.1,TCONS_00078290
101803152	GPR161	TCONS_00176373,TCONS_00113417,XR_003500542.1,TCONS_00063735
101794610	TH	TCONS_00152469
101794776	LYSMD4	TCONS_00211249,TCONS_00148089,TCONS_00014083,XR_003496644.1
101796372	METAP2	TCONS_00191851
101801632	DCLK2	TCONS_00173097
101803068	TFRC	TCONS_00174854,TCONS_00156986,XR_002403256.2
101800952	PLCL1	TCONS_00204910,TCONS_00113417,XR_003501236.1,TCONS_00122971,TCONS_00127126
101795323	VCAN	XR_001188764.3,TCONS_00161164
101796925	PUM3	TCONS_00128845
101803531	RFTN1	XR_003496198.1,TCONS_00173073,XR_002398554.2,XR_003501236.1,XR_003500861.1
113839590	LOC113839590	XR_002399285.2,XR_003496791.1
101804416	EFCAB3	TCONS_00211248
101793475	F3	XR_001188764.3
101798346	LOC101798346	XR_003494400.1
101802395	LOC101802395	XR_002406224.2,TCONS_00182498,XR_002401149.2
101792101	CHST10	TCONS_00176373,XR_003500542.1,TCONS_00191851
101795243	RHCG	XR_003495127.1,TCONS_00071221,TCONS_00175574,XR_001189254.2,TCONS_00200208
101791112	ADCY3	XR_003500542.1
101802215	PCNX2	XR_002406224.2,TCONS_00182498,TCONS_00205701,XR_002404930.2,TCONS_00078290,TCONS_00012417,TCONS_00191851
101801913	WIPF1	XR_001193397.3,TCONS_00201349,TCONS_00023883,TCONS_00067806
101793290	METTL8	TCONS_00124241
101801720	LOC101801720	XR_003500833.1
101803415	TEKT4	TCONS_00173102,TCONS_00097895,XR_003501236.1,XR_003494588.1,XR_003500861.1
101799350	LDAH	XR_003496198.1,TCONS_00173102,TCONS_00173073,XR_003501236.1
101795412	HORMAD2	TCONS_00029354,XR_003494134.1
101792435	IMPA1	TCONS_00205701,XR_002404930.2
101791450	CCDC180	TCONS_00142332,TCONS_00099325,XR_002400226.2,TCONS_00002813,XR_002398570.2,TCONS_00136712,XR_003492593.1,TCONS_00048751,TCONS_00105871,TCONS_00094235,XR_003494692.1,XR_003499198.1,XR_003497816.1,XR_001189468.3,XR_003495398.1
101797553	SHISA6	TCONS_00175574
101804893	MBNL3	TCONS_00016236
101798867	LOC101798867	TCONS_00142332,TCONS_00099325,TCONS_00002813,XR_002398570.2,TCONS_00136712,TCONS_00105871,TCONS_00094235,XR_003499198.1,XR_001189468.3,XR_003495398.1
101794153	TMEM45A	TCONS_00139099
101797500	LOC101797500	XR_001193397.3,XR_003496315.1,TCONS_00099325,TCONS_00190795,TCONS_00035280,XR_001195385.3,TCONS_00201349,XR_002400226.2,TCONS_00002813,XR_002398570.2,TCONS_00017267,TCONS_00201353,TCONS_00136712,TCONS_00067839,TCONS_00048751,TCONS_00105871,TCONS_00094235,TCONS_00067806,TCONS_00213371,XR_003494692.1,XR_003499198.1,XR_003497816.1,XR_001189468.3,XR_003495398.1,TCONS_00048755,TCONS_00078268,TCONS_001…
113844867	GSE1	TCONS_00029353,TCONS_00020000
101802660	ADGRG2	TCONS_00190795,TCONS_00184865,TCONS_00094235
101802072	LOC101802072	XR_001193397.3,XR_003496315.1,TCONS_00099325,XR_001195385.3,XR_002400226.2,TCONS_00002813,XR_002398570.2,TCONS_00017267,TCONS_00201353,TCONS_00136712,TCONS_00067839,XR_003492593.1,TCONS_00048751,TCONS_00105871,TCONS_00094235,TCONS_00018902,TCONS_00067806,TCONS_00213371,XR_003494692.1,TCONS_00033448,XR_003499198.1,XR_003497816.1,XR_001189468.3,XR_003495398.1,TCONS_00048755,TCONS_00078268
101800966	ITIH4	TCONS_00142332,TCONS_00099325,TCONS_00002813,TCONS_00070034,XR_002398570.2,TCONS_00201353,TCONS_00020000,TCONS_00105871,XR_003497816.1,TCONS_00074306,XR_003495398.1
101798035	LRRC52	XR_003494134.1
101802676	SLC25A47	TCONS_00029354,XR_001188764.3,XR_003494134.1,TCONS_00031887
101792633	SLC15A2	XR_003499171.1
101790439	IFNG	TCONS_00134669
106017233	SDF2	TCONS_00175574,XR_001194122.2
101798516	LOC101798516	XR_003496198.1,TCONS_00176373,TCONS_00113417,TCONS_00173073,XR_002404930.2,XR_001188764.3,XR_003501236.1,XR_003500542.1,TCONS_00018902,TCONS_00208264,TCONS_00191851
101802722	CDH4	TCONS_00175574
101804291	YRDC	TCONS_00071221,TCONS_00175574,TCONS_00200208
101795853	SMARCB1	XR_002402140.2
101804517	CCNC	XR_003494220.1,XR_003496644.1
110352909	DTX3L	TCONS_00113417,XR_001188764.3,XR_003501236.1,XR_003500861.1
101804545	AZIN2	TCONS_00182498,TCONS_00063735
101797476	ST14	TCONS_00174854,TCONS_00156986,XR_002403256.2
101790237	TNFSF8	XR_001193397.3,XR_002405347.2,TCONS_00201349,XR_002399103.1,TCONS_00017267,TCONS_00201353,TCONS_00067839,TCONS_00023883,TCONS_00067806,TCONS_00213371,XR_003494588.1
101799451	HHAT	TCONS_00146925
101802682	LOC101802682	XR_001188689.3,XR_001195752.3
101796345	EPAS1	XR_001188764.3,XR_003501236.1
101804459	SF3B1	XR_002405217.2
101794837	CCL22	XR_001193397.3,TCONS_00142332,XR_003496315.1,TCONS_00099325,XR_001195385.3,TCONS_00002813,XR_002398570.2,TCONS_00201353,TCONS_00136712,TCONS_00067839,TCONS_00048751,TCONS_00105871,TCONS_00094235,TCONS_00067806,TCONS_00213371,XR_003494692.1,TCONS_00033448,XR_003499198.1,XR_003497816.1,XR_001189468.3,XR_003495398.1,TCONS_00048755,TCONS_00078268
113842153	LOC113842153	XR_003500367.1,XR_003501132.1,XR_003501126.1,TCONS_00198308,TCONS_00085915
101804000	CTU2	TCONS_00152469
101796776	PROC	TCONS_00084470
101789424	BAK1	TCONS_00084470,TCONS_00176373,XR_003500542.1,XR_003496644.1
113842126	LOC113842126	XR_003496567.1
101790547	ELOVL4	XR_001193397.3,XR_003496315.1,XR_002400226.2,TCONS_00067839,TCONS_00184865,TCONS_00146925
101805028	ATP6V0D1	XR_003498230.1,XR_003500833.1
101805400	SGSM2	XR_002405217.2
101802993	PITPNM2	TCONS_00035280,XR_002400226.2
101797338	LOC101797338	XR_001189468.3
101791174	LOC101791174	XR_003493049.1
101800484	ST8SIA6	TCONS_00094433,XR_003497065.1,XR_001189244.3
101803184	FKBP5	XR_003493048.1
101802995	CDH12	XR_003495127.1,TCONS_00071221,TCONS_00032566,XR_001189254.2,TCONS_00071219,TCONS_00200208
101799890	XPOT	TCONS_00067699,XR_002404930.2,TCONS_00078290
101802364	MRAS	XR_002401604.2
101801893	C1QTNF8	TCONS_00110762
101793408	LOC101793408	TCONS_00078287
113841198	LOC113841198	TCONS_00212305,TCONS_00110712,TCONS_00197450,TCONS_00000420,TCONS_00173274,TCONS_00007583,TCONS_00014936,TCONS_00173328,TCONS_00034578,TCONS_00210773,TCONS_00043995
101798244	NUDT6	XR_217080.4,TCONS_00173097,TCONS_00146925
101801392	C7H11orf58	TCONS_00078287,XR_002404930.2
101803241	USP25	XR_003492700.1,TCONS_00173073,XR_001188764.3,XR_003501236.1
101800961	PHACTR1	TCONS_00173001
101790527	RGS9BP	TCONS_00067699,TCONS_00205701,XR_002404930.2,TCONS_00018902,TCONS_00078290
101803356	MNS1	XR_002405217.2
101790126	C27H1orf116	TCONS_00161164
101795616	KIF17	TCONS_00176373,XR_003500542.1,TCONS_00172551
101790203	LOC101790203	XR_003500833.1
101796973	FASN	TCONS_00073020,TCONS_00175574
101794795	TGFBR2	TCONS_00110762,XR_003496198.1,TCONS_00176373,XR_002398554.2,XR_003492373.1,XR_003500542.1,TCONS_00078290
101803503	DLL1	XR_003500350.1
113840503	LOC113840503	TCONS_00058768
101795659	SMTNL2	TCONS_00094235,XR_003499198.1,XR_001189468.3,TCONS_00031887
101790498	JPT2	TCONS_00204910,TCONS_00176373,TCONS_00113417,XR_003500542.1,TCONS_00127126
101805427	LOC101805427	TCONS_00218779,TCONS_00081965,XR_002398920.2,TCONS_00106762,TCONS_00052997,TCONS_00007469,TCONS_00039767,TCONS_00215761,TCONS_00121083,TCONS_00213499,XR_003495232.1,TCONS_00207522
101791063	EIF4A2	TCONS_00124241
101800437	ACTB	TCONS_00174854,TCONS_00156986,XR_002403256.2
113845236	RMI2	TCONS_00035280,XR_002400226.2
101800675	HACD1	TCONS_00110762
101801469	FAM13C	XR_001193465.3
101802458	GABRA3	TCONS_00094433
113843588	LOC113843588	XR_003498230.1
101794433	ZNF488	TCONS_00142332,XR_003496315.1,TCONS_00099325,TCONS_00002813,XR_002398570.2,TCONS_00201353,TCONS_00048751,TCONS_00105871,TCONS_00213371,XR_003497816.1
101792038	TBX3	TCONS_00084470
101792355	GJD2	XR_002400385.2
101794063	ROPN1L	TCONS_00127126,TCONS_00172551
101797076	C5	TCONS_00067699,XR_217080.4,TCONS_00113417,XR_002404930.2,XR_003492593.1,XR_002401149.2,XR_003501236.1,XR_003492959.1,XR_003500542.1,TCONS_00018902,TCONS_00208264,TCONS_00063735,TCONS_00012417,TCONS_00191851
101804964	SGPL1	XR_003496198.1,TCONS_00078287,TCONS_00176373,TCONS_00173073,XR_002404930.2,XR_003492373.1,XR_003501236.1,XR_003500542.1,TCONS_00078290
101801153	TFB2M	TCONS_00182497
101792488	HDDC2	TCONS_00122971,XR_003492557.1,TCONS_00127126
101799200	PBX3	XR_001193397.3,TCONS_00142332,XR_003496315.1,TCONS_00099325,XR_001195385.3,TCONS_00201349,XR_002400226.2,TCONS_00002813,XR_002398570.2,TCONS_00017267,TCONS_00201353,TCONS_00136712,TCONS_00067839,XR_003492593.1,TCONS_00048751,TCONS_00105871,TCONS_00094235,TCONS_00067806,TCONS_00213371,XR_003494692.1,XR_003499198.1,XR_003497816.1,XR_001189468.3,XR_003495398.1,TCONS_00048755,TCONS_00078268,TCONS_001…
113843294	TENT5A	TCONS_00211247
113843283	PHLDA1	TCONS_00142332,TCONS_00002813,XR_002398570.2,XR_003497816.1,XR_003495398.1
113839627	LOC113839627	TCONS_00142332,TCONS_00099325,TCONS_00002813,XR_002398570.2,TCONS_00201353,TCONS_00048751,TCONS_00105871,TCONS_00213371,XR_003497816.1,TCONS_00074306,XR_003495398.1
101799212	ADAMTS10	XR_002399285.2,XR_001188764.3,TCONS_00161164
101791716	LSM7	TCONS_00029354,XR_003494134.1
101802112	GSK3B	TCONS_00156986
101799778	DBX1	TCONS_00083416,TCONS_00147142,TCONS_00037371,TCONS_00152458
110354597	LOC110354597	XR_002406224.2,TCONS_00067699,XR_217080.4,TCONS_00070034,XR_003492593.1,XR_002401149.2,XR_003492959.1,TCONS_00018902,TCONS_00012417,TCONS_00191851
101789534	CDHR5	XR_003496315.1,XR_003497099.1
101801586	ADORA2A	XR_003497719.1
101799887	COL9A3	TCONS_00136712,TCONS_00184865,TCONS_00094235,XR_003494692.1,TCONS_00033448,XR_003499198.1,XR_001189468.3,TCONS_00078268,TCONS_00031887
113842446	LOC113842446	XR_001193397.3,TCONS_00142332,XR_003496315.1,TCONS_00099325,XR_001195385.3,TCONS_00002813,XR_002398570.2,TCONS_00201353,TCONS_00136712,TCONS_00067839,TCONS_00048751,TCONS_00105871,TCONS_00094235,TCONS_00067806,TCONS_00213371,XR_003494692.1,XR_003499198.1,XR_003497816.1,XR_001189468.3,TCONS_00074306,XR_003495398.1,TCONS_00048755
101795773	ADGRV1	XR_003494220.1
101793086	LOC101793086	XR_003497177.1,TCONS_00117797
101795022	STAT1	TCONS_00113417,XR_003501236.1,XR_003500861.1,TCONS_00127126
101797277	USP6NL	TCONS_00094235,XR_003494692.1,TCONS_00033448,XR_001189468.3,TCONS_00078268
106016586	LOC106016586	TCONS_00021319,TCONS_00204910,TCONS_00122971,XR_003492557.1,TCONS_00127126,XR_002400385.2
101804065	SNAI2	TCONS_00072248
101803856	TNK2	TCONS_00148089,XR_003498230.1,XR_003500833.1
101793615	LOC101793615	TCONS_00084470,TCONS_00211249
101793905	ULK2	XR_001193397.3,XR_003496315.1,TCONS_00099325,XR_002405347.2,TCONS_00201349,TCONS_00017267,TCONS_00201353,TCONS_00067839,TCONS_00023883,XR_001195752.3,TCONS_00067806,TCONS_00213371,XR_002399144.2,TCONS_00074306,TCONS_00127816
101794712	NRIP1	TCONS_00094235,TCONS_00184866,TCONS_00033448,XR_003499198.1,XR_001189468.3,TCONS_00031887
101789852	LOC101789852	TCONS_00078268
101803403	KLHL1	TCONS_00078268
110353496	LOC110353496	TCONS_00197173,XR_002402140.2,XR_001194122.2,XR_003492557.1
101799910	EBAG9	TCONS_00067699,TCONS_00205701,XR_002404930.2,TCONS_00078290
113839656	LOC113839656	XR_002404176.2,TCONS_00123968,XR_003498651.1,XR_003499189.1,XR_001186906.3,TCONS_00219771
101795452	ASF1A	TCONS_00110762,XR_003496198.1,TCONS_00176373,XR_002404930.2,XR_003501236.1,XR_003500542.1,TCONS_00210779
101805398	LOC101805398	TCONS_00029354,TCONS_00017244,XR_001188764.3,TCONS_00184866,TCONS_00161164
101795740	IL1RAP	TCONS_00016236
101795669	AQP3	XR_001188764.3,XR_003501236.1
101795246	NUP37	XR_002405217.2,TCONS_00124241
113843133	SMDT1	TCONS_00175574,TCONS_00200208
101797180	VTN	TCONS_00211248
101797657	SLC39A9	TCONS_00182498
101795138	SCNN1B	TCONS_00197173,XR_002402140.2
101793636	KLHL42	TCONS_00049844
101800237	A1CF	XR_003496315.1,XR_217080.4,TCONS_00078268,TCONS_00191851
101804541	BLOC1S5	XR_003500062.1,XR_002405217.2
101790585	PLA2G4A	XR_001188764.3
113843510	LOC113843510	TCONS_00058499
101795608	TLCD2	XR_001190362.3
101792332	RYBP	TCONS_00023883
101800944	LOC101800944	XR_002404930.2
113843284	BORCS6	XR_002406224.2,XR_217080.4,TCONS_00070034,TCONS_00017267,XR_003492593.1,XR_002401149.2,TCONS_00023883,TCONS_00020000,XR_003492959.1,XR_003497816.1,TCONS_00012417,TCONS_00191851
101801864	ATP1A1	TCONS_00124241
101792908	PLEKHM1	XR_003498230.1,XR_001190362.3,XR_003500833.1
101796779	C4H4orf19	TCONS_00099950
101798767	SELP	XR_002404252.2
101796108	GDF10	TCONS_00175574,TCONS_00200208
101804656	ORC5	TCONS_00078268
101803039	GOT1	XR_001194122.2
101802918	PECAM1	TCONS_00161164
113840996	LOC113840996	TCONS_00180360,TCONS_00049845,TCONS_00020000
101789848	KIAA0355	XR_003498230.1
101790583	USH2A	TCONS_00148089
101791917	TMEM129	XR_001188764.3
101791350	SLC35F1	TCONS_00204910,TCONS_00122971,XR_003492557.1,TCONS_00127126,TCONS_00172551
113844787	COG4	TCONS_00152469
101804725	TMED3	XR_002399285.2
101792740	ACKR3	XR_001188764.3
101799702	OGFR	XR_003496198.1,XR_003492700.1,TCONS_00113417,TCONS_00173073,TCONS_00097895,XR_001188764.3,XR_003501236.1,TCONS_00018902,XR_003494588.1,XR_003500861.1
101789472	GPN1	TCONS_00099325,TCONS_00002813,XR_002398570.2,TCONS_00136712,TCONS_00048751,TCONS_00105871,TCONS_00094235,XR_003494692.1,XR_003499198.1,XR_003497816.1
101796913	PLBD2	XR_003498230.1,XR_003500833.1
101796480	DPYS	TCONS_00084470,XR_003498230.1,TCONS_00014083,XR_003496644.1
101803012	EDN1	TCONS_00067699,XR_217080.4,XR_002398570.2,TCONS_00017267,XR_003492593.1,TCONS_00023883,TCONS_00048751,TCONS_00105871,XR_003492959.1,TCONS_00018902,TCONS_00067806,XR_003497816.1,TCONS_00012417,TCONS_00191851
101804203	C2H8orf34	XR_003495127.1,TCONS_00149723,TCONS_00071221,XR_001189254.2,TCONS_00200208
101803197	DNAJC6	TCONS_00067699,TCONS_00018902
101796332	LHX6	TCONS_00176373,XR_003500542.1
101795972	PLA2G12A	TCONS_00124241
101791655	TMEM126A	TCONS_00078287
101790486	MPHOSPH10	TCONS_00046999
101797914	TRPV1	XR_003500888.1,XR_001195385.3,TCONS_00136712,TCONS_00184865,TCONS_00048751,TCONS_00094235,XR_003501110.1,XR_003494692.1,TCONS_00033448,XR_003499198.1,XR_001189468.3,TCONS_00048755,TCONS_00078268,TCONS_00031887
101794844	RAMP3	XR_003501474.1,XR_002398501.1
101796029	CD80	TCONS_00113417,TCONS_00173097
101802922	GRIK2	XR_003499483.1,XR_002405285.2
101804442	ISCA1	XR_003496198.1,TCONS_00078287,XR_002404930.2,XR_003492373.1,XR_003500542.1,TCONS_00078290
101793348	KIAA1147	TCONS_00201349
101793679	LOC101793679	TCONS_00000420,XR_002399103.1,TCONS_00101706
101805455	ADSS	XR_002406224.2,TCONS_00182498,TCONS_00205701
101796089	LOC101796089	TCONS_00204910,TCONS_00176373,TCONS_00113417,XR_002398554.2,XR_003500542.1,TCONS_00127126,TCONS_00172551
101802612	MGST1	XR_001193397.3,XR_002399103.1,TCONS_00017267,TCONS_00097895,TCONS_00067839,XR_003501110.1,TCONS_00067806,XR_003494588.1,TCONS_00048755
101793516	RIPPLY3	TCONS_00078938
101797307	PPP2R2B	TCONS_00216242,TCONS_00002813,XR_002398570.2,TCONS_00136712,XR_003492593.1,TCONS_00105871,TCONS_00094235,TCONS_00018902,XR_003499198.1,XR_001189468.3,XR_003495398.1,TCONS_00078268
101793104	SEC23A	TCONS_00067699
101801011	PPHLN1	XR_003500861.1
101795353	GBF1	TCONS_00135846
101804976	DHX40	TCONS_00173097
113840737	DHX34	TCONS_00065276
101790340	CDON	TCONS_00173097
101800258	EIF2AK3	TCONS_00099325,XR_003492593.1,TCONS_00105871,XR_003492959.1
101801666	MAPKAPK3	XR_003496198.1,TCONS_00173073,XR_001188764.3,XR_003501236.1,XR_003500861.1
101790660	TFCP2L1	XR_001193465.3
101804516	FAIM	TCONS_00037656
101800868	REELD1	XR_001193397.3,XR_003496315.1,TCONS_00099325,XR_001195385.3,TCONS_00201349,TCONS_00002813,XR_002398570.2,TCONS_00017267,TCONS_00201353,TCONS_00136712,TCONS_00067839,XR_003492593.1,TCONS_00048751,TCONS_00105871,TCONS_00094235,TCONS_00067806,TCONS_00213371,XR_003494692.1,XR_003499198.1,XR_003497816.1,XR_001189468.3,XR_003495398.1,TCONS_00048755,TCONS_00078268
101792860	TRAPPC11	XR_001190362.3
101798228	LOC101798228	XR_001193465.3,XR_002400385.2
101795285	FOXA2	XR_002405347.2,TCONS_00201349,TCONS_00017267,TCONS_00023883,TCONS_00127816
101797616	LOC101797616	XR_002400385.2
110351830	NPDC1	TCONS_00211248
101791458	TIAM2	TCONS_00182498
101791138	TMEM214	XR_001194122.2
101798916	SLC13A3	XR_002401604.2
113839601	CNGA3	XR_003494400.1
113841756	LOC113841756	TCONS_00217776,XR_003496735.1
101793070	HDAC11	XR_002405217.2
101795053	IL18RAP	TCONS_00173102,TCONS_00173073
101805193	GUCY1B1	XR_003496164.1
101791396	NFKBIA	TCONS_00113417,TCONS_00063735,TCONS_00172551
101799324	GCLM	TCONS_00124241
101804108	RWDD1	TCONS_00110762,XR_003496198.1,TCONS_00173073,XR_002404930.2,XR_003501236.1,TCONS_00018902,TCONS_00208264,TCONS_00210779
101804342	SIK1	TCONS_00142332,TCONS_00002813,TCONS_00105871,XR_003497816.1
101798742	LOC101798742	XR_003496198.1,XR_003501236.1,XR_003500542.1
101796342	PCP4	XR_002402140.2,XR_001194122.2,TCONS_00135846
101795099	NELFB	XR_003494008.1,TCONS_00003915,TCONS_00086661
113845011	LOC113845011	TCONS_00211248
101796755	TCERG1	TCONS_00182498,TCONS_00063735
101791699	TPRG1L	XR_003496315.1,TCONS_00099325,TCONS_00201353,TCONS_00105871,TCONS_00213371,XR_002399144.2,XR_003497816.1,TCONS_00074306,TCONS_00127816
101794401	MRPS12	TCONS_00058511
101804955	RPAP2	XR_003496839.1
101793616	DNAJC7	XR_001195385.3,TCONS_00002813,TCONS_00136712,TCONS_00048751,TCONS_00105871,TCONS_00094235,TCONS_00213371,XR_003494692.1,TCONS_00033448,XR_003499198.1,XR_001189468.3,XR_003495398.1,TCONS_00048755,TCONS_00078268
101790806	CACNA2D3	TCONS_00113417
101792802	KLHL34	TCONS_00094234,XR_003497134.1,TCONS_00091693,TCONS_00211247,TCONS_00097255,TCONS_00003366,TCONS_00136986,TCONS_00135539,TCONS_00118051,TCONS_00115353,TCONS_00157029,TCONS_00121855,XR_003498501.1,TCONS_00158513,TCONS_00023606,XR_003501156.1,TCONS_00065013,TCONS_00003090
101796703	PRKCD	TCONS_00097895
113841842	LOC113841842	TCONS_00201312,TCONS_00218779,TCONS_00081965,XR_002398920.2,TCONS_00106762,TCONS_00052997,TCONS_00007469,TCONS_00039767,TCONS_00103820,TCONS_00215761,TCONS_00213499,XR_003495232.1,TCONS_00065278,TCONS_00207522
101804799	PPP1R16B	TCONS_00064167,TCONS_00041904,TCONS_00046999,XR_003492996.1
106018882	RASSF1	TCONS_00029353
101796395	FBXO8	XR_002405217.2,TCONS_00124241
101795484	2021-03-02	TCONS_00152469
101792382	DHX58	TCONS_00176373,XR_003500542.1,TCONS_00063735,TCONS_00172551,TCONS_00078290
101799206	VEPH1	TCONS_00142332,XR_003496315.1,TCONS_00099325,XR_001195385.3,TCONS_00201349,TCONS_00002813,XR_002398570.2,TCONS_00201353,TCONS_00136712,TCONS_00067839,XR_003492593.1,TCONS_00048751,TCONS_00105871,TCONS_00094235,TCONS_00067806,TCONS_00213371,XR_003494692.1,XR_003499198.1,XR_003497816.1,XR_001189468.3,XR_003495398.1,TCONS_00048755,TCONS_00078268
101793271	AOAH	XR_003496816.1
101803957	LOC101803957	XR_003492557.1,TCONS_00030633
101794643	CNNM2	XR_003494612.1
101789438	CILP2	TCONS_00056261
113842259	LOC113842259	XR_003496821.1
101805258	VEGFA	TCONS_00113417,XR_001188764.3,XR_003501236.1
101796258	POP1	TCONS_00176373,TCONS_00113417,XR_003500542.1,TCONS_00208264,TCONS_00063735,TCONS_00191851
101792029	APOBEC1	XR_001193397.3,XR_003496315.1,TCONS_00099325,TCONS_00067699,XR_001195385.3,TCONS_00002813,XR_002398570.2,TCONS_00017267,TCONS_00136712,TCONS_00067839,XR_003492593.1,TCONS_00048751,TCONS_00105871,TCONS_00094235,TCONS_00018902,TCONS_00067806,TCONS_00213371,XR_003494692.1,TCONS_00033448,XR_003499198.1,XR_003497816.1,XR_001189468.3,XR_003495398.1,TCONS_00048755,TCONS_00078268
113841283	LOC113841283	TCONS_00097895,XR_003494588.1
101795639	WNT16	TCONS_00217776,XR_003496735.1
101801826	IL10	XR_003496198.1,TCONS_00067699,TCONS_00176373,TCONS_00113417,XR_002404930.2,XR_003501236.1,XR_003492959.1,XR_003500542.1,TCONS_00018902,TCONS_00208264,TCONS_00063735,TCONS_00078290,TCONS_00191851
101795425	B4GALNT4	XR_001190362.3
101792668	PHACTR2	TCONS_00173097
101804875	LOC101804875	XR_001193397.3,TCONS_00099325,TCONS_00067699,XR_001195385.3,TCONS_00201349,XR_217080.4,TCONS_00017267,TCONS_00201353,TCONS_00067839,TCONS_00023883,TCONS_00048751,TCONS_00105871,TCONS_00067806,TCONS_00213371,XR_003494588.1,TCONS_00048755
101797056	PTBP1	TCONS_00000420,XR_002404554.2
101803947	BMT2	TCONS_00031887
101794165	FAM129A	TCONS_00067699,XR_003492959.1
101804546	TOR1B	TCONS_00067699,XR_217080.4,XR_002404930.2,XR_003492593.1,XR_003501236.1,XR_003492959.1,TCONS_00018902,TCONS_00012417,TCONS_00191851
101799082	TUBE1	TCONS_00014428
101798198	SACS	TCONS_00189233
101789476	GRB14	XR_003501373.1
101797789	SUSD6	XR_003496791.1,TCONS_00135846
101792191	GREM2	TCONS_00071221,TCONS_00175574,XR_001189254.2,TCONS_00200208
101793177	GNE	TCONS_00078287,TCONS_00205701
113845148	LOC113845148	XR_001193397.3,XR_003496315.1,TCONS_00099325,TCONS_00190795,TCONS_00035280,XR_001195385.3,XR_002400226.2,TCONS_00002813,TCONS_00136712,TCONS_00067839,TCONS_00184865,TCONS_00048751,TCONS_00105871,TCONS_00094235,TCONS_00213371,XR_003494692.1,XR_001189468.3,TCONS_00048755
106016835	ALG14	XR_003501236.1,TCONS_00191851
101794264	YWHAZ	TCONS_00142332
101795736	LOC101795736	TCONS_00029353
101790002	SCG5	TCONS_00124241
101804880	HMGN3	TCONS_00204910,TCONS_00122971,TCONS_00127126
101799901	HBEGF	TCONS_00142332,XR_002398570.2,XR_003495398.1
101792419	TSPAN2	XR_003497134.1,TCONS_00118051,TCONS_00031887
101790628	TTLL10	TCONS_00067699,TCONS_00017267,TCONS_00023883,XR_003492959.1,XR_003494588.1,TCONS_00063735
101803544	CEP83	XR_003493626.1
113839852	FOXRED1	XR_001194122.2,TCONS_00135846
101803887	DTL	TCONS_00208478
101799005	EIF2A	XR_002402140.2,TCONS_00030633
101796085	TNIP3	XR_001194122.2,TCONS_00135846
101792956	EIF6	TCONS_00113417,XR_003501236.1,TCONS_00191851
101803722	ZYG11B	TCONS_00124241
101802065	ACE	TCONS_00142332,TCONS_00099325,TCONS_00201349,TCONS_00070034,TCONS_00201353,TCONS_00020000,TCONS_00105871,TCONS_00213371,XR_002399144.2,XR_003497816.1,TCONS_00074306,TCONS_00127816
101799480	UCHL1	TCONS_00113417
101797447	CRISPLD1	TCONS_00067699,XR_003492593.1,TCONS_00018902
101792921	DNAH12	XR_003498607.1,TCONS_00086660
101792653	ORC6	TCONS_00110762,TCONS_00210779
110353371	EMC6	XR_001194122.2,TCONS_00135846
101790704	TMEM186	TCONS_00073020,TCONS_00064226,XR_003499956.1
101795709	TNIP2	TCONS_00176373,TCONS_00113417,XR_003500542.1,TCONS_00063735,TCONS_00172551
101803806	USP18	TCONS_00067699,TCONS_00182497,TCONS_00208264,XR_003494588.1,TCONS_00063735,TCONS_00078290
101797411	SETX	TCONS_00029354,TCONS_00173073,XR_001188764.3,XR_003501236.1
101797769	LOC101797769	XR_001192369.3,TCONS_00145506
101805323	GPR1	XR_002399635.2
101792364	LOC101792364	TCONS_00067699,TCONS_00173102,TCONS_00173073,TCONS_00097895,XR_002404930.2,XR_003501236.1,TCONS_00018902,XR_003494588.1
101798315	VWA3A	TCONS_00173073,XR_003492496.1
106014761	LOC106014761	XR_001188764.3,XR_003501236.1
113840808	LOC113840808	XR_002400385.2
110351314	LOC110351314	TCONS_00099325,TCONS_00067699,XR_001195385.3,TCONS_00201349,TCONS_00002813,XR_002398570.2,TCONS_00017267,TCONS_00201353,TCONS_00136712,TCONS_00067839,XR_003492593.1,TCONS_00048751,TCONS_00105871,XR_003492959.1,TCONS_00018902,TCONS_00067806,TCONS_00213371,XR_003494692.1,XR_003497816.1,TCONS_00048755,TCONS_00078268
101791001	LOC101791001	TCONS_00184866
101794671	ADAM22	TCONS_00067699,XR_002404930.2,TCONS_00037101,TCONS_00078290
101799734	SH2D4B	XR_003499956.1
101802909	LOC101802909	XR_217080.4,TCONS_00113417,TCONS_00173097,XR_002401149.2,TCONS_00023883,XR_003492959.1,TCONS_00018902,TCONS_00012417,TCONS_00191851
101799038	TMEM9	TCONS_00136712,TCONS_00094235,XR_003494692.1
113841883	LOC113841883	TCONS_00067699,TCONS_00205701,XR_002404930.2,XR_003492593.1,TCONS_00018902,TCONS_00191851
101794836	NT5C2	TCONS_00084470
101791864	LGR5	XR_003495127.1,TCONS_00071221,TCONS_00175574,XR_001189254.2,TCONS_00200208
101795358	ACSBG1	TCONS_00021319,TCONS_00122971,TCONS_00127127,TCONS_00127126
101791401	LOC101791401	TCONS_00081754,TCONS_00186290
101793119	BPNT1	TCONS_00176373,XR_002404930.2,XR_002401149.2,XR_003500542.1,TCONS_00018902,TCONS_00191851
101805384	LOC101805384	TCONS_00039510,TCONS_00036846
101800572	LRRC2	TCONS_00142332,TCONS_00002813,XR_003498651.1,XR_002398570.2,XR_003495398.1
101793324	CDK6	TCONS_00029354,TCONS_00033448,TCONS_00078268,TCONS_00031887
101802410	ARRDC4	XR_002405217.2
101802664	LOC101802664	TCONS_00029354,TCONS_00017244,TCONS_00184866
113840621	BORCS8	TCONS_00017820,XR_003499961.1,TCONS_00014834,TCONS_00140117,TCONS_00077578,TCONS_00023146,TCONS_00045596,TCONS_00202366,TCONS_00097232,TCONS_00002397,TCONS_00081805,TCONS_00054341,TCONS_00062517,TCONS_00007729,TCONS_00115586,TCONS_00076225,TCONS_00030967,XR_002405177.2,TCONS_00058678,XR_003500676.1,XR_003496338.1,TCONS_00077398,XR_002399342.2,TCONS_00125890,TCONS_00100762,TCONS_00217824,TCONS_000…
101800512	ANKS1B	TCONS_00110762,XR_003496198.1,TCONS_00067699,XR_002404930.2,XR_003500542.1,TCONS_00018902,TCONS_00208264,TCONS_00078290,TCONS_00210779
113842321	ARX	TCONS_00175574
101796369	KDM8	XR_003496198.1,TCONS_00173073,XR_002404930.2,XR_003492373.1
101802787	RAB31	TCONS_00131590
113841043	LOC113841043	XR_003500062.1
101805148	MED21	TCONS_00037101
101799055	HNRNPLL	TCONS_00049845,XR_217080.4,TCONS_00070034,XR_003492593.1,XR_002401149.2,XR_003492959.1,TCONS_00012417,TCONS_00191851
101799579	LOC101799579	TCONS_00046999
101792820	SLC49A4	XR_001193397.3,XR_002405347.2,TCONS_00201349,XR_002399103.1,TCONS_00201353,TCONS_00023883,XR_001195752.3,TCONS_00067806
101796801	KIAA1958	XR_001193397.3,XR_003496315.1,XR_001195385.3,TCONS_00136712,TCONS_00094235,XR_003494692.1,TCONS_00078268
101804924	LOC101804924	XR_003496791.1
101790084	MMP24	TCONS_00017244,TCONS_00184866,TCONS_00161164
101790067	GLOD4	XR_002400226.2,TCONS_00146925
101792639	NDUFB6	XR_002401604.2
101800875	POGLUT1	XR_003496315.1,XR_217080.4
101801940	SOCS1	XR_003496198.1,TCONS_00067699,TCONS_00176373,TCONS_00205701,XR_002404930.2,XR_003492373.1,XR_003500542.1,TCONS_00018902,TCONS_00078290
101801432	KERA	TCONS_00124241
113840520	LOC113840520	TCONS_00135846
101795607	ZNF639	XR_002399285.2,XR_001194122.2,XR_003496791.1
101796674	EXD3	XR_001188764.3,XR_003501236.1,TCONS_00018902
101802569	PCDH12	XR_003499171.1
101796744	ELOVL2	TCONS_00017820,TCONS_00014834,TCONS_00140117,TCONS_00077578,TCONS_00023146,TCONS_00045596,TCONS_00202366,TCONS_00097232,TCONS_00002397,TCONS_00081805,TCONS_00054341,TCONS_00115586,TCONS_00076225,TCONS_00030967,XR_002405177.2,TCONS_00058678,XR_003500676.1,XR_003496338.1,XR_002399342.2,TCONS_00125890,TCONS_00217824,TCONS_00079301,TCONS_00017577,XR_003500076.1
101793501	CCDC110	XR_003494134.1
101800544	RINT1	XR_003500542.1
101803509	GLIS3	TCONS_00017244,TCONS_00184866
101796318	ANGPTL2	XR_001189247.3
101797237	PEPD	TCONS_00176373,XR_002404930.2,XR_003500542.1,TCONS_00208264,TCONS_00099950,TCONS_00191851
101798629	SLC2A8	TCONS_00124241
XLOC_118969	XLOC_118969	TCONS_00113417,XR_003492593.1,XR_001188764.3,XR_003501236.1,TCONS_00018902
101803809	RGS2	XR_003499956.1
113842958	MAF1	XR_003498230.1,XR_003500833.1
101793377	TENM3	XR_217080.4,TCONS_00097895,XR_002404930.2,TCONS_00191851
101800520	LOC101800520	TCONS_00043995
101789907	IVD	XR_001194122.2
101802281	SHMT1	TCONS_00174854,TCONS_00156986
101789891	ACACA	TCONS_00135846
101799313	NDST4	TCONS_00122971
101791574	TRIM25	TCONS_00049845,XR_002401149.2
101798427	COPRS	XR_003497099.1
101794204	MICALL2	TCONS_00084470,TCONS_00211249,TCONS_00148089,TCONS_00014083,XR_003496644.1
101793972	ASB5	TCONS_00122971,XR_002400385.2
101789879	IRF2	XR_003492373.1
101799982	FBLN5	XR_217080.4,XR_002404930.2,XR_003492593.1,XR_003492959.1,TCONS_00018902,TCONS_00012417,TCONS_00191851
101794560	TBCA	TCONS_00113417,XR_003501236.1,TCONS_00127126
101793580	TDRD7	XR_003492700.1,TCONS_00173073,XR_001188764.3,XR_003501236.1,TCONS_00018902
101795578	EDN2	TCONS_00048751
101798943	SLC6A6	TCONS_00029354,TCONS_00173073,XR_002404930.2,XR_001188764.3,TCONS_00018902
101793748	NELL2	XR_002400385.2,TCONS_00200208
101798249	ACSS1	TCONS_00029354
101790574	ADAMTS5	TCONS_00029354,XR_001188764.3,XR_003494134.1,TCONS_00184866,TCONS_00161164
113845406	LOC113845406	XR_003501012.1
101799085	AK4	TCONS_00035280,XR_002400226.2,TCONS_00146925
101795656	ACTR3	TCONS_00172551
113843792	CDKN1C	XR_001188764.3,XR_003501236.1,TCONS_00099950
101797300	CKMT2	XR_002402140.2,XR_003492557.1
101793833	DPYD	XR_002406224.2,TCONS_00182498,XR_002401149.2,TCONS_00012417,TCONS_00191851
101790632	IMPG2	XR_002401549.2
101794657	PLS1	TCONS_00099950
101804759	RUFY1	XR_002405217.2
101798398	ELP6	XR_001194122.2
101805461	LGI2	TCONS_00063735
101801655	SLC25A1	XR_002399285.2
101796218	LPL	TCONS_00175574,XR_003492557.1,XR_002400385.2
113844695	LOC113844695	XR_002399285.2
101803639	LMAN1	TCONS_00067699,TCONS_00205701,XR_002404930.2,TCONS_00012417,TCONS_00191851
101799600	GUCY1A1	TCONS_00204910,TCONS_00113417,TCONS_00122971,TCONS_00127127,TCONS_00127126,TCONS_00172551
101801777	PNPT1	TCONS_00030230
101800698	TMEM59	XR_002405217.2,TCONS_00124241
101792348	C1QTNF12	XR_001193397.3,TCONS_00190795,TCONS_00035280,XR_003500888.1,XR_001195385.3,XR_002400226.2,TCONS_00136712,TCONS_00067839,TCONS_00184865,TCONS_00048751,TCONS_00094235,XR_003501110.1,TCONS_00067806,TCONS_00213371,XR_003494692.1,TCONS_00033448,XR_001189468.3,TCONS_00048755,TCONS_00078268
101803642	SHMT2	TCONS_00175574
101801260	GCSH	XR_003496198.1,TCONS_00078287,TCONS_00176373,TCONS_00173073,XR_002404930.2,XR_001188764.3,XR_003492373.1,XR_003501236.1,XR_003500542.1
101800102	KCNV1	XR_002404930.2
101794614	LOC101794614	TCONS_00067699,XR_217080.4,XR_003492593.1,XR_003492959.1,TCONS_00018902,TCONS_00012417,TCONS_00191851
101800153	IKBKE	TCONS_00176373,XR_003500542.1,TCONS_00063735,TCONS_00078290
101792335	NUB1	XR_003496198.1,TCONS_00173102,TCONS_00113417,TCONS_00173073,TCONS_00097895,XR_001188764.3,XR_003501236.1,TCONS_00018902,XR_003494588.1,XR_003500861.1
101804920	LRRC8A	XR_003496198.1,TCONS_00078287,TCONS_00173073
101795314	RTCB	TCONS_00135846
101796105	LOC101796105	TCONS_00182498,TCONS_00176373,XR_003500542.1,TCONS_00063735,TCONS_00078290,TCONS_00191851
101802893	MLLT1	TCONS_00099325,TCONS_00201349,XR_217080.4,TCONS_00070034,TCONS_00201353,TCONS_00023883,TCONS_00020000,XR_002399144.2,XR_003497816.1,TCONS_00074306,TCONS_00127816,TCONS_00012417
101798831	SEMA3G	XR_003498230.1,XR_003500833.1
101804876	LOC101804876	TCONS_00152469
101797202	LOC101797202	TCONS_00161164
101797164	ABCB11	TCONS_00190795,TCONS_00035280,XR_002400226.2,XR_002399285.2
101794905	TANGO6	TCONS_00126571,XR_003500832.1
101800251	PLEKHA7	TCONS_00067699,XR_003500888.1,TCONS_00173102,XR_003501110.1,TCONS_00048755
113839584	LOC113839584	TCONS_00071751,TCONS_00094572
101791161	CPE	TCONS_00173001
110353390	HIGD1A	XR_002405347.2,XR_001188689.3,TCONS_00201349,XR_002399103.1,TCONS_00017267,TCONS_00201353,TCONS_00023883,XR_001195752.3,TCONS_00101706,TCONS_00127816
110352043	TOMM22	XR_001194122.2,TCONS_00135846
101790524	LOC101790524	TCONS_00099950
101800792	STRADA	XR_001188764.3,TCONS_00161164
101792906	TEKT1	XR_001193397.3,TCONS_00142332,XR_003496315.1,TCONS_00099325,XR_001195385.3,TCONS_00002813,XR_002398570.2,TCONS_00201353,TCONS_00136712,TCONS_00067839,XR_003492593.1,TCONS_00048751,TCONS_00105871,TCONS_00094235,TCONS_00067806,TCONS_00213371,XR_003494692.1,TCONS_00033448,XR_003499198.1,XR_003497816.1,XR_001189468.3,XR_003495398.1,TCONS_00048755,TCONS_00078268
101800998	LOC101800998	XR_001189535.3,TCONS_00062517,TCONS_00001564,TCONS_00125890,XR_002404193.2
101797487	RPS2	XR_002401604.2
113845690	STYXL1	XR_003497720.1
101793664	HGF	TCONS_00175574,XR_001194122.2
101798168	TNFAIP6	TCONS_00067839,XR_003494588.1,TCONS_00146925
101797982	GDAP1	XR_002405217.2
101798758	FADS2	TCONS_00113417
101790397	LOC101790397	XR_003498230.1,XR_003500833.1
101804100	ACKR4	TCONS_00190795,TCONS_00097895,TCONS_00067839,TCONS_00184865,XR_003501236.1,XR_003494588.1,TCONS_00078268
101795510	LNX1	TCONS_00029353,TCONS_00023883,TCONS_00109966
101794944	KATNB1	TCONS_00135846
101789763	FHAD1	TCONS_00002813,XR_002398570.2,TCONS_00136712,XR_003492593.1,TCONS_00094235,XR_003494134.1,TCONS_00018902,XR_003499198.1,XR_003497816.1,XR_001189468.3,XR_003495398.1,TCONS_00078268,TCONS_00191851
101791719	IL2RB	TCONS_00173097,TCONS_00146925
101792087	KLF5	XR_002398570.2,XR_003494134.1,XR_003499198.1,XR_003495398.1
101795548	SFI1	TCONS_00124241
101789796	TUBGCP4	TCONS_00113417
101795525	ATG12	TCONS_00037101
110353953	LOC110353953	TCONS_00064226,XR_003499956.1
101794448	MKNK1	TCONS_00173102,TCONS_00097895
101797603	SLC35D2	XR_002402140.2,XR_003492557.1,XR_002400385.2
106020465	LOC106020465	TCONS_00122971,TCONS_00127126,XR_002400385.2
101798621	SEPT6	TCONS_00175574
101804932	LOC101804932	TCONS_00122971,TCONS_00127127,TCONS_00127126,XR_002400385.2,TCONS_00200208
101803029	CELSR1	XR_002398570.2,XR_003494134.1,XR_003495398.1
101805167	SDAD1	TCONS_00084470
101791374	CAMKK2	XR_003494134.1
113842707	LOC113842707	XR_003495127.1,TCONS_00071221,TCONS_00175574,XR_001189254.2,TCONS_00200208
101800755	SESN1	XR_001189244.3
113842285	LOC113842285	TCONS_00122971,TCONS_00127126
101792615	FUNDC1	TCONS_00124241
101796971	GRK7	TCONS_00201349
101797994	PNRC1	TCONS_00084470
101792013	INO80	TCONS_00029354,XR_001188764.3,TCONS_00161164
101797962	CREB5	TCONS_00018902
101794483	CD2	XR_001194122.2,TCONS_00135846
101794884	NDUFB5	XR_003492557.1
101801199	LSS	TCONS_00067689,TCONS_00139099,TCONS_00073020,TCONS_00064226,XR_003499956.1
101795031	MAIP1	TCONS_00204910,TCONS_00122971,TCONS_00127126
101804774	UNC5B	TCONS_00211248
101793367	RAB14	TCONS_00205701
101790752	RND2	XR_001194122.2,TCONS_00135846
101790636	ST3GAL1	XR_001189244.3
101793492	LOC101793492	XR_003496198.1,TCONS_00204910,TCONS_00176373,TCONS_00113417,XR_002398554.2,XR_003501236.1,XR_003500542.1,TCONS_00208264,TCONS_00063735,TCONS_00127126,TCONS_00172551
101792387	LOC101792387	XR_002406224.2,TCONS_00067699,TCONS_00201349,XR_217080.4,TCONS_00070034,TCONS_00017267,XR_002404930.2,XR_003492593.1,XR_002401149.2,TCONS_00023883,XR_003492959.1,TCONS_00018902,TCONS_00067806,TCONS_00012417,TCONS_00191851
101803992	ADAM9	TCONS_00142332,XR_003496315.1,TCONS_00099325,XR_217080.4,TCONS_00002813,TCONS_00070034,XR_002398570.2,TCONS_00201353,XR_003492593.1,TCONS_00048751,TCONS_00105871,TCONS_00213371,XR_003497816.1,TCONS_00074306,XR_003495398.1
101789612	SNED1	TCONS_00211248,TCONS_00152469
101794091	PABPC1	XR_001194122.2
101791823	TMEM117	TCONS_00201349,TCONS_00017267,TCONS_00023883,XR_003492959.1
101796030	SETD9	TCONS_00113417
101796304	NEGR1	TCONS_00065013,TCONS_00003090
101804993	NUCB2	TCONS_00067699
106016676	LOC106016676	TCONS_00064167,TCONS_00041904,TCONS_00046999
106018440	LOC106018440	XR_003500888.1,XR_001195385.3,XR_002399103.1,TCONS_00173102,TCONS_00017267,TCONS_00097895,XR_003501110.1,TCONS_00067806,XR_003494588.1,TCONS_00048755
101791373	TNFAIP8L3	XR_003492700.1,TCONS_00173073
101795651	LOC101795651	XR_001193397.3,TCONS_00067839,TCONS_00048755
101804142	SHOC2	XR_003498230.1
101800563	DNAJC10	XR_002406224.2,TCONS_00067699,TCONS_00205701,XR_002404930.2,XR_003492959.1,TCONS_00012417,TCONS_00191851
101792353	TP53INP1	XR_003496315.1,XR_001195385.3,TCONS_00002813,XR_002398570.2,TCONS_00136712,TCONS_00048751,TCONS_00105871,TCONS_00094235,TCONS_00067806,TCONS_00213371,XR_003494692.1,XR_003499198.1,XR_003497816.1,XR_001189468.3,TCONS_00048755,TCONS_00078268
101801848	SH3GL2	TCONS_00113417,XR_002398554.2
101792865	NKAIN2	TCONS_00064226,TCONS_00175574,XR_003499956.1
101794694	CCDC39	TCONS_00100028,XR_003500541.1
101797972	FEZ2	TCONS_00037656
101797552	GNG13	TCONS_00083416,TCONS_00188890,TCONS_00096006,TCONS_00029966,TCONS_00012044,TCONS_00133900,XR_003498651.1,TCONS_00070288,XR_003499189.1,TCONS_00147142,TCONS_00213924,TCONS_00005792,TCONS_00041826,TCONS_00001219,XR_003498686.1,XR_003496573.1,XR_003496543.1,TCONS_00022608,TCONS_00037371,TCONS_00134409,TCONS_00217834,TCONS_00152458
101793536	LACTB2	XR_002405217.2
101789416	HMBOX1	TCONS_00182498,XR_002403197.2
101798850	SH3D19	TCONS_00029353,TCONS_00109966,TCONS_00182500
101793986	BRWD1	TCONS_00019618
101802576	LOC101802576	TCONS_00174854,TCONS_00156986,XR_002403256.2,TCONS_00135846
101792858	AMMECR1L	XR_001188689.3,XR_001186746.3,TCONS_00127816
101792594	ZADH2	XR_003496315.1,TCONS_00002813,XR_002398570.2,TCONS_00136712,XR_003492593.1,TCONS_00048751,TCONS_00105871,TCONS_00094235,TCONS_00018902,XR_003494692.1,TCONS_00033448,XR_003499198.1,XR_003497816.1,XR_001189468.3,XR_003495398.1,TCONS_00078268
101805327	CARD19	TCONS_00173073
101793419	CD40	XR_003498230.1
101797903	ACYP2	TCONS_00065276
101804594	COPE	TCONS_00113417
101791279	NEDD1	TCONS_00128845
101803986	CFAP97D1	TCONS_00173102,TCONS_00173073,TCONS_00097895,XR_003501110.1,XR_003494588.1
101795223	ATP10A	XR_003496198.1,TCONS_00078287,TCONS_00173073,XR_002404930.2,XR_001188764.3,XR_003501236.1
101792163	CACNA2D4	XR_003500888.1,TCONS_00184865,XR_003501110.1,TCONS_00048755
101799960	RCAN1	TCONS_00099325,XR_217080.4,TCONS_00002813,XR_002398570.2,TCONS_00017267,TCONS_00136712,TCONS_00067839,XR_003492593.1,TCONS_00048751,TCONS_00105871,TCONS_00094235,XR_003492959.1,TCONS_00018902,TCONS_00067806,TCONS_00213371,XR_003497816.1,TCONS_00191851
113842972	LOC113842972	TCONS_00067699,XR_217080.4,TCONS_00113417,XR_002401149.2,TCONS_00023883,XR_003492959.1,TCONS_00018902,TCONS_00063735,TCONS_00012417,TCONS_00191851
101803250	EFR3B	TCONS_00148089,XR_003498230.1,XR_003500833.1
101800282	CABYR	TCONS_00215366,XR_003499965.1
101800471	TRAF3IP2	TCONS_00110762,TCONS_00176373,XR_003500542.1,TCONS_00078290
101800945	GSPT1	TCONS_00176373,XR_003500542.1
101802868	PTGES2	TCONS_00067699,XR_002404930.2,XR_003492593.1,XR_001188764.3,XR_003501236.1,XR_003492959.1,XR_003500542.1,TCONS_00018902,TCONS_00208264,TCONS_00210779,TCONS_00191851
113839964	GHDC	TCONS_00211248
101800500	PRRC1	XR_001193397.3,XR_003496315.1,TCONS_00099325,XR_001195385.3,TCONS_00201349,TCONS_00002813,XR_002398570.2,TCONS_00201353,TCONS_00136712,TCONS_00048751,TCONS_00105871,TCONS_00094235,TCONS_00067806,TCONS_00213371,XR_003494692.1,XR_003499198.1,XR_003497816.1,TCONS_00048755
101805451	HSF5	TCONS_00153116
101792954	FBLN2	TCONS_00071221,TCONS_00175574,TCONS_00200208
113843059	BCL2L11	XR_003493048.1
101792953	KBTBD3	XR_002405217.2
101791354	LOC101791354	TCONS_00078268
101793152	WNK2	XR_002402140.2
110354596	LOC110354596	TCONS_00081754,TCONS_00186290,XR_002400945.2
113842901	BAALC	TCONS_00175574
101795925	ATRIP	XR_002405217.2
101791257	MAPRE1	TCONS_00172551
101800653	RSRC1	XR_003494134.1
101791066	INO80C	XR_001193397.3,TCONS_00099325,XR_002405347.2,XR_001195385.3,TCONS_00201349,TCONS_00201353,TCONS_00067839,TCONS_00048751,TCONS_00105871,TCONS_00213371,XR_003494692.1,TCONS_00074306,TCONS_00048755
113841776	LOC113841776	TCONS_00182500
101794468	NEK8	TCONS_00211248
101798678	NLGN4X	XR_003496198.1,TCONS_00113417,XR_002398554.2,XR_003501236.1,XR_003500542.1,TCONS_00099950,TCONS_00210779
101797117	PDZRN4	XR_003496198.1,TCONS_00176373,TCONS_00205701,XR_002404930.2,XR_003500542.1,TCONS_00018902,TCONS_00078290,TCONS_00191851
101800686	LDB2	TCONS_00205701
101803132	TFAP2E	TCONS_00201312,TCONS_00218779,TCONS_00081965,XR_002398920.2,TCONS_00106762,TCONS_00052997,TCONS_00007469,TCONS_00039767,TCONS_00103820,TCONS_00215761,TCONS_00213499,XR_003495232.1,TCONS_00065278,TCONS_00207522
113841635	LOC113841635	TCONS_00134669
101798329	TBC1D24	TCONS_00173102,XR_003492700.1,TCONS_00173073,TCONS_00097895,XR_003501236.1,XR_003500861.1
101793867	LOC101793867	XR_003494371.1
101794361	LGI1	TCONS_00124241
106014788	RNF135	XR_003496198.1,TCONS_00173102,TCONS_00173073,XR_002404930.2,XR_001188764.3,XR_003501236.1,TCONS_00018902,XR_003500861.1
101793244	CCL19	XR_002398554.2,TCONS_00127126
101804578	NOM1	XR_003496821.1
101800100	ZNF207	XR_002403673.2,TCONS_00033656,XR_003495191.1,TCONS_00035542,TCONS_00080380,TCONS_00115054,TCONS_00161655,TCONS_00191071,TCONS_00216215,TCONS_00002394,XR_003497177.1,TCONS_00052369,TCONS_00173616,TCONS_00104471,TCONS_00186381,XR_003497333.1,TCONS_00085920,TCONS_00213629,TCONS_00071216,TCONS_00063768,TCONS_00068663
101796300	TNFAIP3	TCONS_00176373,XR_002398554.2,XR_003500542.1,TCONS_00063735,TCONS_00127126,TCONS_00172551
101803444	PSMG4	XR_001195385.3,TCONS_00136712,TCONS_00048751,TCONS_00094235,XR_003494692.1,XR_001189468.3
101800423	ITGBL1	XR_003495127.1,TCONS_00149723,TCONS_00064226,TCONS_00071221,TCONS_00175574,XR_001189254.2,XR_003499956.1
101799204	GCG	XR_003494220.1
101804062	RAB20	TCONS_00190795,XR_003500888.1,XR_001195385.3,TCONS_00136712,TCONS_00184865,TCONS_00048751,XR_003494692.1,TCONS_00048755
113841774	LOC113841774	XR_001189247.3,TCONS_00045596
101795919	BTBD6	TCONS_00067699,TCONS_00173102,TCONS_00173073,TCONS_00205701,XR_002404930.2,TCONS_00018902,TCONS_00078268,TCONS_00078290
101799077	ATP6V1G3	TCONS_00049845,XR_217080.4,TCONS_00070034,XR_002401149.2,TCONS_00023883,TCONS_00020000,XR_003492959.1,TCONS_00012417
101796396	BEND5	TCONS_00035558
101803853	ME1	XR_001188764.3,XR_003501236.1,TCONS_00018902,TCONS_00078268
101799708	LHFPL6	TCONS_00211249,TCONS_00058768
101796025	TAF1	XR_003500888.1,XR_001195385.3,TCONS_00184865,XR_003496666.1,XR_003501110.1,TCONS_00033448,TCONS_00078268,TCONS_00049844
101795390	TMEM254	TCONS_00124241
101799232	NUDT9	XR_002402140.2
101802348	LOC101802348	XR_003501236.1,XR_003500861.1
101798934	ARHGAP19	TCONS_00174854,XR_002403256.2
101791407	COLEC10	TCONS_00017820,XR_003499961.1,TCONS_00014834,TCONS_00140117,TCONS_00077578,TCONS_00023146,TCONS_00045596,TCONS_00006060,TCONS_00202366,TCONS_00097232,TCONS_00002397,TCONS_00081805,TCONS_00054341,TCONS_00007729,TCONS_00115586,TCONS_00076225,TCONS_00030967,XR_002405177.2,TCONS_00058678,XR_003500676.1,XR_003496338.1,XR_002399342.2,TCONS_00125890,TCONS_00100762,TCONS_00217824,TCONS_00079301,TCONS_000…
101802947	SLC25A14	XR_003494134.1
101790522	LOC101790522	TCONS_00152469
101793174	HDC	TCONS_00184866,XR_003496265.1
101803700	PSMB1	TCONS_00078287
101793391	SHANK3	XR_001194122.2,TCONS_00135846
101791732	DEGS2	TCONS_00029354,XR_003494134.1
101794450	FNDC7	XR_003496315.1,XR_002400226.2,TCONS_00002813,XR_002398570.2,TCONS_00136712,TCONS_00048751,TCONS_00105871,TCONS_00094235,XR_003494692.1,TCONS_00033448,XR_003499198.1,XR_001189468.3,XR_003495398.1
101789505	LOC101789505	TCONS_00211248,TCONS_00152469
101798856	GHSR	TCONS_00094437,TCONS_00119823
101804821	EIF3B	TCONS_00204910,TCONS_00122971,XR_003492557.1,TCONS_00127126,XR_002400385.2
101800898	IREB2	TCONS_00084470
101791498	ABHD8	XR_003498230.1,XR_001190362.3
101793497	ACTA2	TCONS_00064226,XR_003499956.1
101789834	CLINT1	TCONS_00176373,TCONS_00205701,XR_002404930.2,XR_003500542.1
101801015	MYEF2	XR_003495292.1
110354018	C11H15orf40	TCONS_00136712,TCONS_00094235,XR_003494692.1,TCONS_00033448,XR_003499198.1,XR_001189468.3,TCONS_00031887
110352461	CHCHD5	TCONS_00175574,XR_003492557.1,XR_002400385.2
101805086	GALNT10	TCONS_00029353,TCONS_00182498
101799296	DNAH10	TCONS_00078287
101789725	SFXN4	XR_001193397.3,XR_003496315.1,TCONS_00190795,XR_001195385.3,XR_002400226.2,TCONS_00002813,TCONS_00017267,TCONS_00136712,TCONS_00067839,TCONS_00184865,TCONS_00048751,TCONS_00105871,TCONS_00094235,TCONS_00067806,TCONS_00213371,XR_003494692.1,TCONS_00048755,TCONS_00078268
101800432	HECA	XR_002401687.2,TCONS_00158513
101792114	LLGL1	TCONS_00152469
101795381	CHD7	TCONS_00136712,TCONS_00094235,XR_003494692.1,TCONS_00033448,XR_003499198.1,XR_001189468.3,XR_003495398.1,TCONS_00078268,TCONS_00031887
101789807	LOC101789807	TCONS_00094433,XR_002400549.2,TCONS_00030633
106017781	LYPD6	TCONS_00080380,TCONS_00067689,TCONS_00191071,TCONS_00173616,TCONS_00063768
101804502	YWHAQ	XR_002402140.2,XR_001194122.2,TCONS_00135846
101790639	CREM	TCONS_00113417,XR_002398554.2,XR_003501236.1
113841693	LOC113841693	TCONS_00113417,XR_003501236.1,TCONS_00018902,TCONS_00208264,XR_003494588.1,TCONS_00063735,TCONS_00191851
101802322	LOC101802322	XR_001194122.2,XR_003492557.1
101793230	ELMO2	TCONS_00080380,TCONS_00191071,TCONS_00173616,TCONS_00104471,TCONS_00063768
101793009	ACAT2	TCONS_00175574,XR_003492557.1
101798455	LOC101798455	TCONS_00084470,TCONS_00148089,XR_003496644.1
101803341	RUNX2	TCONS_00078287
101790364	LEPR	XR_002405347.2,TCONS_00201349,XR_002399103.1,TCONS_00017267,TCONS_00201353,TCONS_00067806,TCONS_00213371
101797062	RTN4	TCONS_00175574,XR_001194122.2
101791727	RTCA	XR_003500542.1,TCONS_00063735,TCONS_00172551
101791281	WSCD1	XR_003499967.1,TCONS_00216242
101792399	DLL4	TCONS_00067699,XR_217080.4,TCONS_00017267,TCONS_00136712,XR_002404930.2,TCONS_00067839,XR_003492593.1,TCONS_00048751,TCONS_00094235,XR_003501236.1,XR_003492959.1,TCONS_00018902,TCONS_00067806,XR_003494692.1,TCONS_00048755,TCONS_00078268,TCONS_00191851
101797521	PKHD1	TCONS_00032566
101795482	MTERF3	XR_003496198.1,TCONS_00176373,TCONS_00113417,TCONS_00173073,XR_002404930.2,XR_001188764.3,XR_003501236.1,XR_003500542.1,TCONS_00018902,TCONS_00208264,TCONS_00191851
101800065	TAF2	XR_002406224.2,TCONS_00182498
101798036	BEST4	XR_003500350.1
101798251	OSBPL11	TCONS_00113417,XR_002401149.2,TCONS_00063735
101802737	CLK1	XR_003500062.1
101800674	PLCXD3	XR_001188764.3,TCONS_00184866,TCONS_00161164
101797741	CLDN1	XR_003496198.1,TCONS_00113417,XR_002398554.2,XR_001188764.3,XR_003501236.1,TCONS_00127126
101800472	FDXACB1	TCONS_00124241
101803433	CCNA1	XR_003500367.1,TCONS_00220272,XR_003497065.1,XR_003493049.1,XR_002401032.2,XR_003501132.1,XR_003501126.1,TCONS_00198308,TCONS_00085915
101804112	INTS13	TCONS_00127126
101798000	TRAK2	XR_002405217.2
101801124	ALG13	XR_003501373.1
101791692	CENPW	TCONS_00016236
113844857	PML	TCONS_00176373,XR_003500542.1
113841200	LOC113841200	TCONS_00152469
101791016	EFCAB11	XR_003499961.1,TCONS_00014834,TCONS_00077578,TCONS_00045596,TCONS_00189233,TCONS_00076225,XR_003500676.1
101794780	MAST2	XR_003492557.1
101794564	CTSS	TCONS_00148089
101800527	EFHD1	TCONS_00017814
101795447	FOXO1	TCONS_00122367
101798872	ELP4	XR_003501373.1
101792812	TMEM269	TCONS_00083416,TCONS_00049845,TCONS_00213924
101795318	SAT1	TCONS_00182497
101792645	PIM3	TCONS_00067699,XR_002404930.2
101804155	IL1RAPL1	XR_003496198.1,TCONS_00113417,TCONS_00173073,XR_001188764.3,XR_003501236.1,TCONS_00018902
101801175	SLCO4A1	TCONS_00172551
101800238	CCDC28A	TCONS_00014083
101794016	BBOF1	TCONS_00099950
106017866	C5H11orf91	TCONS_00121083
101799365	REM1	TCONS_00174854,TCONS_00093359,XR_002403256.2,XR_003492616.1
101800351	RER1	XR_003494588.1
101794609	TYW3	TCONS_00067699,TCONS_00017267,XR_002404930.2,XR_003492593.1,XR_003501236.1,XR_003492959.1,TCONS_00018902,XR_003494588.1,TCONS_00078290,TCONS_00191851
101801169	GPX7	XR_003496198.1,XR_002404930.2,TCONS_00099950
101803213	C1H12orf4	XR_003494867.1
101793655	RWDD3	XR_003496839.1
101789857	GLCE	TCONS_00135846
101795082	RAVER2	TCONS_00099325,TCONS_00070034,TCONS_00201353,XR_002399144.2,TCONS_00074306,TCONS_00127816
101791216	NDUFA4	TCONS_00122971,TCONS_00127127,XR_002400385.2
101790939	POU2AF1	XR_003496765.1
101802686	ADTRP	XR_003496315.1,TCONS_00099325,TCONS_00035280,XR_002400226.2,TCONS_00002813,TCONS_00067839,TCONS_00105871,TCONS_00094235,TCONS_00213371,TCONS_00146925
101790872	TRANK1	XR_003496198.1,TCONS_00078287,TCONS_00173073,XR_001188764.3,XR_003501236.1
101800793	TDRD9	TCONS_00030230
101798296	RPAIN	XR_003496644.1
101789973	SENP5	TCONS_00049845
101804918	CCDC82	TCONS_00124241
101789567	DDX58	TCONS_00113417,TCONS_00173073,TCONS_00097895,XR_001188764.3,XR_003501236.1,TCONS_00018902
101797217	EBF3	XR_001193397.3,TCONS_00099325,XR_002405347.2,TCONS_00201349,TCONS_00002813,TCONS_00070034,TCONS_00017267,TCONS_00201353,TCONS_00067839,TCONS_00023883,TCONS_00048751,TCONS_00105871,TCONS_00067806,TCONS_00213371,XR_002399144.2,XR_003497816.1,TCONS_00074306,TCONS_00048755,TCONS_00127816
101792263	TTC27	TCONS_00175574,TCONS_00200208
101792428	TTC30B	TCONS_00201349,TCONS_00017267,TCONS_00201353,TCONS_00067806,TCONS_00213371,TCONS_00048755
101792074	NTNG1	TCONS_00190795,TCONS_00173102,XR_003492700.1,TCONS_00018902
101803818	ENDOD1	TCONS_00049845
101800921	LOC101800921	TCONS_00067699,XR_217080.4,TCONS_00017267,XR_002404930.2,XR_002401149.2,TCONS_00023883,XR_003492959.1,TCONS_00018902,XR_003494588.1,TCONS_00012417,TCONS_00191851
101803215	ANKRD49	TCONS_00034578
101799575	MEMO1	XR_001194122.2,TCONS_00135846
113844864	C11H15orf61	XR_001195385.3,TCONS_00002813,TCONS_00136712,TCONS_00048751,TCONS_00094235,XR_003494692.1,TCONS_00033448,XR_003499198.1,XR_001189468.3,TCONS_00048755,TCONS_00078268,TCONS_00031887
113840806	LOC113840806	TCONS_00058768,TCONS_00046999
101793695	TIGAR	XR_001194122.2,TCONS_00135846
101798979	MTFR2	TCONS_00080437
113839714	LOC113839714	XR_001189244.3
101797176	FBXW2	XR_002406224.2,TCONS_00012417
101802478	ZGRF1	XR_002405217.2,TCONS_00124241
113843790	SPTSSA	TCONS_00037101
101797635	MITD1	XR_003496198.1,TCONS_00067699,TCONS_00173102,TCONS_00176373,TCONS_00113417,TCONS_00173073,TCONS_00097895,XR_002404930.2,XR_001188764.3,XR_003501236.1,XR_003500542.1,TCONS_00018902,TCONS_00208264,XR_003494588.1,TCONS_00078290,TCONS_00191851
101796038	MALSU1	TCONS_00204910,XR_003492557.1,TCONS_00172551
101791236	MAP3K14	TCONS_00029354,TCONS_00078287,TCONS_00173073,XR_001188764.3,XR_003494134.1
101796639	TM6SF1	TCONS_00113417,TCONS_00122971,TCONS_00127126
101797354	SDR42E2	TCONS_00142332,XR_002398570.2,XR_003497816.1
101798768	CHRDL2	TCONS_00142332,XR_003496315.1,TCONS_00099325,XR_002406224.2,TCONS_00201349,XR_217080.4,TCONS_00002813,TCONS_00070034,XR_002398570.2,TCONS_00017267,TCONS_00201353,XR_003492593.1,XR_002401149.2,TCONS_00023883,TCONS_00020000,TCONS_00105871,XR_003492959.1,TCONS_00067806,TCONS_00213371,XR_002399144.2,XR_003497816.1,TCONS_00074306,TCONS_00127816,TCONS_00012417
101798734	AANAT	TCONS_00182497
101803794	CACNA1I	TCONS_00212020,TCONS_00115628,TCONS_00188890,TCONS_00096006,TCONS_00029966,TCONS_00012044,TCONS_00133900,TCONS_00070288,TCONS_00005792,XR_003498496.1,TCONS_00041826,TCONS_00153116,TCONS_00001219,XR_003498686.1,XR_003496573.1,XR_003496543.1,TCONS_00022608,TCONS_00134409,TCONS_00217834,TCONS_00152458
101791353	MCM10	XR_003494400.1
101797744	LOC101797744	XR_002403197.2
101799001	CCN1	XR_002406224.2,XR_002398570.2,XR_003497816.1,TCONS_00012417,TCONS_00191851
101796917	NWD2	TCONS_00084470
113843687	SVIP	TCONS_00037101
106017617	ARF5	TCONS_00175574
101800526	CTRL	TCONS_00134669
101791075	GPC4	XR_002402140.2,TCONS_00175574
101800523	FILIP1	XR_002400385.2,TCONS_00200208
101791778	RILPL2	XR_003496198.1,TCONS_00067699,TCONS_00113417,TCONS_00173073,TCONS_00097895,XR_002404930.2,XR_003501236.1,XR_003500542.1,TCONS_00018902,TCONS_00208264,XR_003494588.1,TCONS_00078290,TCONS_00191851
106017805	LOC106017805	TCONS_00122367
101796362	N4BP2L1	XR_002400385.2
101796579	LOC101796579	TCONS_00211248
101796940	DBF4	XR_002405217.2
101799593	PTPN13	XR_003492700.1,TCONS_00184865,TCONS_00033448,TCONS_00049844
101792941	SRP14	TCONS_00110762,XR_003496198.1,TCONS_00176373,XR_003501236.1,XR_003500542.1,TCONS_00210779
101794860	PSAT1	TCONS_00204910,TCONS_00176373,XR_002398554.2,XR_003500542.1,TCONS_00127126,TCONS_00172551
101795653	DNAH3	TCONS_00186290,XR_002400945.2
101796678	ERAP1	XR_002401604.2
110354800	LOC110354800	TCONS_00071221,TCONS_00175574,TCONS_00200208
101802643	C1H2orf40	TCONS_00152469
101796616	CPNE2	XR_003498075.1
101794431	RGS10	XR_003496164.1
101789552	ATG3	TCONS_00078287
101799776	MAPK10	TCONS_00037101
101801855	GALNT2	XR_003492700.1
113843594	PRDM8	TCONS_00180360,XR_003498496.1,TCONS_00153116,XR_003501334.1
110351900	SERTM2	TCONS_00124241
113841765	LOC113841765	TCONS_00113417,XR_003500542.1,TCONS_00191851
101803903	PALMD	XR_003493049.1,TCONS_00122971
101802814	PNISR	XR_002399103.1,TCONS_00017267,TCONS_00101706
101799303	KCNQ1	XR_003501373.1
101798013	MPC1	TCONS_00176373,TCONS_00113417,XR_002398554.2,XR_001188764.3,XR_003501236.1,XR_003500542.1,TCONS_00127126
101795253	LOC101795253	TCONS_00197173,XR_002402140.2
101791103	LOC101791103	XR_001188764.3,XR_003501236.1,TCONS_00018902,TCONS_00161164
101790277	DPP8	TCONS_00105997
101799716	CALM2	XR_002404930.2,XR_003494134.1,TCONS_00018902,TCONS_00191851
101801493	NR4A2	TCONS_00182498,XR_003500542.1
101798651	LOC101798651	XR_001193465.3,XR_002400385.2
101796807	WWOX	XR_003500062.1,XR_002405217.2
101799113	ZRANB3	XR_002405217.2
101802937	LOC101802937	TCONS_00176373,TCONS_00205701,XR_003500542.1
101794205	BCL2L13	TCONS_00135846
113845762	LOC113845762	TCONS_00205701,XR_002404930.2,XR_003492373.1,TCONS_00078290
101792372	AKAP13	TCONS_00134669
101791827	LMCD1	TCONS_00174854,TCONS_00067689,TCONS_00064226,TCONS_00156986,XR_003499956.1
101801522	DIO3	XR_002406224.2,TCONS_00067699,TCONS_00182498,XR_002404930.2,XR_002401149.2,XR_003492959.1,XR_003500542.1,TCONS_00078290,TCONS_00012417,TCONS_00191851
101791519	MAP3K15	TCONS_00037101
101796975	IFT122	XR_003501373.1
101805030	CCDC60	TCONS_00136712,TCONS_00094235,TCONS_00184866,TCONS_00033448,XR_003499198.1,XR_001189468.3,XR_003495398.1,TCONS_00031887
113840253	NXNL2	TCONS_00018902
101802378	LOC101802378	XR_002403673.2,XR_003495191.1,TCONS_00035542,TCONS_00080380,TCONS_00115054,TCONS_00141653,TCONS_00161655,TCONS_00216215,TCONS_00002394,XR_003497177.1,TCONS_00052369,TCONS_00104471,TCONS_00186381,TCONS_00117797,XR_003497333.1,TCONS_00085920,TCONS_00213629,TCONS_00071216,TCONS_00068663
101789492	FH	XR_002402140.2
101791567	IGSF5	TCONS_00000420
101801185	RASD1	TCONS_00182497,XR_002403197.2
101798088	ELMO1	TCONS_00037101
106019410	CTXND1	TCONS_00067689,XR_003499956.1
101799354	SRSF6	XR_001195385.3,TCONS_00136712,TCONS_00048751,TCONS_00094235,XR_003494692.1,TCONS_00033448,XR_003499198.1,XR_001189468.3,TCONS_00031887
101790841	NDUFV2	TCONS_00019618
101803230	ALG5	TCONS_00084470
101800429	LOC101800429	XR_003496198.1,TCONS_00176373,TCONS_00113417,TCONS_00173073,XR_002404930.2,XR_001188764.3,XR_003501236.1,XR_003500542.1,TCONS_00018902,TCONS_00208264,TCONS_00191851
101790949	LCMT2	XR_001193397.3,XR_001195385.3,TCONS_00136712,TCONS_00048751,TCONS_00067806,TCONS_00213371,XR_003494692.1,TCONS_00048755,TCONS_00078268
101805440	NYX	XR_003494134.1
101803549	CDKL5	XR_003497065.1,XR_003493049.1,XR_002401032.2
113844341	LOC113844341	TCONS_00212020,TCONS_00115628,TCONS_00188890,TCONS_00096006,TCONS_00029966,TCONS_00012044,TCONS_00133900,TCONS_00070288,TCONS_00005792,XR_003498496.1,TCONS_00041826,TCONS_00153116,TCONS_00001219,XR_003498686.1,XR_003496573.1,XR_003496543.1,TCONS_00022608,TCONS_00134409,TCONS_00217834,TCONS_00152458
101805106	SSR1	XR_003496198.1,TCONS_00176373,TCONS_00113417,XR_001188764.3,XR_003501236.1,XR_003500542.1,TCONS_00208264,TCONS_00191851
101792067	SLC25A30	XR_003496198.1,TCONS_00067699,TCONS_00173102,TCONS_00173073,TCONS_00097895,XR_002404930.2,XR_003492373.1,XR_003501236.1,TCONS_00018902,XR_003494588.1,TCONS_00078290
101797733	DRD1	TCONS_00064226,XR_003499956.1
101802351	ADAMTSL2	XR_002406224.2,TCONS_00067699,XR_217080.4,XR_003492593.1,XR_002401149.2,TCONS_00020000,XR_003492959.1,TCONS_00012417,TCONS_00191851
101790650	LRP5	XR_003494220.1
101793028	AMER1	XR_003493048.1
101795096	C2H8orf37	TCONS_00100028,XR_003500541.1
101790101	MOCOS	TCONS_00173102,XR_003492700.1,TCONS_00173073,TCONS_00097895,XR_001188764.3,XR_003501236.1,TCONS_00018902
101792663	PSME3	TCONS_00175574,XR_001194122.2
101798418	LOC101798418	TCONS_00201312,TCONS_00218779,TCONS_00081965,XR_002398920.2,TCONS_00106762,TCONS_00052997,TCONS_00007469,TCONS_00039767,TCONS_00103820,TCONS_00215761,TCONS_00213499,XR_003495232.1,TCONS_00207522
101803624	KIAA0232	TCONS_00126571,XR_003500832.1
101800183	HYAL2	TCONS_00071751,TCONS_00153116,XR_003501334.1
101796868	LOC101796868	XR_001188764.3,XR_003501236.1,TCONS_00018902
101804143	TMCO4	TCONS_00028114
101797776	EFTUD2	TCONS_00093359,XR_002403256.2
101800376	GPHB5	XR_003496644.1
101799844	SLC5A12	XR_003495127.1,TCONS_00064226,TCONS_00071221,TCONS_00175574,XR_001189254.2,XR_003499956.1,TCONS_00200208
101798696	CXCR5	XR_002401019.1
101799112	FAM120B	XR_002401604.2,XR_002400385.2
101789766	LOC101789766	XR_003496315.1,XR_001195385.3,TCONS_00002813,XR_002398570.2,TCONS_00136712,TCONS_00067839,XR_003492593.1,TCONS_00048751,TCONS_00105871,TCONS_00094235,TCONS_00018902,TCONS_00067806,TCONS_00213371,XR_003494692.1,TCONS_00033448,XR_003499198.1,XR_001189468.3,XR_003495398.1,TCONS_00048755,TCONS_00078268,TCONS_00031887
101805403	ANP32A	TCONS_00002813,XR_002398570.2,XR_003499198.1,XR_003495398.1
101799834	GK5	TCONS_00078290
101800087	LMNB1	TCONS_00067699,XR_002404930.2,TCONS_00018902,TCONS_00191851
101792649	ATP6V1G1	XR_001193465.3
101797430	OSBPL3	TCONS_00067699,XR_217080.4,XR_002404930.2,XR_003492593.1,XR_003492959.1,TCONS_00018902,TCONS_00012417,TCONS_00191851
101793322	THBS1	XR_003496164.1
101800187	LOC101800187	XR_003500542.1,TCONS_00063735
113840895	LOC113840895	TCONS_00156986
101802432	NUP133	TCONS_00128845
101789868	PXK	XR_003496198.1,TCONS_00113417,XR_002398554.2,XR_003501236.1,TCONS_00208264,TCONS_00127126
101804603	JCHAIN	TCONS_00204910,TCONS_00122971,TCONS_00127127,TCONS_00127126
101798019	CBLIF	TCONS_00037654
101795337	LRRC7	TCONS_00110762,TCONS_00210779
101797183	SLC7A6	TCONS_00184865,XR_003496666.1
101802393	DUSP1	TCONS_00148089
101798183	MRPL32	XR_003492996.1
101800787	GCN1	TCONS_00173097
101801966	LSM5	TCONS_00032566,TCONS_00127126,TCONS_00200208
101799344	SLC35B3	TCONS_00124241
101802707	LOC101802707	TCONS_00212020,TCONS_00115628,TCONS_00188890,TCONS_00096006,TCONS_00029966,TCONS_00012044,TCONS_00133900,TCONS_00070288,TCONS_00005792,XR_003498496.1,TCONS_00041826,TCONS_00153116,TCONS_00001219,XR_003498686.1,XR_003496573.1,XR_003496543.1,TCONS_00022608,XR_003501334.1,TCONS_00134409,TCONS_00217834
101804939	AGTR1	XR_003497065.1,XR_003493049.1,TCONS_00085915
101794631	LOC101794631	TCONS_00152469
101798681	MTBP	XR_002405217.2
101800416	RAB37	TCONS_00083416,XR_003498651.1,XR_003499189.1,TCONS_00147142
101794162	HPSE2	XR_003498448.1,XR_003500350.1
101791025	RAD52	XR_002405217.2
113845682	LOC113845682	TCONS_00176373,TCONS_00113417,XR_003500542.1,TCONS_00063735,TCONS_00127126,TCONS_00172551
101793136	ST6GALNAC3	XR_002405217.2
101801353	WWP2	TCONS_00152469
101792028	IMPAD1	TCONS_00182498,TCONS_00023883
101805320	LUC7L3	XR_003496839.1
101795395	UMPS	XR_003495354.1
101794268	CTSB	XR_003498230.1
101800171	DRC7	XR_003496164.1
101789636	UBE2N	TCONS_00084470
101793263	BIRC2	TCONS_00021319,XR_003496198.1,XR_002398554.2,XR_003492373.1,XR_003501236.1,TCONS_00127126
101803142	PLA2G12B	TCONS_00058504
101792044	SAMD12	XR_001189244.3
101797124	MEIOB	TCONS_00067699,XR_002404930.2,XR_003492593.1,XR_003492959.1,TCONS_00018902,TCONS_00191851
101801054	C7H2orf88	XR_001193397.3,XR_002400226.2,TCONS_00067839,TCONS_00146925
101794713	BLK	XR_001193397.3,XR_003496315.1,TCONS_00190795,TCONS_00035280,XR_003500888.1,XR_001195385.3,XR_002400226.2,TCONS_00136712,TCONS_00067839,TCONS_00184865,TCONS_00048751,TCONS_00094235,TCONS_00067806,TCONS_00213371,XR_003494692.1,TCONS_00048755,TCONS_00146925
101796706	OMD	TCONS_00099950
101799042	LOC101799042	XR_217080.4,TCONS_00173097,TCONS_00023883
101801300	SPARC	TCONS_00135846
101799442	ACBD5	TCONS_00071751,TCONS_00094572,XR_003498496.1,TCONS_00153116,XR_003501334.1
101797204	LOC101797204	XR_001190362.3
101801191	ENTPD1	TCONS_00113417,XR_001188764.3,XR_003501236.1
101789417	GPR21	TCONS_00041182
113842388	C1H12orf73	XR_002401604.2,XR_001193465.3
101803777	TNFSF13B	XR_001188764.3,TCONS_00161164
101801780	ARPC1A	TCONS_00175574,XR_001194122.2
101801137	CKAP4	XR_002406224.2,XR_217080.4,TCONS_00173097,XR_002401149.2,TCONS_00023883,XR_003492959.1,TCONS_00012417,TCONS_00191851
101804153	FAXC	TCONS_00205701,XR_002404930.2
101802522	LOC101802522	TCONS_00081754
XLOC_116947	XLOC_116947	XR_002406224.2,TCONS_00049845,XR_217080.4,TCONS_00070034,XR_002401149.2,TCONS_00020000,XR_003492959.1,XR_003497816.1,TCONS_00074306,TCONS_00012417
101798214	MMRN2	XR_002399285.2
101796041	PSTPIP2	XR_001193397.3,XR_003496315.1,XR_001195385.3,TCONS_00017267,TCONS_00136712,TCONS_00097895,TCONS_00067839,TCONS_00048751,TCONS_00094235,TCONS_00018902,TCONS_00067806,TCONS_00213371,XR_003494588.1,XR_003494692.1,TCONS_00048755,TCONS_00078268
101790083	SDCCAG8	XR_003500541.1
113840458	LOC113840458	XR_003500367.1,XR_002401032.2,XR_003501132.1,XR_003501126.1,TCONS_00198308,TCONS_00085915
101790249	ANXA1	TCONS_00146925
101802842	DAB2	XR_002398570.2,XR_003492593.1,TCONS_00105871
101795759	LOC101795759	TCONS_00067689
101797409	NCAPG	XR_003494400.1
101802838	SAR1B	TCONS_00205701,XR_002404930.2,TCONS_00037101
101802866	LOC101802866	XR_001188764.3,XR_003501236.1
101797555	KLF2	XR_003498230.1
113842971	LOC113842971	XR_003496198.1,TCONS_00176373,TCONS_00173073,TCONS_00097895,TCONS_00205701,XR_002404930.2,XR_003492373.1,XR_003501236.1,TCONS_00078290
101790746	POMC	TCONS_00148089
110353607	LIF	XR_002405347.2,TCONS_00201349,XR_217080.4,TCONS_00070034,TCONS_00023883,XR_002399144.2,TCONS_00074306,TCONS_00127816
101794120	MRS2	TCONS_00176373,TCONS_00037101
101799781	LOC101799781	TCONS_00205701
101793421	MARK1	TCONS_00110762,TCONS_00113417
101797950	AREG	XR_001188689.3,XR_001186746.3
101795521	SLC46A3	XR_003500062.1
101800662	SOX13	TCONS_00142332,TCONS_00002813,XR_002398570.2,TCONS_00020000,XR_003497816.1,XR_003495398.1
101799514	AMOTL2	XR_003492593.1,TCONS_00020000,XR_003492959.1,TCONS_00012417,TCONS_00191851
101803046	G0S2	XR_002405347.2,TCONS_00201349,XR_001186746.3,TCONS_00201353,XR_002399144.2,TCONS_00074306,TCONS_00127816
113844326	CRIP1	TCONS_00067689
101799187	EMC3	XR_003492557.1
106018260	BDP1	TCONS_00016236
101794290	LOC101794290	TCONS_00094234,XR_003497134.1,TCONS_00091693,TCONS_00211247,TCONS_00097255,TCONS_00003366,TCONS_00136986,TCONS_00135539,TCONS_00118051,TCONS_00115353,TCONS_00157029,TCONS_00121855,XR_003498501.1,TCONS_00158513,TCONS_00023606,XR_003501156.1,TCONS_00065013,TCONS_00003090
101791971	POLI	TCONS_00190795,XR_003492700.1,TCONS_00184865
110351700	ERG28	TCONS_00071221,TCONS_00175574
101791775	UHRF2	XR_003501373.1
101789865	LOC101789865	XR_002399285.2
101794805	LOC101794805	TCONS_00173073
101795516	MTHFSD	XR_003500062.1
101796809	LOC101796809	XR_003496198.1,TCONS_00067699,TCONS_00173073,XR_002404930.2,XR_003492593.1,XR_001188764.3,XR_003501236.1,TCONS_00018902,TCONS_00078268,TCONS_00191851
101793409	LOC101793409	TCONS_00071751,TCONS_00094572,XR_002399144.2
101789601	RNF122	XR_002401604.2
101797680	TAP1	TCONS_00063735,XR_001190362.3,TCONS_00172551
101800076	IFIH1	XR_003496198.1,TCONS_00078287,TCONS_00176373,TCONS_00173073,XR_002404930.2,XR_001188764.3,XR_003501236.1,XR_003500542.1
101790236	POLR1E	XR_003494134.1
101802529	PSMA7	TCONS_00029354
101797494	LOC101797494	TCONS_00029354
101796550	RUNDC3B	XR_002405217.2
113839848	PDZD3	TCONS_00115628
101803169	CLEC3B	TCONS_00064226,TCONS_00175574,XR_003499956.1
101796308	LOC101796308	TCONS_00123968,XR_003498651.1,XR_003499189.1,TCONS_00039194,TCONS_00219771,XR_003495398.1
101792566	HIP1R	TCONS_00182498
113841563	LOC113841563	TCONS_00211248,TCONS_00152469
113839951	SMARCD2	TCONS_00152469
113845594	MEX3D	TCONS_00058768
101797563	ING1	TCONS_00113417,XR_001188764.3,XR_003501236.1,TCONS_00127126
101796197	LOC101796197	TCONS_00029353
101804257	LOC101804257	TCONS_00142332,XR_003496315.1,TCONS_00099325,TCONS_00201349,XR_217080.4,TCONS_00002813,TCONS_00070034,XR_002398570.2,TCONS_00017267,TCONS_00201353,TCONS_00067839,XR_003492593.1,TCONS_00023883,TCONS_00048751,TCONS_00020000,TCONS_00105871,XR_003492959.1,TCONS_00213371,XR_002399144.2,XR_003497816.1,TCONS_00074306,XR_003495398.1,TCONS_00127816,TCONS_00146925,TCONS_00012417
101797746	MTNR1A	TCONS_00064226,TCONS_00175574,XR_003499956.1
101793285	FABP7	TCONS_00122971
113840217	KLF4	TCONS_00049845
101796428	VAT1L	TCONS_00067699,TCONS_00205701,XR_002404930.2
101805026	THRAP3	TCONS_00173102
101803232	PTBP2	TCONS_00100028,XR_003500541.1
101803805	BMF	TCONS_00071221,TCONS_00175574,TCONS_00200208
101796277	ASMT	XR_001193397.3,XR_003496315.1,TCONS_00099325,XR_002406224.2,TCONS_00201349,XR_217080.4,TCONS_00070034,TCONS_00017267,TCONS_00201353,XR_002401149.2,TCONS_00023883,TCONS_00105871,TCONS_00067806,TCONS_00213371,XR_003497816.1,TCONS_00012417
113844165	LOC113844165	TCONS_00071221,TCONS_00175574,TCONS_00200208
101797788	LOC101797788	XR_002406224.2,TCONS_00182498,XR_002401149.2,TCONS_00012417
101800680	LSM6	TCONS_00058511
101794939	PDE4D	TCONS_00174854,TCONS_00156986,XR_002403256.2
101794923	CHRM4	TCONS_00142332,TCONS_00099325,TCONS_00002813,XR_002398570.2,TCONS_00201353,TCONS_00020000,TCONS_00105871,TCONS_00213371,XR_003497816.1,TCONS_00074306,XR_003495398.1,TCONS_00127816
101795149	LOC101795149	TCONS_00182498
101800942	RPS6KA1	XR_001194122.2,TCONS_00135846
113844283	TNFSF4	TCONS_00067699,TCONS_00205701,XR_002404930.2,XR_003492959.1,XR_003500542.1,TCONS_00018902,TCONS_00078290,TCONS_00012417,TCONS_00191851
101793673	TM4SF19	TCONS_00074346,TCONS_00065278,XR_002398497.2,XR_003496318.1
101802850	NFASC	XR_001194122.2,TCONS_00135846
101802460	B3GALT2	XR_001193397.3,TCONS_00190795,TCONS_00035280,XR_001195385.3,XR_002400226.2,TCONS_00067839,TCONS_00184865,TCONS_00067806,XR_003494692.1,TCONS_00048755,TCONS_00078268
101795028	NR4A3	TCONS_00084470,TCONS_00014083,XR_003496644.1
101796239	IGF2BP3	TCONS_00204910,XR_003492557.1
101800836	SERAC1	XR_002405217.2
101796600	PAK3	TCONS_00135539
101803021	HDLBP	XR_002402140.2,XR_001194122.2,TCONS_00135846
101790743	SLC17A6	XR_003497065.1,XR_003493049.1,XR_002401032.2,TCONS_00085915
101804896	TNC	TCONS_00156986
101795636	OXTR	TCONS_00032566,TCONS_00122971,TCONS_00127127,TCONS_00127126,TCONS_00200208
101799039	OLFML1	TCONS_00161164
101791982	C1R	TCONS_00127126
101790146	PKNOX2	XR_002402140.2,XR_001194122.2,TCONS_00135846
101800140	GALNT6	TCONS_00056261,TCONS_00173001
101799500	KLHL35	TCONS_00002813,XR_002398570.2,TCONS_00136712,XR_003492593.1,TCONS_00048751,TCONS_00105871,TCONS_00094235,TCONS_00018902,XR_003494692.1,TCONS_00033448,XR_003499198.1,XR_003497816.1,XR_001189468.3,XR_003495398.1,TCONS_00048755,TCONS_00078268,TCONS_00191851
101796060	LAPTM4B	XR_002401604.2
113843275	POU3F2	TCONS_00094433
XLOC_110462	XLOC_110462	XR_003495292.1
101792246	LRRC14B	XR_003495127.1,TCONS_00071221,XR_001189254.2,TCONS_00200208
101796643	LOC101796643	XR_003496198.1,TCONS_00173102,TCONS_00173073,TCONS_00097895,XR_002404930.2,XR_003501236.1,TCONS_00018902,XR_003494588.1
101800550	SMCO4	XR_003496198.1,TCONS_00113417,XR_002398554.2,XR_003501236.1,TCONS_00208264
101789961	LOC101789961	TCONS_00142332,XR_002406224.2,TCONS_00049845,XR_217080.4,TCONS_00070034,XR_002398570.2,XR_002401149.2,TCONS_00020000,XR_003492959.1,XR_003497816.1,TCONS_00012417,TCONS_00191851
101791599	MEX3C	TCONS_00046999
101794209	TMCO3	TCONS_00176373,TCONS_00205701,XR_002404930.2,TCONS_00191851
101796096	LOC101796096	TCONS_00121083,TCONS_00213499
113842551	LOC113842551	TCONS_00113417,XR_003500542.1,TCONS_00127126,TCONS_00172551
101803611	LDLRAD3	XR_003500062.1,XR_002405217.2
101789622	YEATS4	XR_001193397.3,XR_003496315.1,TCONS_00099325,XR_001195385.3,TCONS_00201349,XR_217080.4,TCONS_00002813,TCONS_00070034,TCONS_00017267,TCONS_00201353,TCONS_00136712,TCONS_00067839,TCONS_00023883,TCONS_00048751,TCONS_00105871,TCONS_00067806,TCONS_00213371,XR_003494692.1,XR_003497816.1,TCONS_00074306,TCONS_00048755,TCONS_00146925
101795385	LOC101795385	XR_003496198.1,TCONS_00078287,TCONS_00173073,XR_002404930.2,XR_002398554.2,XR_001188764.3,XR_003492373.1,XR_003501236.1,XR_003500542.1,TCONS_00208264
106018144	TMEM74	TCONS_00071221,TCONS_00175574
101796545	SH3BP2	TCONS_00021319,XR_002398554.2,TCONS_00127126
101792790	LOC101792790	XR_003496315.1,TCONS_00099325,TCONS_00201353,TCONS_00074306,TCONS_00146925
101801907	FNIP2	TCONS_00176373,XR_003500542.1,TCONS_00063735,TCONS_00078290
101798790	OSGEPL1	XR_003496839.1
101803225	TAPBPL	XR_003496198.1,TCONS_00078287,TCONS_00176373,TCONS_00173073,XR_002404930.2,XR_001188764.3,XR_003501236.1,XR_003500542.1,TCONS_00018902
101801622	LOC101801622	TCONS_00083416,TCONS_00212020,TCONS_00115628,TCONS_00188890,TCONS_00096006,TCONS_00029966,TCONS_00012044,TCONS_00133900,TCONS_00070288,TCONS_00005792,XR_003498496.1,TCONS_00041826,TCONS_00153116,TCONS_00001219,XR_003498686.1,XR_003496573.1,XR_003496543.1,TCONS_00022608,XR_003501334.1,TCONS_00037371,TCONS_00134409,TCONS_00217834,TCONS_00152458
101797427	LFNG	TCONS_00135846
101796662	LYPD6B	TCONS_00084470
101805365	BID	TCONS_00211248
101789603	TEKT2	TCONS_00205701,TCONS_00191851
101791682	TMEM258	XR_002402140.2
101797577	SCPEP1	TCONS_00067699,TCONS_00173102,TCONS_00173073,XR_002404930.2,TCONS_00018902
101789529	SNX3	TCONS_00113417,TCONS_00127126,TCONS_00200208
101791832	ATP5PB	XR_003492557.1
101793771	CDH11	TCONS_00035558
101803616	MGAT4A	XR_003496164.1
101797439	SHROOM1	TCONS_00099325,XR_001195385.3,TCONS_00002813,TCONS_00201353,TCONS_00136712,TCONS_00067839,TCONS_00048751,TCONS_00105871,TCONS_00213371,XR_003494692.1,XR_003497816.1,TCONS_00048755
101789422	CNPY1	TCONS_00000420,XR_002399103.1,TCONS_00101706,TCONS_00043995
101795805	CDC42EP3	TCONS_00208478,TCONS_00036846
101803976	LOC101803976	XR_217118.4,TCONS_00071751,TCONS_00094572,XR_003498496.1,TCONS_00153116,XR_003501334.1
101800132	RNF152	XR_001189244.3
101797426	SRFBP1	XR_003496839.1
113843843	VWCE	TCONS_00148089
101794032	LRP2BP	TCONS_00215913
101795951	TTC3	XR_001193465.3
101795843	XPNPEP3	XR_001188764.3,XR_003501236.1,TCONS_00099950
101793088	PELI2	TCONS_00113417,TCONS_00173097,TCONS_00063735
101802223	ADGRG6	XR_003497134.1,TCONS_00118051
101794779	PTCD2	XR_002401549.2
101801806	RBBP8NL	TCONS_00142332,TCONS_00099325,TCONS_00049845,XR_217080.4,TCONS_00002813,TCONS_00070034,XR_002398570.2,TCONS_00201353,TCONS_00020000,TCONS_00105871,XR_002399144.2,XR_003497816.1,TCONS_00074306,TCONS_00127816,TCONS_00012417
101795264	ATP7B	XR_003500062.1
101804617	ARMC10	TCONS_00135846
106016377	PTGDR	TCONS_00148089
113843589	LOC113843589	XR_002406224.2,TCONS_00205701,XR_002404930.2,TCONS_00012417,TCONS_00191851
101800441	LOC101800441	TCONS_00172898,XR_003492496.1
101797618	CASZ1	TCONS_00002813,XR_002398570.2,XR_003492593.1,TCONS_00020000,TCONS_00105871,XR_003492959.1,XR_003497816.1,XR_003495398.1,TCONS_00012417
101797477	OSBPL5	XR_217080.4
101804801	EPYC	TCONS_00124241
101793407	TENT5C	TCONS_00032566,TCONS_00127126,TCONS_00200208
101791212	DLK2	TCONS_00135846
101789496	C13H3orf67	TCONS_00124241
101803773	MAD2L2	XR_001194122.2,TCONS_00135846
101796999	TUBGCP5	XR_002400226.2,XR_001188764.3
101801241	OTUD1	TCONS_00142332,TCONS_00020000
101800634	FAM91A1	XR_001190362.3
113843763	FKBP3	XR_002402140.2,XR_003492557.1
101797344	LOC101797344	XR_002404010.2
101792751	LOC101792751	XR_002405217.2
101802321	DUSP7	TCONS_00046999
113841056	LOC113841056	TCONS_00021319,TCONS_00122971,TCONS_00127127,TCONS_00127126,XR_002400385.2
101796032	NSMCE1	TCONS_00084470,XR_003500542.1,XR_003496644.1
101793684	LOC101793684	XR_001195385.3,TCONS_00002813,TCONS_00136712,TCONS_00048751,TCONS_00105871,TCONS_00094235,XR_003494692.1,TCONS_00033448,XR_003499198.1,XR_001189468.3,TCONS_00048755
110354207	UNC5A	TCONS_00156986,XR_002403256.2
101800682	TMEM26	XR_001193397.3,XR_003496315.1,TCONS_00099325,XR_001195385.3,TCONS_00002813,XR_002398570.2,TCONS_00136712,TCONS_00067839,TCONS_00048751,TCONS_00105871,TCONS_00094235,TCONS_00213371,XR_003494692.1,TCONS_00033448,XR_003499198.1,XR_003497816.1,XR_001189468.3,XR_003495398.1,TCONS_00048755,TCONS_00078268
101796366	RASGEF1A	XR_001193397.3,TCONS_00142332,XR_003496315.1,TCONS_00099325,XR_001195385.3,XR_002400226.2,TCONS_00002813,XR_002398570.2,TCONS_00201353,TCONS_00136712,TCONS_00067839,TCONS_00048751,TCONS_00105871,TCONS_00094235,TCONS_00213371,XR_003494692.1,XR_003499198.1,XR_003497816.1,XR_001189468.3,XR_003495398.1,TCONS_00048755,TCONS_00078268,TCONS_00146925
101798083	CTBS	TCONS_00139099,TCONS_00073020
101803103	GPAM	TCONS_00205701
101791032	RP9	TCONS_00029354,TCONS_00184866
101791011	LOC101791011	XR_001188764.3,TCONS_00161164
106016176	BMP2	TCONS_00173097
113840214	LOC113840214	TCONS_00197825
101790952	LOC101790952	XR_003496198.1,TCONS_00067699,TCONS_00113417,TCONS_00097895,XR_002404930.2,XR_003492373.1,XR_003501236.1,XR_003500542.1,TCONS_00018902,TCONS_00208264,XR_003494588.1,TCONS_00078290,TCONS_00191851
113841521	LOC113841521	TCONS_00211249
101803796	POC1A	XR_002405217.2,TCONS_00124241
101793865	CEP97	XR_002405217.2
101802234	KCTD3	TCONS_00071221,TCONS_00175574,TCONS_00200208
101802235	LOC101802235	XR_001186906.3
113845380	LOC113845380	TCONS_00122971,XR_003492557.1,TCONS_00127127,XR_002400385.2
101792767	LRRN1	TCONS_00067699,TCONS_00205701,XR_002404930.2,TCONS_00037101,TCONS_00078290
101795523	MEIS1	TCONS_00142332,TCONS_00099325,TCONS_00002813,XR_002398570.2,TCONS_00201353,TCONS_00136712,TCONS_00048751,TCONS_00105871,TCONS_00094235,TCONS_00213371,XR_003494692.1,XR_003499198.1,XR_003497816.1,XR_001189468.3,XR_003495398.1
101793618	BSPRY	XR_003498448.1
101800200	LOC101800200	TCONS_00122971,TCONS_00127126
101804077	POLR2F	TCONS_00135539
101798018	KIAA1549	TCONS_00064167,XR_003492996.1
101803310	LRP3	XR_003492187.1,XR_003496198.1,TCONS_00173102,XR_003492700.1,TCONS_00173073,TCONS_00097895,XR_003501236.1,XR_003500861.1
101791102	KCNK9	TCONS_00142332,TCONS_00002813,XR_002398570.2,TCONS_00136712,TCONS_00094235,TCONS_00033448,XR_003499198.1,XR_001189468.3,XR_003495398.1,TCONS_00031887
101798770	CLK4	XR_002405217.2,TCONS_00124241
101794816	PAIP2	XR_003496567.1
101804363	TMCC3	XR_002399285.2,TCONS_00161164
113839610	MFAP3L	XR_002398554.2,XR_003500542.1,TCONS_00208264,TCONS_00063735,TCONS_00078290
101802974	EPSTI1	XR_003496198.1,TCONS_00113417,TCONS_00173073,TCONS_00097895,XR_001188764.3,XR_003501236.1,TCONS_00018902
101802257	NUP155	TCONS_00205701
101799123	ENPP2	XR_001188764.3,XR_003501236.1
113843466	LOC113843466	TCONS_00131590
101794186	ASS1	XR_001188689.3,XR_001195752.3
101790954	PPIL4	TCONS_00017814,XR_003498075.1
101794314	NFIL3	XR_003496791.1
101791799	EPPK1	TCONS_00002813,XR_002398570.2,TCONS_00136712,TCONS_00094235,TCONS_00033448,XR_003499198.1,XR_001189468.3,XR_003495398.1,TCONS_00031887
101792727	MCF2L2	TCONS_00110762,TCONS_00175574
101794974	CLN5	TCONS_00097895,TCONS_00023883,XR_003494588.1
101794442	IARS2	TCONS_00182497,TCONS_00182498,TCONS_00063735
101802690	TXNL1	TCONS_00172905
101789772	TTLL6	TCONS_00175574,XR_001194122.2
101789650	PDGFC	TCONS_00216242
101793169	LAMP3	XR_003492700.1,TCONS_00173073,XR_001188764.3,XR_003501236.1,XR_003500861.1
101804390	PYGB	TCONS_00135846
101795542	SRCIN1	TCONS_00083416,TCONS_00212020,TCONS_00115628,TCONS_00188890,TCONS_00096006,TCONS_00029966,TCONS_00012044,TCONS_00133900,TCONS_00070288,TCONS_00005792,XR_003498496.1,TCONS_00041826,TCONS_00153116,TCONS_00001219,XR_003498686.1,XR_003496573.1,XR_003496543.1,TCONS_00022608,XR_003501334.1,TCONS_00037371,TCONS_00134409,TCONS_00217834
101798414	CPTP	TCONS_00072248
101800419	WDCP	XR_003498075.1
101790367	IP6K3	XR_002400385.2
101798388	MGST2	XR_217080.4,XR_002401149.2,TCONS_00191851
101790586	CYTH4	TCONS_00113417,XR_003501236.1,TCONS_00018902,TCONS_00208264,TCONS_00210779
101790824	LOC101790824	XR_002399285.2,XR_001194122.2,TCONS_00135846
101799756	IBTK	TCONS_00067699
101795032	LOC101795032	TCONS_00172551
101798318	U2AF1	XR_003496198.1,TCONS_00205701,XR_002404930.2,XR_003492373.1,TCONS_00037101,TCONS_00078290
113845388	LOC113845388	XR_002398554.2,XR_003501236.1
101797874	GREB1L	XR_001193397.3,XR_003496315.1,TCONS_00099325,TCONS_00201349,TCONS_00201353,TCONS_00067839,TCONS_00105871,TCONS_00213371
101795197	KIF2A	TCONS_00067699
110352107	LOC110352107	XR_003500542.1
101789385	PPP1R3A	XR_003495127.1,XR_001189254.2,TCONS_00071219,TCONS_00200208
101798313	REPS1	XR_002405347.2,TCONS_00201349,TCONS_00201353,TCONS_00074306,TCONS_00127816
101798500	IRF8	TCONS_00176373,XR_003500542.1,XR_003496644.1,TCONS_00078290
101796237	STMP1	TCONS_00078287,XR_001188764.3
101793247	HIF1A	TCONS_00017244,XR_001188764.3,TCONS_00184866,TCONS_00161164
101798261	SMOC1	XR_003501373.1
113841661	LOC113841661	TCONS_00212020,TCONS_00115628,TCONS_00188890,TCONS_00096006,TCONS_00029966,TCONS_00012044,TCONS_00133900,TCONS_00070288,TCONS_00005792,XR_003498496.1,TCONS_00041826,TCONS_00153116,TCONS_00001219,XR_003498686.1,XR_003496573.1,XR_003496543.1,TCONS_00022608,TCONS_00134409,TCONS_00217834,TCONS_00152458
101794144	SDC4	TCONS_00084470,XR_003500542.1,TCONS_00014083,XR_003496644.1,TCONS_00078290
106014314	LOC106014314	XR_002404010.2,TCONS_00037101
101800809	CREBBP	TCONS_00041904
101796775	ACTR3B	TCONS_00127126,TCONS_00200208
101804531	MYO16	TCONS_00122971,XR_003492557.1,TCONS_00127127,XR_002400385.2
101792259	DHRS3	TCONS_00071221,TCONS_00175574,TCONS_00200208
101791089	ABCG2	TCONS_00142332,XR_003496315.1,TCONS_00099325,XR_001195385.3,TCONS_00002813,XR_002398570.2,TCONS_00136712,TCONS_00048751,TCONS_00105871,TCONS_00094235,TCONS_00213371,XR_003494692.1,TCONS_00033448,XR_003499198.1,XR_003497816.1,XR_001189468.3,XR_003495398.1,TCONS_00048755,TCONS_00078268,TCONS_00031887
101802091	TTLL5	XR_003492557.1,TCONS_00172551
101795374	TTC38	XR_003501373.1,TCONS_00099950
101799388	TLR4	TCONS_00124241
101801387	PPP1R42	XR_002401604.2
101801119	TRAP1	TCONS_00135846
106018883	SMIM4	TCONS_00204910,TCONS_00122971,XR_003492557.1,TCONS_00127126,XR_002400385.2
101793363	ECE1	TCONS_00211248,TCONS_00152469
101796094	RBP5	XR_001190362.3
101790840	EIF3J	TCONS_00084470,TCONS_00128845
101790315	ANKRD16	XR_002406224.2,XR_217080.4,XR_002401149.2,TCONS_00012417,TCONS_00191851
106018216	TRARG1	XR_001194122.2,TCONS_00135846
101792068	FERMT2	TCONS_00174854,TCONS_00156986,XR_002403256.2
101801324	CCDC169	TCONS_00002813,TCONS_00136712,TCONS_00094235,XR_003494692.1
101800903	RPL18A	XR_002401604.2
101798402	WDR53	TCONS_00067699
101792103	LOC101792103	TCONS_00142332,TCONS_00099325,TCONS_00049845,XR_217080.4,TCONS_00070034,XR_002398570.2,XR_003492593.1,XR_002401149.2,TCONS_00020000,TCONS_00105871,XR_003497816.1,TCONS_00074306,TCONS_00127816,TCONS_00012417
101789724	PARP9	TCONS_00173102,XR_003492700.1,TCONS_00173073,TCONS_00097895,XR_001188764.3,XR_003501236.1,TCONS_00018902
101794843	SH2B2	TCONS_00020000
101799962	CASP7	TCONS_00204910,TCONS_00122971,XR_003492557.1,TCONS_00127126,XR_002400385.2
113839993	TAC3	XR_003495127.1,TCONS_00071221,XR_001189254.2,TCONS_00071219,TCONS_00200208
101801774	ADAMTS20	XR_002404010.2
101797534	ATP6V0A4	TCONS_00000420,XR_002404554.2,TCONS_00101706
101797174	ELF1	TCONS_00172903
101790642	LOC101790642	TCONS_00113417,TCONS_00099950,TCONS_00191851
101795565	LOC101795565	XR_003496198.1,TCONS_00113417,TCONS_00173073,XR_001188764.3,XR_003501236.1
101801863	FADD	TCONS_00173102,TCONS_00173073,XR_002404930.2,XR_001188764.3,XR_003501236.1,TCONS_00018902,TCONS_00078268
101796895	LRRC32	XR_001193397.3,XR_003496315.1,TCONS_00190795,TCONS_00035280,XR_003500888.1,XR_001195385.3,XR_002400226.2,TCONS_00017267,TCONS_00136712,TCONS_00097895,TCONS_00067839,TCONS_00184865,TCONS_00048751,XR_003501110.1,TCONS_00067806,TCONS_00213371,XR_003494588.1,XR_003494692.1,TCONS_00048755,TCONS_00078268
101791894	CALN1	XR_002405347.2,XR_001188689.3,XR_001186746.3,XR_001195752.3,XR_002399144.2,TCONS_00074306,TCONS_00127816
101796943	NLRC5	XR_003496198.1,TCONS_00078287,TCONS_00176373,TCONS_00173073,XR_002404930.2,XR_003492373.1,XR_003501236.1,XR_003500542.1,TCONS_00078290
101794150	SLC12A4	XR_003492700.1
101800243	MYBL1	TCONS_00208478,TCONS_00036846
101804723	IRS2	TCONS_00029354,XR_003494134.1
101793671	RXRG	XR_001188689.3,XR_001186746.3
101802423	LOC101802423	TCONS_00142332,TCONS_00099325,TCONS_00002813,XR_002398570.2,TCONS_00201353,TCONS_00048751,TCONS_00105871,TCONS_00213371,XR_003497816.1,TCONS_00074306,TCONS_00127816
101793473	TMEM132D	TCONS_00175574
101804141	LOC101804141	XR_002399285.2
101798025	PFN2	XR_003496198.1,TCONS_00176373,TCONS_00113417,XR_003501236.1,XR_003500542.1,TCONS_00208264,TCONS_00191851
113841829	LOC113841829	TCONS_00201312,TCONS_00218779,TCONS_00081965,XR_002398920.2,TCONS_00106762,TCONS_00052997,TCONS_00007469,TCONS_00039767,TCONS_00103820,TCONS_00215761,TCONS_00213499,XR_003495232.1,TCONS_00065278,TCONS_00207522
101800079	DKC1	XR_003492557.1
101803646	ZC3H12A	TCONS_00176373,TCONS_00113417,XR_003500542.1,TCONS_00127126,TCONS_00172551
101791985	NDRG3	XR_001188764.3,TCONS_00161164
101804514	CYTL1	TCONS_00204910,TCONS_00122971,XR_003492557.1,TCONS_00127127,TCONS_00127126,XR_002400385.2
101800475	ATF4	XR_003498230.1
101800449	LOC101800449	TCONS_00113417,XR_002398554.2,XR_003501236.1,XR_003500542.1,TCONS_00208264,TCONS_00063735
101790320	RFFL	TCONS_00175574
101801962	DCN	TCONS_00135846
113843803	TMEM251	TCONS_00172551
101799292	MXRA7	XR_001194122.2,TCONS_00135846
101802656	VAV2	TCONS_00046999
101796880	PLCD3	XR_003500832.1,XR_003498230.1,XR_003500833.1
101797546	RBMS1	TCONS_00019618
101797184	CALCOCO2	XR_001194122.2,TCONS_00122971,XR_003492557.1
101791402	ABCC10	XR_003500833.1
101796982	CYGB	TCONS_00182498,TCONS_00176373,XR_003500542.1,TCONS_00063735,TCONS_00172551,TCONS_00078290
101800263	DTX4	XR_003500833.1
101800480	ST8SIA2	TCONS_00122971,TCONS_00127127,TCONS_00200208
101795379	PGM5	XR_002400385.2
101800789	BCL2A1	TCONS_00063735,TCONS_00109966
101804199	MTAP	TCONS_00174854,XR_002403256.2
101803562	TRIB1	XR_003498230.1
101799911	PLIN2	TCONS_00175574
101790661	LOC101790661	TCONS_00211248,TCONS_00058768
101800811	POLQ	TCONS_00014428
101805283	LHFPL3	TCONS_00113417,TCONS_00097895,XR_001188764.3,XR_003501236.1,TCONS_00018902,TCONS_00099950,TCONS_00191851
101795732	MOB3C	TCONS_00084470,TCONS_00014083,XR_003496644.1
101805165	ANKK1	XR_003500888.1,XR_001195385.3,TCONS_00002813,TCONS_00136712,TCONS_00184865,TCONS_00048751,TCONS_00094235,XR_003494692.1,TCONS_00033448,XR_003499198.1,XR_001189468.3,TCONS_00048755,TCONS_00078268,TCONS_00031887
101800746	SSR3	XR_001194122.2,XR_003492557.1
101801747	LOC101801747	TCONS_00067699
101802105	SLC15A1	XR_002399103.1,TCONS_00101706,XR_003501110.1,TCONS_00043995
101798692	PLCG1	TCONS_00152469
101803828	STAU1	TCONS_00067699
101793330	MKX	TCONS_00208478
101798489	RRM2B	XR_003494867.1
101805217	TIMM22	TCONS_00135846
113839771	LOC113839771	TCONS_00176373,TCONS_00113417,XR_002398554.2,XR_003501236.1,XR_003500542.1,TCONS_00063735,TCONS_00127126
113845227	PGP	TCONS_00174854,TCONS_00156986,XR_002403256.2
101795331	FLT1	XR_003492700.1
101804806	TMEM208	XR_001194122.2
101791639	ATP6AP2	XR_002404930.2,XR_003492959.1,TCONS_00012417,TCONS_00191851
113843447	PYURF	XR_003496198.1,TCONS_00067699,TCONS_00176373,TCONS_00173073,TCONS_00205701,XR_002404930.2,XR_003492593.1,XR_003501236.1,XR_003492959.1,XR_003500542.1,TCONS_00018902,TCONS_00208264,TCONS_00078290,TCONS_00191851
101803070	NDUFS4	XR_003500350.1
113843807	FGF4	XR_002403197.2
113842452	BHLHE41	TCONS_00113417,XR_001188764.3,XR_003501236.1,XR_003500861.1
113841885	LOC113841885	XR_002404010.2
113843846	MAX	XR_003498230.1,XR_003500833.1
101798253	AXDND1	TCONS_00067806,TCONS_00048755
101795300	TUBB4B	TCONS_00113417,XR_001188764.3,XR_003501236.1
101799097	CD274	XR_003496198.1,TCONS_00176373,XR_002404930.2,XR_002398554.2,XR_003492373.1,XR_003501236.1,XR_003500542.1,TCONS_00208264,TCONS_00078290
106015767	KLHL33	TCONS_00064226,TCONS_00175574,XR_003499956.1
101790638	TWSG1	XR_217080.4,XR_002401149.2,TCONS_00012417
101797956	EIF3L	XR_002401604.2
101802175	LOC101802175	TCONS_00182497,XR_002401019.1,TCONS_00078290
101789426	PDE4B	TCONS_00113417,XR_003501236.1,TCONS_00063735
101796320	HPGDS	XR_002405347.2,TCONS_00201353
101801069	RSL1D1	XR_003496198.1,TCONS_00078287,XR_002404930.2,XR_003500542.1,XR_003496644.1,TCONS_00078290
101797591	LOC101797591	TCONS_00110762
101796770	FDFT1	TCONS_00175574,XR_003499956.1
[truncated: 867 more rows]

## Sheet: H_vs_N.difflncRNA.co_expression
Target_mRNA_geneID	Target_mRNA_genename	Diff_lncRNA_ID
106014672	C12H15orf65	TCONS_00218779,TCONS_00081965,TCONS_00217823,TCONS_00149728,XR_002398920.2,TCONS_00106762,TCONS_00052997,TCONS_00007469,TCONS_00205731,TCONS_00039767,TCONS_00214777,TCONS_00215761,TCONS_00213499,XR_003495232.1,TCONS_00147918,TCONS_00207522,XR_003498594.1
101801617	ENKUR	TCONS_00064226,TCONS_00075831,XR_003499956.1,TCONS_00011639,TCONS_00217393,TCONS_00148003
101805369	HMGCR	TCONS_00175574
101796052	LOC101796052	TCONS_00182498,TCONS_00126571
113840330	SMAD7	XR_002404930.2,TCONS_00012417,TCONS_00191851
101799840	RCL1	TCONS_00176373,XR_002404930.2,XR_003500542.1,TCONS_00078290
101801961	TOGARAM2	XR_003495127.1,XR_001189254.2,XR_002405093.2,TCONS_00200208
101794773	FBLN1	TCONS_00159338
101796056	TRAF1	TCONS_00221249
101803786	TRAPPC3L	XR_003493224.1
101790162	SELENOT	TCONS_00063735
101800763	APPL2	XR_003492700.1
101799127	PEX5L	TCONS_00218779,TCONS_00081965,TCONS_00149728,XR_002398920.2,TCONS_00106762,TCONS_00052997,TCONS_00007469,TCONS_00205731,TCONS_00039767,TCONS_00214777,TCONS_00215761,TCONS_00213499,XR_003495232.1,TCONS_00207522,XR_003498594.1
101797310	ST8SIA1	TCONS_00149723,TCONS_00064226,TCONS_00011639,TCONS_00217393
101795784	F10	TCONS_00187826,XR_001193465.3
113844215	LIPT2	TCONS_00198309
101791985	NDRG3	TCONS_00161164
110351500	CCDC17	TCONS_00128507
101801631	TSPEAR	XR_003494285.1
101791582	KAZN	XR_003500542.1,TCONS_00014083,XR_003496644.1,TCONS_00078290
101802702	ORAI1	TCONS_00175574,TCONS_00085921,TCONS_00200208
101793427	CZH5orf63	XR_002404930.2
113841407	LOC113841407	TCONS_00090766,TCONS_00100824,TCONS_00065168,TCONS_00200804,XR_002405065.2,TCONS_00078938,TCONS_00052399,TCONS_00085923,TCONS_00066763,TCONS_00083329,TCONS_00085471,TCONS_00042826,TCONS_00173163,TCONS_00038425,XR_003494221.1,TCONS_00058355,TCONS_00157295,XR_003497215.1,TCONS_00201850,TCONS_00215891,TCONS_00152462,TCONS_00145506,XR_002404327.2,XR_216744.4
101796223	ALG11	TCONS_00048307,XR_003497610.1
101796296	SEMA3C	XR_001193465.3
101805187	ATF3	XR_003500542.1,TCONS_00172551
101792190	CCT8	TCONS_00113417
101802417	LOC101802417	XR_003496198.1,TCONS_00113417,XR_002404930.2
101795512	PPWD1	TCONS_00191851
101802721	THEMIS	TCONS_00029353
113844162	LOC113844162	TCONS_00152469
101802936	LOC101802936	TCONS_00211248
101803157	PRTG	TCONS_00065276
101790400	NDUFA12	XR_002401604.2
101790463	LSM11	TCONS_00004110
106014260	LOC106014260	XR_002404930.2,TCONS_00191851
101801356	TRIAP1	XR_001193465.3
101792112	SEMA4D	TCONS_00113417
101798282	SIN3B	XR_002398635.2
101796670	IPO11	XR_003500542.1
101799950	CTNNA3	TCONS_00187826
101803019	IFT80	TCONS_00175574,TCONS_00200208
101804975	ZNF469	XR_003499073.1
101791915	LRMDA	TCONS_00120181
101793783	TMPRSS2	TCONS_00176373,TCONS_00113417,XR_003500542.1,TCONS_00063735
101801992	LOC101801992	XR_003495127.1,TCONS_00149723,XR_001189254.2,XR_002405093.2,XR_003497066.1,TCONS_00071219,TCONS_00200208
101797913	GNG5	XR_003496198.1,TCONS_00078287,TCONS_00176373,XR_003500542.1
101798025	PFN2	XR_003496198.1,TCONS_00176373,TCONS_00113417,XR_003500542.1,TCONS_00191851
106015147	HOXD8	TCONS_00176373
101795609	ZMYND10	TCONS_00182498,TCONS_00012417,TCONS_00191851
101794908	LOC101794908	XR_001189916.3,TCONS_00085922
101797805	LOC101797805	TCONS_00211248
101805056	MLNR	TCONS_00211249,TCONS_00046999
101801892	NAB1	XR_003492700.1
101796733	KCNV2	XR_003495191.1,TCONS_00002966,TCONS_00035542,TCONS_00080380,XR_003497191.1,TCONS_00115054,TCONS_00131504,XR_003499083.1,TCONS_00189583,TCONS_00161655,TCONS_00191071,TCONS_00086328,TCONS_00216215,TCONS_00012537,TCONS_00052369,TCONS_00082213,XR_001189917.2,TCONS_00047942,TCONS_00173616,TCONS_00199250,TCONS_00104471,TCONS_00218630,TCONS_00182184,XR_003497333.1,TCONS_00085920,TCONS_00213629,TCONS_000…
101791431	IFITM1	TCONS_00187826
101797188	LOC101797188	TCONS_00206676,TCONS_00024679
101797825	HPSE	TCONS_00199122
113841661	LOC113841661	TCONS_00025000
101792801	POLA1	TCONS_00012417
101794904	ZHX2	XR_003492373.1,TCONS_00078290
101790944	MCU	TCONS_00175574,XR_003492557.1,TCONS_00085921,TCONS_00007046,XR_002400385.2
101792458	HAUS2	TCONS_00012417
101791853	EYA1	XR_003500981.1
101790142	IL4I1	TCONS_00113417,XR_002404930.2,XR_003500542.1,TCONS_00063735,TCONS_00078290,TCONS_00191851
101796233	LVRN	TCONS_00109966,TCONS_00182500
101791887	B3GALT5	TCONS_00187528
101805142	TSPAN18	TCONS_00058768
101791144	PHACTR3	XR_001187701.3,XR_003499956.1
101801059	MOV10	TCONS_00182498,XR_003500542.1,TCONS_00063735,TCONS_00191851
101796098	GPR65	TCONS_00113417,XR_002404930.2,TCONS_00191851
101795491	ZC3H7B	XR_003496198.1,TCONS_00078287,TCONS_00176373,XR_003500542.1
101790274	TMEM51	TCONS_00176373,XR_003500542.1,TCONS_00078290
101799235	SIX4	TCONS_00146925
101793325	PCYT2	XR_002399285.2
101793739	LOC101793739	TCONS_00176373,XR_003500542.1,TCONS_00172551
113845144	LOC113845144	XR_002399285.2
101793691	PTCHD1	TCONS_00175574,TCONS_00085921,TCONS_00007046,TCONS_00085922
101804455	NOS2	TCONS_00113417
101790809	CDC42BPB	TCONS_00182498
101801281	P2RX7	XR_003496198.1
101791505	SENP7	XR_001189916.3,TCONS_00085921
101795932	DGKD	XR_002404930.2
101803633	LOC101803633	XR_003492187.1,XR_003500861.1
101791368	UTP20	TCONS_00211248
101805450	ADK	XR_003492557.1,TCONS_00172551
101803431	NFKB1	TCONS_00021319
101792510	CLSTN3	TCONS_00211248
101799595	NAV2	XR_002404930.2
101804742	SLC24A1	TCONS_00012417,TCONS_00191851
101798161	PRPS1	XR_002400385.2,TCONS_00200208
101795842	GPNMB	TCONS_00052997,TCONS_00214777,TCONS_00042240,XR_003495232.1
101798523	SAA2	TCONS_00012417,TCONS_00191851
101802091	TTLL5	XR_003500981.1,XR_003492557.1,TCONS_00172551
101793754	GPBP1L1	XR_003496198.1,XR_002404930.2
101791678	IL23R	XR_002404930.2,TCONS_00191851
101797405	CD44	TCONS_00113417,TCONS_00146925
110354597	LOC110354597	TCONS_00012417,TCONS_00191851
113845378	LOC113845378	TCONS_00113417,TCONS_00063735
113845714	FOXS1	TCONS_00012417,TCONS_00191851
113839932	RABIF	TCONS_00175574,XR_003499956.1,TCONS_00085921,TCONS_00085922
101803094	FBXL7	TCONS_00146925
113845579	LOC113845579	TCONS_00025000
101802489	DPF3	TCONS_00028933,TCONS_00085471,XR_002404327.2
101795904	LOC101795904	TCONS_00014083,XR_003496644.1
101802433	PCSK9	XR_002399285.2
101800913	LOC101800913	TCONS_00012417
101800031	CDC37L1	TCONS_00014083,XR_003496644.1,TCONS_00078290
101790660	TFCP2L1	TCONS_00187826,XR_001193465.3
XLOC_119679	XLOC_119679	TCONS_00161164
101801214	ARHGEF12	TCONS_00140955
101789824	CCDC141	TCONS_00048307
101798211	LOC101798211	TCONS_00064226,TCONS_00175574,XR_003499956.1,TCONS_00085921,TCONS_00085922,TCONS_00217393
101800423	ITGBL1	XR_003495127.1,TCONS_00149723,TCONS_00064226,TCONS_00175574,TCONS_00075831,XR_001189254.2,XR_003499956.1,TCONS_00011639,TCONS_00217393,TCONS_00148003
113845657	YJEFN3	TCONS_00187826
101804507	RTN4IP1	TCONS_00113417,TCONS_00161164
101792516	COPS3	TCONS_00172551
113840808	LOC113840808	XR_002400385.2
101799315	VRK3	TCONS_00069925,TCONS_00042427,TCONS_00020415,XR_002400224.2,TCONS_00002396,TCONS_00215762,TCONS_00217464,TCONS_00186170,TCONS_00047491,TCONS_00065847
101794225	SLC25A4	XR_003500981.1,TCONS_00122971,XR_003492557.1,TCONS_00007046,XR_002400385.2
101797091	TAP2	XR_001190362.3
101796287	DHRS11	TCONS_00113417
101801623	TEX2	XR_002399285.2
113839616	LOC113839616	TCONS_00113417,XR_003500542.1,TCONS_00172551
101803533	KLHL26	TCONS_00018324
101794410	B4GALNT3	TCONS_00211248,TCONS_00152469
101802289	NUAK2	TCONS_00012417,TCONS_00191851
101800405	LOC101800405	XR_001189916.3,TCONS_00085922,TCONS_00159338
101790771	TLR3	TCONS_00161164
101799342	RUBCN	TCONS_00126571
101798389	SGCG	TCONS_00021319,TCONS_00122971,XR_003492557.1,XR_002400385.2
101797231	ULK1	TCONS_00146925
101797892	APBB2	TCONS_00182498,TCONS_00063735,TCONS_00191851
101795642	CREB3L1	TCONS_00085922
101794627	RPA2	TCONS_00012417,TCONS_00191851
106016370	KLHDC8B	XR_003495127.1,TCONS_00064226,TCONS_00175574,XR_001189254.2,XR_003499956.1,TCONS_00085921,TCONS_00011639,TCONS_00200208,TCONS_00217393,TCONS_00148003
113842965	LOC113842965	TCONS_00002302,TCONS_00182951,TCONS_00007467,TCONS_00202387,TCONS_00073937,TCONS_00142151,TCONS_00085918
113841883	LOC113841883	XR_002404930.2,TCONS_00191851
101796030	SETD9	TCONS_00113417
101793509	TG	TCONS_00175574,XR_001189254.2,XR_002405093.2,TCONS_00085921,TCONS_00007046,TCONS_00200208
101789807	LOC101789807	TCONS_00094433,XR_002400549.2,TCONS_00030633
101791315	MRPL34	XR_002401604.2
101799156	TMEM173	TCONS_00182498,XR_003500542.1,TCONS_00063735,TCONS_00078290
101801443	VCL	TCONS_00159338
110351433	FAM110B	TCONS_00113417,TCONS_00191851
101793390	KIAA1109	XR_003492700.1
101796516	LOC101796516	XR_003492557.1,TCONS_00172551
106019793	SNRNP25	TCONS_00078287
101799246	PLCG2	XR_001195895.3
101790082	HTR1B	TCONS_00042237
101794988	PAQR8	XR_002399285.2
101793601	BTG2	TCONS_00069925,TCONS_00042427,TCONS_00020415,TCONS_00211248,XR_002400224.2,TCONS_00002396,TCONS_00215762,TCONS_00217464,TCONS_00186170,TCONS_00047491,TCONS_00065847,TCONS_00133625,TCONS_00152469
113840147	FGF10	TCONS_00113417
101799593	PTPN13	XR_003492700.1
101801549	NIPAL1	XR_001189916.3
101802322	LOC101802322	XR_003492557.1
101803549	CDKL5	XR_003497065.1,XR_003493049.1,XR_003492669.1
101792978	CMSS1	TCONS_00064226,TCONS_00175574,XR_001187701.3,XR_003499956.1,TCONS_00011639,TCONS_00217393
101800299	PLEKHS1	TCONS_00122971
101791918	MFSD14B	XR_003492700.1
101797588	PLA2G6	TCONS_00182498,TCONS_00012417
101800984	ASPG	XR_003492700.1
101803644	PGM3	XR_003500542.1
101799688	GAB2	TCONS_00014083,XR_003496644.1
101801932	LOC101801932	XR_002401549.2,XR_003492373.1
101789596	NAP1L1	TCONS_00182497,XR_002401019.1
101800925	NAMPT	TCONS_00113417,TCONS_00161164
101796558	LARS	TCONS_00172551
101791534	LOC101791534	TCONS_00014083,XR_003496644.1,TCONS_00078290
101801227	TNFRSF6B	TCONS_00012417
106019289	LOC106019289	XR_002401587.2,XR_003497539.1
101789968	LOC101789968	TCONS_00212304
101797607	STOML1	TCONS_00182498,TCONS_00063735,TCONS_00012417,TCONS_00191851
101795211	C12H15orf48	TCONS_00113417,XR_002404930.2,TCONS_00191851
106016560	DPM2	TCONS_00122971,XR_002400385.2,TCONS_00200208
101798455	LOC101798455	XR_003496644.1
113844167	RASSF10	TCONS_00012417
101790497	LOC101790497	TCONS_00187826,XR_001193465.3
106019909	LOC106019909	TCONS_00017820,TCONS_00014834,TCONS_00140117,TCONS_00052669,TCONS_00023146,TCONS_00205186,TCONS_00202366,TCONS_00097232,TCONS_00002397,TCONS_00081805,TCONS_00054341,TCONS_00062517,TCONS_00115586,XR_003500858.1,TCONS_00076225,TCONS_00030967,XR_002405177.2,TCONS_00054583,TCONS_00058678,XR_003496338.1,XR_002399342.2,TCONS_00125890,TCONS_00217824,TCONS_00079301,TCONS_00017577,TCONS_00161937,XR_003500…
101800531	NR4A1	TCONS_00182498
101795072	PIGY	TCONS_00175574,TCONS_00122971,XR_003492557.1,TCONS_00007046,XR_002400385.2,TCONS_00200208
101794213	TNFRSF9	TCONS_00182497,TCONS_00063735,TCONS_00078290
113839590	LOC113839590	XR_002399285.2
101798260	ISCA2	XR_002399285.2
101795869	LOC101795869	TCONS_00211248,TCONS_00152469
101796148	IPP	XR_002404930.2
101791666	LOC101791666	XR_003499961.1,TCONS_00014834,XR_003495127.1,TCONS_00149723,TCONS_00011902,XR_001189254.2,XR_002405093.2,TCONS_00174384,XR_003497066.1,TCONS_00071219
101796161	C7H21orf58	TCONS_00217823,XR_003500367.1
101800144	VPS26A	TCONS_00191851
113843708	LOC113843708	XR_003501238.1,TCONS_00100021
101800748	ST18	TCONS_00218779,TCONS_00081965,TCONS_00149728,XR_002398920.2,TCONS_00106762,TCONS_00052997,TCONS_00007469,TCONS_00205731,TCONS_00039767,TCONS_00215761,TCONS_00213499,XR_003495232.1,TCONS_00207522,XR_003498594.1
101792076	RPL15	XR_002401604.2
101803400	LOC101803400	XR_001189916.3,TCONS_00175574,TCONS_00085921
101791035	SLC38A6	TCONS_00113417
101800789	BCL2A1	TCONS_00063735,TCONS_00109966
101791061	ACTN2	XR_001193465.3
101793309	WDR31	TCONS_00069925,TCONS_00042427,TCONS_00020415,TCONS_00199122,TCONS_00211248,XR_002400224.2,TCONS_00002396,TCONS_00215762,TCONS_00217464,TCONS_00186170,TCONS_00058768,TCONS_00047491,TCONS_00065847,TCONS_00133625
101796770	FDFT1	XR_001189916.3,TCONS_00175574,XR_003499956.1,TCONS_00085921,TCONS_00085922,TCONS_00217393
113844817	PHOX2A	XR_003493935.1
101802328	P4HA1	TCONS_00080380,XR_003497191.1,TCONS_00131504,XR_003499083.1,TCONS_00191071,TCONS_00012537,XR_001189917.2,TCONS_00047942,XR_003492180.1,TCONS_00173616,TCONS_00068663
101790919	LOC101790919	XR_001190362.3,TCONS_00172551
101803713	LOC101803713	TCONS_00034578
106015402	LOC106015402	XR_003495127.1,TCONS_00064226,TCONS_00175574,XR_001189254.2,XR_003499956.1,TCONS_00011639,TCONS_00200208,TCONS_00217393
101803621	SPSB1	TCONS_00182497,TCONS_00014083,XR_002401019.1,TCONS_00078290
101795108	LIPA	XR_002399285.2
101789821	METRNL	TCONS_00113417,XR_003500542.1
101795425	B4GALNT4	XR_001190362.3
101791539	SLC25A29	XR_003496198.1,TCONS_00176373,XR_003492373.1,XR_003500542.1,TCONS_00078290
101790639	CREM	TCONS_00113417
101796682	LOC101796682	TCONS_00172905
101790937	LOC101790937	TCONS_00176373,XR_003500542.1,TCONS_00063735,TCONS_00078290
101793545	CUL3	TCONS_00176373,XR_003500542.1,TCONS_00078290
101794935	MYLK	TCONS_00175574
101790380	STOX2	TCONS_00182498
101799716	CALM2	XR_002404930.2,TCONS_00191851
101789665	KIF24	TCONS_00173001
101791260	VDR	TCONS_00182498,TCONS_00126571
101797323	LOC101797323	XR_002404930.2
113842452	BHLHE41	TCONS_00113417,XR_003500861.1
101795145	DCHS2	XR_002399285.2,TCONS_00146925
101797970	MYL1	XR_001193465.3
101801554	UBE4A	TCONS_00176373,TCONS_00113417,XR_003500542.1,TCONS_00191851
101799808	HOXB4	TCONS_00206676,TCONS_00024679
101789639	PTPN12	XR_003492700.1,XR_003500861.1
101804887	CRMP1	TCONS_00113417
101802728	NUP85	TCONS_00113417
101798951	LOC101798951	TCONS_00016066
101799687	COL14A1	TCONS_00175574,XR_003492557.1,TCONS_00007046
101796567	LOC101796567	TCONS_00176373,XR_003500542.1,TCONS_00172551
101793466	NOP2	TCONS_00085922
106014264	IFITM2	TCONS_00182498,XR_003500542.1,TCONS_00063735,TCONS_00078290,TCONS_00191851
101801795	LRIF1	XR_003498801.1
101794283	LOC101794283	TCONS_00078287
101796282	SRD5A3	XR_001193465.3
101803419	SLC39A12	TCONS_00075831,TCONS_00011639,TCONS_00148003
113842230	LOC113842230	XR_002399285.2
101805119	NDUFS1	TCONS_00113417,TCONS_00191851
101798487	SALL4	TCONS_00175574,TCONS_00085921
101794589	YBX3	TCONS_00007046
101797236	CARS	XR_003492700.1
101799569	ADAMTS2	TCONS_00040507
101803448	MMP11	XR_003492557.1
101789686	TPM1	XR_001189916.3,XR_001187701.3,XR_003499956.1,TCONS_00085921,TCONS_00085922,TCONS_00159338
101805481	NIPAL2	TCONS_00122971
113844894	IL34	TCONS_00176373,TCONS_00113417,XR_003500542.1,TCONS_00063735,TCONS_00172551
101797956	EIF3L	XR_002401604.2
101802020	SLC2A6	TCONS_00063735,XR_001190362.3
101804639	LOC101804639	TCONS_00211249
101791333	RRP7A	XR_001189916.3,TCONS_00120181
101794686	HSP90B1	XR_003496198.1,TCONS_00176373,TCONS_00113417,XR_002404930.2,XR_003500542.1,TCONS_00191851
101796295	SUN2	TCONS_00069925,TCONS_00042427,TCONS_00020415,XR_002400224.2,TCONS_00002396,TCONS_00215762,TCONS_00217464,TCONS_00186170,TCONS_00047491,TCONS_00065847,TCONS_00133625
101792603	BCAR1	TCONS_00126571
101793468	CFL2	TCONS_00175574,XR_001187701.3,TCONS_00085921
101792862	TNFAIP2	XR_003496198.1,TCONS_00182497,TCONS_00176373,XR_002404930.2,XR_003492373.1,XR_003500542.1,XR_002401019.1,TCONS_00078290
101801562	APOOL	TCONS_00018324
101797952	AK8	TCONS_00193774
101803842	BCCIP	XR_003494220.1
101802175	LOC101802175	TCONS_00182497,XR_002401019.1,TCONS_00078290
113839859	LOC113839859	TCONS_00025000
101802930	SUSD4	TCONS_00012417
101790817	PTPN3	XR_003492557.1
113844118	IL15RA	TCONS_00182498,XR_003500542.1,TCONS_00078290
113842543	FOXC1	TCONS_00211248,TCONS_00152469
113845643	LOC113845643	XR_002400549.2,TCONS_00030633
101790023	ADRA2C	TCONS_00011902,XR_003494372.1
101795033	LIMS2	TCONS_00173001
101799672	IL20RA	TCONS_00113417,TCONS_00122971
101803443	C18H9orf16	XR_002400549.2
101797156	DYNLT1	TCONS_00175574
101798817	ACSS3	TCONS_00191851
101794654	FAM84A	XR_002399285.2
106015767	KLHL33	XR_001189916.3,TCONS_00064226,TCONS_00175574,XR_001187701.3,XR_003499956.1,TCONS_00085921,TCONS_00085922,TCONS_00217393
101802231	HOXD10	TCONS_00212753
101802110	TMEM222	TCONS_00211248,TCONS_00152469
101804218	INSIG1	TCONS_00175574,XR_003499956.1,TCONS_00085921
101800220	TRMT9B	TCONS_00018324
101790238	TPPP	TCONS_00215913
101804995	FGFR3	XR_003496198.1,TCONS_00176373,XR_003500542.1,TCONS_00078290
101803680	TGS1	TCONS_00011639,TCONS_00148003
101793376	IQSEC3	XR_002399285.2
101802145	LOC101802145	TCONS_00161164
101800947	CAPN9	TCONS_00146925
101791881	TDP1	XR_002399285.2
101793226	CD83	TCONS_00012417,TCONS_00191851
101803491	CSE1L	XR_002404930.2
101800703	P2RY12	XR_001189254.2
101802243	ARL6IP1	XR_003496198.1,XR_002404930.2,XR_003500542.1
101793375	DBX2	TCONS_00021319
101802344	DDX46	TCONS_00012417
101791075	GPC4	TCONS_00175574,TCONS_00085922
113844207	LOC113844207	XR_003497065.1,XR_003493049.1,XR_003492669.1
101803199	KDM4A	XR_003496198.1,TCONS_00078287,XR_002404930.2
113841698	LOC113841698	TCONS_00017820,XR_003499961.1,TCONS_00014834,TCONS_00140117,TCONS_00052669,TCONS_00023146,TCONS_00205186,TCONS_00202366,TCONS_00097232,TCONS_00002397,TCONS_00081805,TCONS_00054341,TCONS_00062517,TCONS_00115586,XR_003500858.1,TCONS_00076225,TCONS_00030967,XR_002405177.2,TCONS_00054583,TCONS_00058678,XR_003496338.1,XR_002399342.2,TCONS_00125890,TCONS_00217824,TCONS_00079301,TCONS_00017577,XR_003500…
101798909	QRFPR	XR_002402447.2
101790417	DDX60	XR_003496198.1,TCONS_00078287,TCONS_00176373,XR_002404930.2,XR_003492373.1,XR_003500542.1,TCONS_00078290
101799393	COL11A1	XR_003495127.1,TCONS_00175574,XR_001189254.2,TCONS_00085921,TCONS_00200208
101800579	ADORA2B	TCONS_00012417,TCONS_00191851
101801239	B4GALT6	TCONS_00161164
101792286	KLF12	TCONS_00019618
101791826	ANKIB1	TCONS_00182498
101795595	NPNT	XR_003496198.1,TCONS_00176373,XR_002404930.2,XR_003500542.1,TCONS_00078290,TCONS_00191851
101798663	LOC101798663	TCONS_00146925
101789988	GCH1	XR_002404930.2
113842634	MAFF	XR_003500542.1,TCONS_00012417,TCONS_00191851
101797782	PDCD2L	XR_003496198.1,TCONS_00176373,XR_002404930.2,XR_003500542.1,TCONS_00078290
101802678	ASB2	TCONS_00064226,XR_003499956.1,TCONS_00217393
101800239	SMAD9	XR_001189916.3,XR_001187701.3,XR_003499956.1,TCONS_00085921,TCONS_00085922,TCONS_00217393,TCONS_00159338
113841757	LOC113841757	TCONS_00113417
101802247	TSC22D3	TCONS_00211249
106018967	LOC106018967	TCONS_00105407
101802582	ATP6V0E1	XR_003500981.1
113845386	LOC113845386	TCONS_00182498
101798907	ASB15	TCONS_00187251
101793018	SRSF11	TCONS_00191851
113844757	LOC113844757	XR_003500542.1,TCONS_00063735,TCONS_00172551
101798897	CAPN10	XR_003496198.1,TCONS_00176373,XR_002404930.2,XR_003500542.1,TCONS_00078290,TCONS_00191851
101797675	D2HGDH	XR_003498074.1
101796303	GJC1	TCONS_00064226,XR_001187701.3,XR_003499956.1,TCONS_00217393
101805174	EPB41L3	TCONS_00146925
101790976	ZDHHC6	TCONS_00176373,TCONS_00113417,XR_003500542.1,TCONS_00172551
101805459	LRRC39	TCONS_00054583
101797151	RNF114	TCONS_00113417
101792665	MLEC	XR_002399285.2
101795029	SPCS3	XR_003495191.1,TCONS_00035542,XR_003497191.1,TCONS_00115054,XR_003499083.1,TCONS_00189583,TCONS_00216215,TCONS_00052369,TCONS_00082213,XR_001189917.2,TCONS_00047942,TCONS_00104471,TCONS_00182184,XR_003497333.1,TCONS_00213629,TCONS_00071216,TCONS_00071444,TCONS_00068663,TCONS_00104668
101799385	CENPV	TCONS_00122971
101790007	RNF207	TCONS_00028933,XR_001193186.3,XR_002404327.2
101792590	LOC101792590	TCONS_00179828,TCONS_00056261
101797067	TMEM62	TCONS_00161164
101804958	EAF1	XR_003500861.1
101802799	FSTL5	TCONS_00122971,XR_002405093.2,TCONS_00200208
101794733	RTN4R	TCONS_00113417,TCONS_00063735
101790056	RCAN2	TCONS_00175574,TCONS_00085921,TCONS_00007046,TCONS_00200208
101804380	MAMLD1	TCONS_00152469
101803409	HTATIP2	TCONS_00182951,TCONS_00187913
110354736	LOC110354736	TCONS_00113417,TCONS_00191851
101792258	TRAM1	XR_002404930.2,TCONS_00078290
101804646	DNAJC13	XR_003492700.1,XR_003500861.1
101802603	KDM5B	TCONS_00182498
101804400	DPP6	TCONS_00218779,TCONS_00081965,XR_002398920.2,TCONS_00106762,TCONS_00052997,TCONS_00007469,TCONS_00205731,TCONS_00039767,TCONS_00214777,TCONS_00215761,XR_003495232.1,TCONS_00207522,XR_003498594.1
101804876	LOC101804876	TCONS_00152469
101796299	SYNDIG1	TCONS_00174514
113841468	LOC113841468	TCONS_00069925,TCONS_00042427,TCONS_00020415,TCONS_00211248,XR_002400224.2,TCONS_00002396,TCONS_00215762,TCONS_00217464,TCONS_00186170,TCONS_00047491,TCONS_00065847,TCONS_00133625
101795551	IDH3A	XR_003496198.1,TCONS_00176373,TCONS_00113417,XR_002404930.2,XR_003500542.1,TCONS_00078290,TCONS_00191851
101793867	LOC101793867	TCONS_00041903,XR_003494371.1
101803758	C1QA	TCONS_00187826
101795052	ZNF462	TCONS_00012417
101792589	TXNRD3	XR_002404930.2,TCONS_00012417,TCONS_00191851
113842683	PRR15	TCONS_00199122
110352816	BHLHA15	TCONS_00179828,TCONS_00208510
110354783	LOC110354783	XR_003492700.1
101798937	PCDH17	XR_003500542.1,XR_003496644.1,TCONS_00078290
101800436	LOC101800436	XR_003500981.1,TCONS_00122971,XR_003492557.1
101796660	COL9A1	TCONS_00064226,XR_003499956.1,TCONS_00217393
101797242	ISLR	TCONS_00211248
101795077	SULT6B1	TCONS_00215904,TCONS_00017891,TCONS_00161656,TCONS_00036591,TCONS_00039839,TCONS_00058839,TCONS_00196416,XR_001193163.3,TCONS_00042414
101801339	COPS7B	XR_002400549.2,TCONS_00030633
101800374	LOC101800374	TCONS_00064226,TCONS_00175574,XR_003499956.1,TCONS_00085921,TCONS_00217393
101790072	NRARP	XR_003500542.1
101803205	IFT22	XR_002402447.2
101795921	GDPD4	XR_003496198.1,TCONS_00176373,XR_003492373.1,XR_003500542.1,XR_003496644.1,TCONS_00078290
101800833	GUCY2F	TCONS_00132439
101798107	NRP1	TCONS_00019618
101795511	HAPLN1	TCONS_00175574
113845343	LOC113845343	XR_002401604.2
101794219	MGAT3	TCONS_00211248
113845010	LOC113845010	XR_003496198.1,XR_002404930.2,XR_003492373.1,XR_002401019.1,TCONS_00078290
101797176	FBXW2	TCONS_00012417
101804534	ANPEP	TCONS_00211248,XR_003494285.1
101793665	LOC101793665	XR_003494221.1,TCONS_00157295,XR_003497215.1
101797433	ISLR2	TCONS_00211248
113843795	LOC113843795	XR_003500112.1
101794987	FAM19A3	TCONS_00052669,TCONS_00097232,TCONS_00062517,TCONS_00030967,TCONS_00125890
113843285	LOC113843285	XR_003496198.1,TCONS_00113417,XR_002404930.2,XR_003500861.1
101797459	LOC101797459	XR_003492700.1
101795133	NEDD9	TCONS_00159338
101799021	LOC101799021	TCONS_00176373,TCONS_00113417,XR_002404930.2,XR_003500542.1,TCONS_00191851
101790290	ALG12	XR_003496198.1,XR_002401549.2,XR_003492373.1
101801152	LDHB	TCONS_00122971,XR_003492557.1
110353105	LOC110353105	TCONS_00002302,TCONS_00084101,TCONS_00011312,XR_002404191.2,XR_003500747.1,TCONS_00221217,TCONS_00015249,TCONS_00142151,TCONS_00085918,TCONS_00125048
101795975	SNRPF	XR_003492557.1,TCONS_00007046,XR_002400385.2
101795038	CX3CL1	TCONS_00113417
101792118	EXTL2	TCONS_00044399,TCONS_00041476,XR_003495727.1
113845682	LOC113845682	TCONS_00176373,TCONS_00113417,XR_003500542.1,TCONS_00063735,TCONS_00172551
101796987	NLGN1	TCONS_00113417
101805461	LGI2	TCONS_00063735
101799573	RNPC3	XR_001186906.3
101798516	LOC101798516	XR_003496198.1,TCONS_00176373,TCONS_00113417,XR_002404930.2,XR_003500542.1,TCONS_00191851
101796617	DNM1L	XR_003500542.1
113843490	C4H4orf54	TCONS_00085921,TCONS_00007046
101790865	CNPPD1	TCONS_00211248,TCONS_00152469
101804933	PALLD	XR_001189916.3,XR_001187701.3,TCONS_00085921
101798755	ASAP3	TCONS_00211248,TCONS_00152469
101799228	DHRSX	TCONS_00136440
101803718	SLN	XR_001189916.3,TCONS_00064226,XR_001187701.3,XR_003499956.1,TCONS_00085921,TCONS_00085922,TCONS_00217393,TCONS_00159338
113843284	BORCS6	TCONS_00012417,TCONS_00191851
113839802	LOC113839802	TCONS_00176373,XR_003500542.1,TCONS_00172551
101797787	COPB1	XR_002404930.2,TCONS_00191851
101794387	METTL18	TCONS_00146925
101793902	METTL15	TCONS_00044399,TCONS_00041476,XR_002402447.2,XR_003495727.1
101802619	SYT17	TCONS_00175574,TCONS_00085921,TCONS_00007046,TCONS_00200208
101801408	HMGCS1	TCONS_00064226,TCONS_00175574,XR_001187701.3,XR_003499956.1,TCONS_00085921,TCONS_00217393,TCONS_00159338
101794647	LOC101794647	TCONS_00182497,TCONS_00063735,XR_002401019.1,TCONS_00078290
101792434	LOC101792434	TCONS_00080380,XR_003497191.1,TCONS_00131504,XR_003499083.1,TCONS_00191071,TCONS_00042237,XR_001189917.2,TCONS_00047942,XR_003492180.1,TCONS_00173616,TCONS_00104471,TCONS_00068663
113839951	SMARCD2	TCONS_00152469
106015541	MATN3	TCONS_00019618,TCONS_00014428
101803894	PTPRO	TCONS_00176373,TCONS_00113417,XR_003500542.1
101795963	IL22RA2	TCONS_00146925
101797502	LOC101797502	TCONS_00187826
101793177	GNE	TCONS_00078287
106016835	ALG14	TCONS_00191851
101802946	CD99L2	TCONS_00191851
101793440	ST6GALNAC6	XR_002400224.2,TCONS_00133625
101791974	LOC101791974	TCONS_00122971,XR_003492557.1,TCONS_00172551,XR_002400385.2
101790350	SHROOM3	TCONS_00012417
101789513	RYR3	XR_002404930.2
113840737	DHX34	TCONS_00065276
101791282	RPL7	XR_001193465.3
113844695	LOC113844695	XR_002399285.2
101802442	CMTR2	XR_003492700.1
101791758	LOC101791758	TCONS_00175574,XR_002405093.2,TCONS_00200208
113841095	LOC113841095	XR_003493935.1
101794922	VASH1	TCONS_00175574
101795355	ZBTB21	TCONS_00175574,TCONS_00085921
101802805	ATP5MF	XR_003498074.1
101803488	CCDC6	TCONS_00182498
101803049	ALPK1	XR_002404930.2
101789744	OSR2	TCONS_00211248
101792954	FBLN2	TCONS_00175574,TCONS_00085921,TCONS_00007046,TCONS_00200208
113841084	KHDC4	XR_002401587.2
101801550	BOK	TCONS_00199122,TCONS_00211248
113843840	LOC113843840	TCONS_00018324
101793782	MMP9	TCONS_00182498,TCONS_00012417
101805265	CTNNB1	XR_002404930.2,TCONS_00012417,TCONS_00191851
101800770	GALNT14	XR_003500981.1,TCONS_00122971
101796362	N4BP2L1	XR_002400385.2
101794312	TMEM97	TCONS_00113417
101804140	IGFN1	XR_003495127.1,TCONS_00149723,TCONS_00064226,TCONS_00075831,XR_001189254.2,XR_003499956.1,TCONS_00011639,XR_003494372.1,TCONS_00217393,TCONS_00148003
101789917	VGLL1	XR_003492557.1,TCONS_00007046,XR_002400385.2
113840806	LOC113840806	TCONS_00069925,TCONS_00042427,TCONS_00020415,TCONS_00199122,XR_002400224.2,TCONS_00002396,TCONS_00215762,TCONS_00217464,TCONS_00186170,TCONS_00058768,TCONS_00047491,TCONS_00065847,TCONS_00046999,TCONS_00133625
101797149	MSI2	TCONS_00012417
101791551	TSPAN8	TCONS_00011639,TCONS_00148003
113845645	MEF2B	TCONS_00064226,TCONS_00175574,XR_001187701.3,XR_003499956.1,TCONS_00085921,TCONS_00085922,TCONS_00011639,TCONS_00217393
101797981	ACAA1	XR_003496198.1,TCONS_00176373,XR_003500542.1
101799905	PMS1	TCONS_00018324
101801076	GPR63	TCONS_00122971
113842338	OLIG2	TCONS_00211248
101792067	SLC25A30	XR_003496198.1,XR_002404930.2,XR_003492373.1,TCONS_00078290
101804951	F5	XR_003492700.1
101789603	TEKT2	TCONS_00191851
101802030	MYOZ1	XR_003492557.1,TCONS_00007046,XR_002400385.2
101798682	CTXN2	XR_003496198.1
101801341	LOC101801341	TCONS_00094433,XR_003492669.1
101795603	HPRT1	TCONS_00172551
101801398	CYC	XR_001189916.3,TCONS_00085921,TCONS_00007046,TCONS_00085922
101799744	SLC38A9	XR_002399285.2,TCONS_00146925
101789759	MYH7B	XR_001189916.3
113842698	CMTM6	XR_003492700.1
101791003	SCUBE3	TCONS_00211248,TCONS_00206676,TCONS_00024679
101799194	CDK8	TCONS_00187826,XR_001193465.3
101802085	CHCHD6	XR_002401604.2
101799443	APAF1	XR_003496198.1,TCONS_00078287,TCONS_00176373,XR_002404930.2,XR_003500542.1
101791197	CIAO2A	TCONS_00078287,XR_003494220.1
101790718	GRPR	TCONS_00042237
113841473	LOC113841473	XR_003495191.1,TCONS_00002966,TCONS_00035542,TCONS_00080380,XR_003497191.1,TCONS_00115054,TCONS_00131504,TCONS_00189583,TCONS_00161655,TCONS_00191071,TCONS_00216215,TCONS_00042237,TCONS_00012537,TCONS_00052369,TCONS_00082213,XR_001189917.2,XR_003492180.1,TCONS_00173616,TCONS_00199250,TCONS_00104471,XR_003497333.1,TCONS_00085920,TCONS_00213629,TCONS_00071216,TCONS_00104668
106014693	LOC106014693	TCONS_00182498,TCONS_00063735,TCONS_00012417,TCONS_00191851
101790668	ARPP21	XR_003500981.1,XR_001186483.3,XR_003497065.1,XR_003493049.1,XR_003492669.1
101796262	STX17	XR_003500861.1
101793710	PELI1	TCONS_00058768
101791979	LAPTM5	XR_003494372.1
101790019	AFAP1L2	XR_003500542.1,TCONS_00172551
106016036	LOC106016036	TCONS_00205186,XR_003494859.1,TCONS_00078070,XR_001186364.3
101803234	NCLN	TCONS_00064226,TCONS_00175574,XR_001189254.2,TCONS_00085921,TCONS_00011639,TCONS_00200208,TCONS_00217393,TCONS_00148003
113842870	LOC113842870	TCONS_00176373,TCONS_00113417,XR_003500542.1,TCONS_00172551
101797791	CPS1	XR_003500981.1,XR_002400385.2
101799745	GNPAT	TCONS_00113417,XR_003500542.1
101798009	LOC101798009	TCONS_00172551
101802193	CUNH19orf47	TCONS_00007046
101803012	EDN1	TCONS_00012417,TCONS_00191851
101793101	BDKRB1	TCONS_00175574
101792679	PLEKHG1	TCONS_00221249
101797713	TNFSF10	XR_003496198.1
101790763	AP3M2	XR_003492557.1
101795574	LOC101795574	TCONS_00206676
113842876	MSC	TCONS_00161164
113843822	INAFM2	XR_002399285.2
101802573	CRTAM	TCONS_00021319
113841567	LOC113841567	TCONS_00113417
101803577	RBM24	TCONS_00212304
101799245	JPH3	XR_003494220.1
101791639	ATP6AP2	XR_002404930.2,TCONS_00012417,TCONS_00191851
101799700	LOC101799700	XR_003496198.1,TCONS_00176373,XR_002404930.2,XR_003492373.1,XR_003500542.1,TCONS_00078290,TCONS_00191851
101791682	TMEM258	TCONS_00007046
101796588	LOC101796588	TCONS_00021319
101805163	MCF2L	TCONS_00146925
101802920	ALB	TCONS_00161164
101792842	ZNFX1	XR_003496198.1,XR_003492373.1
101795486	HPGD	TCONS_00175574,XR_003492557.1,TCONS_00085921,TCONS_00007046
113845322	MTFP1	XR_003495127.1,TCONS_00221249,XR_001189254.2,XR_002405093.2,TCONS_00200208,TCONS_00148003
101793828	GMPR	TCONS_00187913
101803587	GSDMA	TCONS_00113417
101800218	RRAGD	XR_003496198.1,XR_003500542.1
101804198	RERG	TCONS_00007046
101803821	MALRD1	TCONS_00216227
113845377	LOC113845377	TCONS_00113417,TCONS_00191851
101790861	RAB5IF	TCONS_00175574,TCONS_00122971,XR_003492557.1,TCONS_00007046,XR_002400385.2,TCONS_00200208
106017738	LOC106017738	XR_003496198.1,TCONS_00113417
101797757	CGAS	XR_003500981.1,XR_001193465.3,XR_002400385.2
101792572	EHBP1	TCONS_00113417
113845382	LOC113845382	TCONS_00069925,TCONS_00042427,TCONS_00020415,TCONS_00199122,TCONS_00211248,XR_002400224.2,TCONS_00002396,TCONS_00215762,TCONS_00217464,TCONS_00186170,TCONS_00047491,TCONS_00065847
113842364	LOC113842364	TCONS_00152469
101795377	PDIA4	TCONS_00176373,TCONS_00113417,XR_003500542.1,TCONS_00191851
101802934	FRMD6	TCONS_00069925,TCONS_00042427,TCONS_00020415,XR_002400224.2,TCONS_00002396,TCONS_00215762,TCONS_00217464,TCONS_00186170,TCONS_00047491,TCONS_00065847
101793979	APC2	TCONS_00069925,TCONS_00042427,TCONS_00020415,XR_002400224.2,TCONS_00002396,TCONS_00215762,TCONS_00217464,TCONS_00186170,TCONS_00047491,TCONS_00065847,TCONS_00133625
101799108	B2M	TCONS_00187826,TCONS_00173001
101793780	TPH2	XR_003495127.1,TCONS_00175574,XR_001189254.2,XR_002405093.2,XR_003497066.1,TCONS_00200208
113840940	LOC113840940	TCONS_00149723,TCONS_00011902
101790700	DDA1	TCONS_00113417
101794053	CHAF1B	XR_003496198.1,XR_002404930.2
110353020	GSC2	TCONS_00199122,TCONS_00172903,TCONS_00024679
101799450	GLUL	TCONS_00113417,TCONS_00063735,TCONS_00172551
101792085	CHRNA2	XR_003495191.1,TCONS_00035542,TCONS_00080380,TCONS_00115054,TCONS_00189583,TCONS_00191071,TCONS_00216215,TCONS_00042237,TCONS_00052369,XR_001189917.2,XR_003492180.1,TCONS_00173616,TCONS_00104471,XR_003497333.1,TCONS_00213629,TCONS_00071216
101804331	SETD3	TCONS_00187826,XR_001193465.3,TCONS_00173001
101797995	AK3	XR_002404930.2,XR_003500542.1,TCONS_00078290
101797528	LOC101797528	XR_003496198.1,TCONS_00078287,XR_003492373.1,XR_003500542.1,XR_003496644.1,TCONS_00078290
106019759	LOC106019759	TCONS_00113417
101792141	WDR86	TCONS_00069925,TCONS_00042427,TCONS_00020415,TCONS_00199122,TCONS_00211248,XR_002400224.2,TCONS_00002396,TCONS_00215762,TCONS_00217464,TCONS_00186170,TCONS_00047491,TCONS_00065847,TCONS_00046999
113845553	ARL16	XR_002401604.2,XR_002400385.2
101802370	LOC101802370	TCONS_00122971,XR_002405093.2,XR_002400385.2,TCONS_00200208
101799176	HM13	XR_002399285.2
101799718	PFDN1	XR_003498074.1
101790107	TXNDC16	TCONS_00069925,TCONS_00042427,TCONS_00020415,XR_002400224.2,TCONS_00002396,TCONS_00215762,TCONS_00217464,TCONS_00186170,TCONS_00047491,TCONS_00065847
101804818	ALDH18A1	TCONS_00176373,TCONS_00113417,XR_003500542.1
101805333	MTHFR	TCONS_00146925
101800961	PHACTR1	TCONS_00173001
101793513	UTP15	XR_003496198.1,XR_003492373.1,XR_003500542.1,TCONS_00014083,XR_003496644.1,TCONS_00078290
101802944	NPTX2	TCONS_00120181
101804899	MGP	XR_003500866.1
101802446	DRAM2	XR_003496198.1,TCONS_00176373,XR_002404930.2,XR_003492373.1,TCONS_00078290
101803152	GPR161	TCONS_00176373,TCONS_00113417,XR_003500542.1,TCONS_00063735
101794610	TH	TCONS_00152469
101804672	BMI1	TCONS_00113417
101792747	GPHN	XR_003498801.1
101795584	S100B	TCONS_00058768
101800952	PLCL1	TCONS_00113417,TCONS_00122971
101795323	VCAN	TCONS_00161164
101803531	RFTN1	XR_003496198.1,XR_003500861.1
101795981	GPC3	XR_001189916.3,TCONS_00085921,TCONS_00007046,TCONS_00085922
101804416	EFCAB3	TCONS_00211248
101799104	KDELC1	TCONS_00122971,XR_003492557.1,TCONS_00007046,XR_002400385.2
101802395	LOC101802395	TCONS_00182498
101792101	CHST10	TCONS_00176373,XR_003500542.1,TCONS_00191851
101795243	RHCG	XR_003495127.1,TCONS_00175574,XR_001189254.2,XR_002405093.2,TCONS_00085921,TCONS_00200208,TCONS_00148003
101791112	ADCY3	XR_003500542.1
101802215	PCNX2	TCONS_00182498,XR_002404930.2,TCONS_00078290,TCONS_00012417,TCONS_00191851
101790338	CMPK2	XR_003496198.1,TCONS_00176373,TCONS_00113417,XR_002404930.2,XR_003500542.1,TCONS_00191851
101792669	IP6K1	TCONS_00133625
101803415	TEKT4	XR_003500861.1
101799350	LDAH	XR_003496198.1
101797037	LOC101797037	TCONS_00187826
101803843	HSPA4	TCONS_00176373,XR_003500542.1
101797553	SHISA6	TCONS_00175574,TCONS_00085921,TCONS_00007046
101794366	AGPAT4	TCONS_00094433
101797500	LOC101797500	TCONS_00146925
113844867	GSE1	TCONS_00029353
101797203	LOC101797203	TCONS_00113417
101790439	IFNG	TCONS_00134669
101794030	RXRA	TCONS_00069925,TCONS_00042427,TCONS_00020415,XR_002400224.2,TCONS_00002396,TCONS_00215762,TCONS_00217464,TCONS_00186170,TCONS_00047491,TCONS_00065847,TCONS_00133625
101793144	ARMC4	TCONS_00215904,TCONS_00017891,TCONS_00161656,TCONS_00036591,TCONS_00039839,TCONS_00081754,TCONS_00058839,TCONS_00121281,TCONS_00196416,XR_001193163.3,TCONS_00042414
101802722	CDH4	TCONS_00175574
101804291	YRDC	TCONS_00175574,TCONS_00085921,TCONS_00200208
101792095	ARHGEF16	TCONS_00069925,TCONS_00042427,TCONS_00020415,XR_002400224.2,TCONS_00002396,TCONS_00215762,TCONS_00217464,TCONS_00186170,TCONS_00047491,TCONS_00065847,TCONS_00133625
101804517	CCNC	XR_003494220.1,XR_003496644.1
110352909	DTX3L	TCONS_00113417,XR_003500861.1
101804545	AZIN2	TCONS_00182498,TCONS_00063735
113842153	LOC113842153	XR_001186483.3,XR_003500367.1,XR_003501132.1,XR_003501126.1,TCONS_00198308,TCONS_00085915
101804000	CTU2	TCONS_00152469
101789424	BAK1	TCONS_00176373,XR_003500542.1,XR_003496644.1
101790547	ELOVL4	TCONS_00146925
101789459	ADD3	XR_001189916.3,TCONS_00085921
101791174	LOC101791174	XR_003493049.1
101800484	ST8SIA6	TCONS_00094433,XR_003497065.1,XR_003492669.1
101802995	CDH12	XR_003495127.1,XR_001189254.2,XR_002405093.2,XR_003497066.1,TCONS_00071219,TCONS_00200208
101799890	XPOT	XR_002404930.2,TCONS_00078290
101802364	MRAS	XR_002401604.2
101793408	LOC101793408	TCONS_00078287
113841198	LOC113841198	TCONS_00132439,TCONS_00034578
101802378	LOC101802378	XR_003495191.1,TCONS_00002966,TCONS_00035542,TCONS_00080380,XR_003497191.1,TCONS_00115054,TCONS_00131504,TCONS_00180557,TCONS_00189583,TCONS_00161655,TCONS_00086328,TCONS_00216215,TCONS_00012537,TCONS_00052369,TCONS_00082213,XR_001189917.2,TCONS_00199250,TCONS_00104471,XR_003497333.1,TCONS_00085920,TCONS_00213629,TCONS_00071216,TCONS_00068663,TCONS_00104668
101801392	C7H11orf58	TCONS_00078287,XR_002404930.2
101792244	APTX	XR_003500981.1
101803241	USP25	XR_003492700.1
101799106	FOXO4	TCONS_00024679
101790527	RGS9BP	XR_002404930.2,TCONS_00078290
101790126	C27H1orf116	TCONS_00161164
101795616	KIF17	TCONS_00176373,XR_003500542.1,TCONS_00172551
101796973	FASN	TCONS_00175574
101794795	TGFBR2	XR_003496198.1,TCONS_00176373,XR_003492373.1,XR_003500542.1,TCONS_00078290
101790498	JPT2	TCONS_00176373,TCONS_00113417,XR_003500542.1
101805427	LOC101805427	TCONS_00218779,TCONS_00081965,TCONS_00149728,XR_002398920.2,TCONS_00106762,TCONS_00052997,TCONS_00007469,TCONS_00205731,TCONS_00039767,TCONS_00214777,TCONS_00215761,TCONS_00193774,TCONS_00213499,XR_003495232.1,TCONS_00147918,TCONS_00207522,XR_003498594.1
101791458	TIAM2	TCONS_00182498
101791101	SENP8	XR_001186364.3
101801469	FAM13C	XR_001193465.3
101790975	IFNAR1	TCONS_00085921
101802458	GABRA3	TCONS_00094433
101796142	LOC101796142	TCONS_00182498,TCONS_00012417,TCONS_00191851
101792355	GJD2	XR_003500981.1,XR_002400385.2
101794063	ROPN1L	TCONS_00172551
101797076	C5	TCONS_00113417,XR_002404930.2,XR_003500542.1,TCONS_00063735,TCONS_00012417,TCONS_00191851
101804964	SGPL1	XR_003496198.1,TCONS_00078287,TCONS_00176373,XR_002404930.2,XR_003492373.1,XR_003500542.1,TCONS_00078290
101801153	TFB2M	TCONS_00182497
101799200	PBX3	TCONS_00146925
101799212	ADAMTS10	XR_002399285.2,TCONS_00161164
101802420	KCTD8	XR_003497610.1
101795528	CD81	XR_003496198.1,TCONS_00078287
101795757	LOC101795757	TCONS_00187826
113839776	LOC113839776	TCONS_00069925,TCONS_00042427,TCONS_00020415,XR_002400224.2,TCONS_00002396,TCONS_00215762,TCONS_00217464,TCONS_00186170,TCONS_00047491,TCONS_00065847
101795773	ADGRV1	XR_003494220.1
101793086	LOC101793086	TCONS_00002966,XR_003497191.1,TCONS_00131504,XR_003499083.1,TCONS_00012537
101795022	STAT1	TCONS_00113417,XR_003500861.1
106016586	LOC106016586	TCONS_00021319,TCONS_00122971,XR_003492557.1,XR_002400385.2
101793615	LOC101793615	TCONS_00211249
110353496	LOC110353496	XR_003492557.1,TCONS_00007046
101799910	EBAG9	XR_002404930.2,TCONS_00078290
101801167	MSI1	TCONS_00146925
113839656	LOC113839656	XR_001186906.3
101795452	ASF1A	XR_003496198.1,TCONS_00176373,XR_002404930.2,XR_003500542.1
101805398	LOC101805398	TCONS_00161164
101795347	LOC101795347	XR_001189916.3
101791118	HSD17B4	TCONS_00126116
101796430	ARL14EPL	TCONS_00205186,XR_002405089.2,TCONS_00098244
101797180	VTN	TCONS_00211248
101797657	SLC39A9	TCONS_00182498
101800237	A1CF	TCONS_00191851
101793561	LOC101793561	XR_001189916.3,TCONS_00042237,TCONS_00085921,TCONS_00085922
101800944	LOC101800944	XR_002404930.2
101796108	GDF10	TCONS_00175574,TCONS_00200208
101797462	HNRNPDL	XR_003500418.1
101802918	PECAM1	TCONS_00161164
101791350	SLC35F1	TCONS_00122971,XR_003492557.1,TCONS_00172551
101804725	TMED3	XR_002399285.2
101799702	OGFR	XR_003496198.1,XR_003492700.1,TCONS_00113417,XR_003500861.1
101802210	IGSF21	TCONS_00025000
101792836	REEP1	TCONS_00212304
101796480	DPYS	TCONS_00014083,XR_003496644.1
113845011	LOC113845011	TCONS_00211248
101804203	C2H8orf34	XR_003495127.1,TCONS_00149723,TCONS_00075831,XR_001189254.2,XR_003497066.1,TCONS_00011639,TCONS_00200208,TCONS_00148003
101789458	CARMIL2	TCONS_00173001
101796332	LHX6	TCONS_00176373,XR_003500542.1
101790414	DRC3	XR_002402547.2
101791655	TMEM126A	TCONS_00078287
101796906	GTF2A2	TCONS_00122971,XR_003492557.1,TCONS_00007046,XR_002400385.2
101796029	CD80	TCONS_00113417
110351393	SRGN	XR_001187701.3
101804442	ISCA1	XR_003496198.1,TCONS_00078287,XR_002404930.2,XR_003492373.1,XR_003500542.1,TCONS_00078290
101805455	ADSS	TCONS_00182498
101796089	LOC101796089	TCONS_00176373,TCONS_00113417,XR_003500542.1,TCONS_00172551
113845481	TMEM272	TCONS_00216225
101789425	GASK1A	TCONS_00024679
101797569	LOC101797569	TCONS_00176373,TCONS_00113417,XR_003500542.1,TCONS_00063735
101793516	RIPPLY3	TCONS_00078938,XR_003494221.1,TCONS_00157295,XR_003497215.1
101794503	PARK7	XR_002406043.2
101799085	AK4	TCONS_00146925
101792435	IMPA1	XR_002404930.2
101801011	PPHLN1	XR_003500861.1
101804664	RPL30	XR_003498074.1
101802690	TXNL1	TCONS_00172905
101801666	MAPKAPK3	XR_003496198.1,XR_003500861.1
101797906	IQCE	TCONS_00044399,XR_002402447.2
101796456	FSD2	XR_003492180.1,TCONS_00159338
101792860	TRAPPC11	XR_001190362.3
101798228	LOC101798228	XR_001193465.3,XR_002400385.2
101797616	LOC101797616	TCONS_00007046,XR_002400385.2
110351830	NPDC1	TCONS_00211248
101791509	ATP5F1E	XR_002401604.2,XR_001193465.3
101797762	TMEM165	TCONS_00012417,TCONS_00191851
113840983	LOC113840983	TCONS_00218456,TCONS_00132439
101804108	RWDD1	XR_003496198.1,XR_002404930.2
101798742	LOC101798742	XR_003496198.1,XR_003500542.1
101791587	TMED2	XR_003492700.1,XR_003492496.1
101802870	GMDS	XR_001189916.3
101796755	TCERG1	TCONS_00182498,TCONS_00063735
101794401	MRPS12	TCONS_00058511
101798916	SLC13A3	XR_002401604.2
101790806	CACNA2D3	TCONS_00113417
113841842	LOC113841842	TCONS_00218779,TCONS_00081965,TCONS_00149728,XR_003500866.1,XR_002398920.2,TCONS_00106762,TCONS_00052997,TCONS_00007469,TCONS_00205731,TCONS_00039767,TCONS_00214777,TCONS_00215761,TCONS_00193774,TCONS_00042240,TCONS_00213499,XR_003495232.1,TCONS_00147918,TCONS_00207522,XR_003498594.1
101804799	PPP1R16B	TCONS_00064167,TCONS_00041904,TCONS_00046999
106018882	RASSF1	TCONS_00029353
101791436	CCNH	XR_003500112.1
101792382	DHX58	TCONS_00176373,XR_003500542.1,TCONS_00063735,TCONS_00172551,TCONS_00078290
101803957	LOC101803957	XR_003492557.1,TCONS_00030633
101789438	CILP2	TCONS_00198309,XR_003494285.1,TCONS_00212753,TCONS_00056261
101805258	VEGFA	TCONS_00113417
101796258	POP1	TCONS_00176373,TCONS_00113417,XR_003500542.1,TCONS_00063735,TCONS_00191851
101801826	IL10	XR_003496198.1,TCONS_00176373,TCONS_00113417,XR_002404930.2,XR_003500542.1,TCONS_00063735,TCONS_00078290,TCONS_00191851
101791330	LOC101791330	XR_001189916.3,TCONS_00085921,TCONS_00085922,TCONS_00159338
101797056	PTBP1	TCONS_00132439
101804546	TOR1B	XR_002404930.2,TCONS_00012417,TCONS_00191851
101799082	TUBE1	TCONS_00014428
101792191	GREM2	TCONS_00175574,XR_001189254.2,XR_002405093.2,TCONS_00200208
101803642	SHMT2	TCONS_00175574,TCONS_00085921
101791980	LOC101791980	TCONS_00187826
101795736	LOC101795736	TCONS_00029353
101791663	LTBP1	TCONS_00113417
101794703	LOC101794703	TCONS_00122971
101796164	ITGA8	TCONS_00159338
101804880	HMGN3	TCONS_00122971
101798869	GPR119	TCONS_00133625
101790628	TTLL10	TCONS_00063735
101799005	EIF2A	TCONS_00030633
101792956	EIF6	TCONS_00113417,TCONS_00191851
101799480	UCHL1	TCONS_00113417
113840738	LOC113840738	TCONS_00195805
101790704	TMEM186	TCONS_00064226,XR_003499956.1,TCONS_00217393
101795709	TNIP2	TCONS_00176373,TCONS_00113417,XR_003500542.1,TCONS_00063735,TCONS_00172551
101803806	USP18	TCONS_00182497,TCONS_00063735,TCONS_00078290
101797769	LOC101797769	TCONS_00145506
101790371	DYSF	TCONS_00069925,TCONS_00042427,TCONS_00020415,XR_002400224.2,TCONS_00002396,TCONS_00215762,TCONS_00217464,TCONS_00186170,TCONS_00047491,TCONS_00065847,TCONS_00133625
101792364	LOC101792364	XR_002404930.2
101798315	VWA3A	XR_003492496.1
113840116	GNG10	XR_003500981.1
101804603	JCHAIN	TCONS_00122971
101799136	HSD17B7	XR_001189916.3
101794671	ADAM22	XR_002404930.2,TCONS_00078290
101790751	HSD11B2	TCONS_00149728,XR_003500866.1,TCONS_00147918
101799734	SH2D4B	XR_001187701.3,XR_003499956.1
101802909	LOC101802909	TCONS_00113417,TCONS_00012417,TCONS_00191851
101800523	FILIP1	TCONS_00007046,XR_002400385.2,TCONS_00200208
101791864	LGR5	XR_003495127.1,TCONS_00175574,XR_001189254.2,TCONS_00200208
101791546	ANGPTL3	XR_002399743.2
101801501	NEK9	TCONS_00069925,TCONS_00042427,TCONS_00020415,XR_002400224.2,TCONS_00002396,TCONS_00215762,TCONS_00217464,TCONS_00186170,TCONS_00047491,TCONS_00065847,TCONS_00133625
101795358	ACSBG1	TCONS_00021319,TCONS_00122971
101791401	LOC101791401	TCONS_00215904,TCONS_00007467,TCONS_00017891,TCONS_00161656,TCONS_00036591,TCONS_00039839,TCONS_00081754,TCONS_00058839,TCONS_00196416,TCONS_00073937,XR_001193163.3,TCONS_00042414
101798243	MEOX2	XR_001189916.3
101793119	BPNT1	TCONS_00176373,XR_002404930.2,XR_003500542.1,TCONS_00191851
113844341	LOC113844341	TCONS_00025000
113840621	BORCS8	TCONS_00017820,XR_003499961.1,TCONS_00014834,TCONS_00140117,TCONS_00052669,TCONS_00023146,TCONS_00202366,TCONS_00097232,TCONS_00002397,TCONS_00081805,TCONS_00054341,TCONS_00062517,TCONS_00115586,XR_003500858.1,TCONS_00076225,TCONS_00030967,XR_002405177.2,TCONS_00058678,XR_003496338.1,XR_002399342.2,TCONS_00125890,TCONS_00174384,XR_003497066.1,TCONS_00217824,TCONS_00079301,TCONS_00017577,TCONS_000…
101800512	ANKS1B	XR_003496198.1,XR_002404930.2,XR_003500542.1,TCONS_00078290
113842321	ARX	XR_001189916.3,TCONS_00175574,TCONS_00085921,TCONS_00007046,TCONS_00085922
101796369	KDM8	XR_003496198.1,XR_002404930.2,XR_003492373.1
101799055	HNRNPLL	TCONS_00012417,TCONS_00191851
101802043	THUMPD2	TCONS_00126116
101799579	LOC101799579	TCONS_00046999
101800268	SHOX	XR_003493224.1
101790084	MMP24	TCONS_00161164
101795970	EHHADH	XR_003494285.1,TCONS_00212753
101792639	NDUFB6	XR_002401604.2
101799583	RIT2	TCONS_00044399,TCONS_00041476,XR_003495727.1
101801940	SOCS1	XR_003496198.1,TCONS_00176373,XR_002404930.2,XR_003492373.1,XR_003500542.1,TCONS_00078290
101799340	PSD2	XR_001187702.3
101803170	LOC101803170	TCONS_00090766,TCONS_00100824,TCONS_00065168,TCONS_00200804,XR_002405065.2,TCONS_00052399,TCONS_00085923,TCONS_00066763,TCONS_00083329,TCONS_00085471,TCONS_00042826,TCONS_00173163,TCONS_00038425,XR_003494221.1,TCONS_00058355,XR_003497215.1,TCONS_00201850,TCONS_00215891,TCONS_00152462,XR_002404327.2,XR_216744.4
106016361	S100A10	TCONS_00052669,TCONS_00205186,XR_003500858.1,TCONS_00078070,TCONS_00161937
101796744	ELOVL2	TCONS_00017820,TCONS_00014834,TCONS_00140117,TCONS_00052669,TCONS_00023146,TCONS_00202366,TCONS_00097232,TCONS_00002397,TCONS_00081805,TCONS_00054341,TCONS_00115586,XR_003500858.1,TCONS_00076225,TCONS_00030967,XR_002405177.2,TCONS_00058678,XR_003496338.1,XR_002399342.2,TCONS_00125890,TCONS_00217824,TCONS_00079301,TCONS_00017577,TCONS_00161937,XR_003500076.1
110354595	LOC110354595	TCONS_00078070
101797963	CIAO2B	XR_003497065.1,XR_003493049.1,XR_003492669.1
101797237	PEPD	TCONS_00176373,XR_002404930.2,XR_003500542.1,TCONS_00191851
101804482	SPAG6	XR_003492669.1
XLOC_118969	XLOC_118969	TCONS_00113417
101803809	RGS2	XR_003499956.1,TCONS_00217393
101793377	TENM3	XR_002404930.2,TCONS_00191851
101799237	BUD23	XR_001189916.3
101799313	NDST4	TCONS_00122971
113839712	EFHD2	TCONS_00085921
101790586	CYTH4	TCONS_00113417
101794204	MICALL2	TCONS_00211249,TCONS_00014083,XR_003496644.1
101793972	ASB5	XR_003500981.1,TCONS_00122971,XR_002400385.2
101799982	FBLN5	XR_002404930.2,TCONS_00012417,TCONS_00191851
101794560	TBCA	TCONS_00113417
101799379	MANEA	XR_002402447.2
101804477	P2RX1	TCONS_00187251
101798943	SLC6A6	XR_002404930.2
101793748	NELL2	XR_002400385.2,TCONS_00200208
101790574	ADAMTS5	TCONS_00161164
113845406	LOC113845406	XR_003501012.1
101793497	ACTA2	TCONS_00064226,XR_003499956.1,TCONS_00011639,TCONS_00217393
101795656	ACTR3	TCONS_00172551
101791103	LOC101791103	TCONS_00161164
101793833	DPYD	TCONS_00182498,TCONS_00012417,TCONS_00191851
101790632	IMPG2	XR_002401549.2
101801655	SLC25A1	XR_002399285.2
101796218	LPL	TCONS_00175574,XR_003492557.1,TCONS_00007046,XR_002400385.2
101796591	LOC101796591	XR_003496198.1,TCONS_00176373,TCONS_00113417,XR_002404930.2,XR_003500542.1
101803639	LMAN1	XR_002404930.2,TCONS_00012417,TCONS_00191851
101796943	NLRC5	XR_003496198.1,TCONS_00078287,TCONS_00176373,XR_002404930.2,XR_003492373.1,XR_003500542.1,TCONS_00078290
101799600	GUCY1A1	TCONS_00113417,TCONS_00122971,TCONS_00172551
101801260	GCSH	XR_003496198.1,TCONS_00078287,TCONS_00176373,XR_002404930.2,XR_003492373.1,XR_003500542.1
101800102	KCNV1	XR_002404930.2
101794614	LOC101794614	TCONS_00012417,TCONS_00191851
101800153	IKBKE	TCONS_00176373,XR_003500542.1,TCONS_00063735,TCONS_00078290
101792335	NUB1	XR_003496198.1,TCONS_00113417,XR_003500861.1
101804920	LRRC8A	XR_003496198.1,TCONS_00078287
101796105	LOC101796105	TCONS_00182498,TCONS_00176373,XR_003500542.1,TCONS_00063735,TCONS_00078290,TCONS_00191851
101802893	MLLT1	TCONS_00012417
113843323	LOC113843323	TCONS_00218779,TCONS_00081965,TCONS_00149728,XR_002398920.2,TCONS_00106762,TCONS_00052997,TCONS_00007469,TCONS_00205731,TCONS_00039767,TCONS_00214777,TCONS_00215761,TCONS_00213499,XR_003495232.1,TCONS_00207522,XR_003498594.1
101797164	ABCB11	XR_002399285.2
101794905	TANGO6	TCONS_00126571
101791161	CPE	TCONS_00173001
101800792	STRADA	TCONS_00161164
101800998	LOC101800998	TCONS_00141064,TCONS_00062517,TCONS_00144742,TCONS_00001564,TCONS_00125890,XR_002404193.2,TCONS_00174384,XR_003495603.1
101797487	RPS2	XR_002401604.2
101793664	HGF	TCONS_00175574
101798168	TNFAIP6	TCONS_00146925
101798758	FADS2	TCONS_00113417
101800549	TIPARP	TCONS_00069925,TCONS_00042427,TCONS_00020415,TCONS_00199122,XR_002400224.2,TCONS_00002396,TCONS_00215762,TCONS_00217464,TCONS_00186170,TCONS_00047491,TCONS_00065847,TCONS_00133625
101789763	FHAD1	TCONS_00191851
101791719	IL2RB	TCONS_00146925
101789796	TUBGCP4	TCONS_00113417
101801886	ABHD3	XR_003497539.1,XR_003493224.1,TCONS_00085917
101797603	SLC35D2	XR_003492557.1,TCONS_00007046,XR_002400385.2
106020465	LOC106020465	TCONS_00122971,XR_002400385.2
101798621	SEPT6	TCONS_00175574
101804932	LOC101804932	XR_003500981.1,TCONS_00122971,XR_002405093.2,XR_002400385.2,TCONS_00200208
101798673	SGMS1	XR_003492700.1
113842707	LOC113842707	XR_003495127.1,TCONS_00175574,TCONS_00221249,XR_001189254.2,XR_002405093.2,XR_003497066.1,TCONS_00200208,TCONS_00148003
101800435	C1QTNF4	XR_003497202.1
101792013	INO80	TCONS_00161164
101794884	NDUFB5	XR_003492557.1
101801199	LSS	TCONS_00064226,XR_003499956.1,TCONS_00217393
101795031	MAIP1	TCONS_00122971
101804774	UNC5B	TCONS_00211248
101794567	UBE2Q2	TCONS_00174511
101795217	ACTN1	XR_003492180.1,TCONS_00159338
101793492	LOC101793492	XR_003496198.1,TCONS_00176373,TCONS_00113417,XR_003500542.1,TCONS_00063735,TCONS_00172551
101792387	LOC101792387	XR_002404930.2,TCONS_00012417,TCONS_00191851
101789612	SNED1	TCONS_00069925,TCONS_00042427,TCONS_00020415,TCONS_00211248,XR_002400224.2,TCONS_00002396,TCONS_00215762,TCONS_00217464,TCONS_00186170,TCONS_00047491,TCONS_00065847,TCONS_00133625,TCONS_00152469
101797764	FAM184B	XR_002402447.2
101793156	SEC61A2	TCONS_00176373,XR_003500542.1,TCONS_00191851
106016676	LOC106016676	TCONS_00064167,TCONS_00041904,TCONS_00046999
101795448	INHBA	XR_002399285.2
101798847	LOC101798847	TCONS_00187826
101800563	DNAJC10	XR_002404930.2,TCONS_00012417,TCONS_00191851
101793314	DRAM1	TCONS_00113417
101801848	SH3GL2	TCONS_00113417
101792865	NKAIN2	TCONS_00064226,TCONS_00175574,XR_003499956.1,TCONS_00217393
101799500	KLHL35	TCONS_00191851
101789416	HMBOX1	TCONS_00182498
101798850	SH3D19	TCONS_00029353,TCONS_00109966,TCONS_00182500
101793986	BRWD1	TCONS_00019618
113844458	CAMK2N2	TCONS_00161164
101797903	ACYP2	TCONS_00065276
101804594	COPE	TCONS_00113417
113840687	LOC113840687	XR_003494285.1,TCONS_00212753
101789956	ZDBF2	XR_002402447.2
101792799	ATP23	TCONS_00176373
101799960	RCAN1	TCONS_00191851
113842972	LOC113842972	TCONS_00113417,TCONS_00063735,TCONS_00012417,TCONS_00191851
101794246	LOC101794246	TCONS_00193178
101800471	TRAF3IP2	TCONS_00176373,XR_003500542.1,TCONS_00078290
101800945	GSPT1	TCONS_00176373,XR_003500542.1
101802868	PTGES2	XR_002404930.2,XR_003500542.1,TCONS_00191851
113839964	GHDC	TCONS_00069925,TCONS_00042427,TCONS_00020415,TCONS_00211248,XR_002400224.2,TCONS_00002396,TCONS_00215762,TCONS_00206676,TCONS_00217464,TCONS_00186170,TCONS_00047491,TCONS_00065847,TCONS_00024679,TCONS_00133625
101792694	MFAP5	XR_003496198.1,TCONS_00078287,TCONS_00176373,XR_002404930.2,XR_003500542.1
110354596	LOC110354596	TCONS_00215904,TCONS_00007467,TCONS_00017891,TCONS_00161656,TCONS_00036591,TCONS_00039839,TCONS_00081754,TCONS_00058839,TCONS_00196416,TCONS_00073937,XR_001193163.3,TCONS_00042414
113842901	BAALC	TCONS_00175574
101791257	MAPRE1	TCONS_00172551
106016000	LOC106016000	XR_003494220.1
113841776	LOC113841776	TCONS_00182500
101794468	NEK8	TCONS_00211248
101798678	NLGN4X	XR_003496198.1,TCONS_00113417,XR_003500542.1
110352566	LOC110352566	TCONS_00084101,XR_003501330.1,TCONS_00011312,XR_002404191.2,XR_003500747.1,TCONS_00015249,TCONS_00125048
101797117	PDZRN4	XR_003496198.1,TCONS_00176373,XR_002404930.2,XR_003500542.1,TCONS_00078290,TCONS_00191851
101803132	TFAP2E	TCONS_00218779,TCONS_00081965,TCONS_00149728,XR_003500866.1,XR_002398920.2,TCONS_00106762,TCONS_00052997,TCONS_00007469,TCONS_00205731,TCONS_00039767,TCONS_00214777,TCONS_00215761,TCONS_00193774,TCONS_00042240,TCONS_00213499,XR_003495232.1,TCONS_00147918,TCONS_00207522,XR_003498594.1
113841635	LOC113841635	TCONS_00134669
101798329	TBC1D24	XR_003492700.1,XR_003500861.1
101804330	CFAP221	XR_003499479.1
106014788	RNF135	XR_003496198.1,XR_002404930.2,XR_003500861.1
101800100	ZNF207	XR_003495191.1,TCONS_00002966,TCONS_00035542,TCONS_00080380,XR_003497191.1,TCONS_00115054,TCONS_00131504,XR_003499083.1,TCONS_00189583,TCONS_00161655,TCONS_00191071,TCONS_00216215,TCONS_00042237,TCONS_00012537,TCONS_00052369,TCONS_00082213,XR_001189917.2,XR_003492180.1,TCONS_00173616,TCONS_00199250,TCONS_00104471,XR_003497333.1,TCONS_00085920,TCONS_00213629,TCONS_00071216,TCONS_00068663,TCONS_001…
101796300	TNFAIP3	TCONS_00176373,XR_003500542.1,TCONS_00063735,TCONS_00172551
101799204	GCG	XR_003494220.1
101803772	ADNP2	XR_003493935.1
101795919	BTBD6	XR_002404930.2,TCONS_00078290
101799077	ATP6V1G3	TCONS_00012417
101804249	RPL37A	XR_001189916.3,TCONS_00085921
101799708	LHFPL6	TCONS_00199122,TCONS_00211249,TCONS_00058768,XR_003501399.1
101802348	LOC101802348	XR_003500861.1
101791407	COLEC10	TCONS_00017820,XR_003499961.1,TCONS_00014834,TCONS_00140117,TCONS_00052669,TCONS_00023146,TCONS_00202366,TCONS_00097232,TCONS_00002397,TCONS_00081805,TCONS_00054341,TCONS_00115586,TCONS_00076225,TCONS_00030967,XR_002405177.2,TCONS_00058678,XR_003496338.1,XR_002399342.2,TCONS_00125890,TCONS_00217824,TCONS_00079301,TCONS_00017577,XR_003500076.1
101804185	CEP95	TCONS_00044399,TCONS_00041476,XR_003495727.1
101803700	PSMB1	TCONS_00078287
101791564	LOC101791564	TCONS_00113417,TCONS_00012417,TCONS_00191851
101789505	LOC101789505	TCONS_00211248,TCONS_00152469
101805191	NELFA	XR_003500112.1
101804821	EIF3B	TCONS_00122971,XR_003492557.1,TCONS_00007046,XR_002400385.2
101791498	ABHD8	XR_001190362.3
101789834	CLINT1	TCONS_00176373,XR_002404930.2,XR_003500542.1
101801137	CKAP4	TCONS_00012417,TCONS_00191851
101799704	LOC101799704	XR_003499083.1,TCONS_00012537,XR_003492180.1
101805086	GALNT10	TCONS_00029353,TCONS_00182498
101799296	DNAH10	TCONS_00078287
113841028	LOC113841028	XR_001193465.3,XR_002400385.2
113840503	LOC113840503	TCONS_00069925,TCONS_00042427,TCONS_00020415,TCONS_00199122,XR_002400224.2,TCONS_00002396,TCONS_00215762,TCONS_00217464,TCONS_00186170,TCONS_00058768,TCONS_00047491,TCONS_00065847,TCONS_00133625
106017781	LYPD6	TCONS_00080380,TCONS_00191071,TCONS_00042237,XR_003492180.1,TCONS_00173616,TCONS_00085922
101793203	ZCCHC17	TCONS_00174511
101798117	YAP1	TCONS_00019618
101793230	ELMO2	TCONS_00080380,TCONS_00191071,TCONS_00042237,XR_003492180.1,TCONS_00173616,TCONS_00104471
101793009	ACAT2	TCONS_00175574,XR_003492557.1,TCONS_00007046
101792360	CZH18orf54	XR_002402253.2
101804746	PPCDC	TCONS_00069925,TCONS_00042427,TCONS_00020415,TCONS_00211248,XR_002400224.2,TCONS_00002396,TCONS_00215762,TCONS_00217464,TCONS_00186170,TCONS_00047491,TCONS_00065847,TCONS_00133625
101803341	RUNX2	TCONS_00078287
101797062	RTN4	TCONS_00175574
101791727	RTCA	XR_003500542.1,TCONS_00063735,TCONS_00172551
101792399	DLL4	XR_002404930.2,TCONS_00191851
101795482	MTERF3	XR_003496198.1,TCONS_00176373,TCONS_00113417,XR_002404930.2,XR_003500542.1,TCONS_00191851
101800065	TAF2	TCONS_00182498
101801930	ALOX5	XR_003497610.1
101795977	NDUFAF7	XR_003493935.1
101798251	OSBPL11	TCONS_00113417,TCONS_00063735
101800674	PLCXD3	TCONS_00161164
101797741	CLDN1	XR_003496198.1,TCONS_00113417
101803433	CCNA1	XR_001186483.3,XR_003500367.1,XR_003497065.1,XR_003493049.1,XR_003501132.1,XR_003501126.1,TCONS_00198308,TCONS_00085915
113844857	PML	TCONS_00176373,XR_003500542.1
113841200	LOC113841200	TCONS_00152469
101791016	EFCAB11	XR_003499961.1,TCONS_00014834,TCONS_00076225
101794780	MAST2	XR_003492557.1,TCONS_00007046
101800527	EFHD1	TCONS_00017814
101796249	REV3L	TCONS_00019618
101804987	BMP2K	XR_003495407.1
101804031	TEX36	TCONS_00083966
101795318	SAT1	TCONS_00182497
101792645	PIM3	XR_002404930.2
101804155	IL1RAPL1	XR_003496198.1,TCONS_00113417
101801175	SLCO4A1	TCONS_00172551
101801210	LOC101801210	XR_002402447.2
101792575	USP44	TCONS_00021319,TCONS_00113417
101794609	TYW3	XR_002404930.2,TCONS_00078290,TCONS_00191851
101801169	GPX7	XR_003496198.1,XR_002404930.2
101796664	CD99	TCONS_00172905,TCONS_00172551
101791216	NDUFA4	TCONS_00122971,XR_002400385.2
101790939	POU2AF1	XR_003496765.1
101802686	ADTRP	TCONS_00146925
101790872	TRANK1	XR_003496198.1,TCONS_00078287
101798296	RPAIN	XR_003496644.1
101789567	DDX58	TCONS_00113417
101792263	TTC27	TCONS_00175574,TCONS_00200208
101792074	NTNG1	XR_003492700.1
101800921	LOC101800921	XR_002404930.2,TCONS_00012417,TCONS_00191851
101803215	ANKRD49	TCONS_00034578
101803352	CD74	TCONS_00198309
101789809	SMOX	TCONS_00176373,XR_002404930.2,XR_003500542.1,TCONS_00078290
113845256	LOC113845256	TCONS_00069925,TCONS_00042427,TCONS_00020415,XR_002400224.2,TCONS_00002396,TCONS_00215762,TCONS_00217464,TCONS_00186170,TCONS_00047491,TCONS_00065847,TCONS_00133625
101792913	ETFRF1	TCONS_00018036,TCONS_00141064,TCONS_00144742,XR_003499483.1,TCONS_00001564,XR_002404193.2,XR_003495603.1
101802478	ZGRF1	XR_002402447.2
101797635	MITD1	XR_003496198.1,TCONS_00176373,TCONS_00113417,XR_002404930.2,XR_003500542.1,TCONS_00078290,TCONS_00191851
101796038	MALSU1	XR_003492557.1,TCONS_00172551
101795951	TTC3	TCONS_00187826,XR_001193465.3
101791236	MAP3K14	TCONS_00078287
101796639	TM6SF1	TCONS_00113417,TCONS_00122971
101803397	FHL2	TCONS_00175574
106017233	SDF2	TCONS_00175574
101798734	AANAT	TCONS_00182497
101803794	CACNA1I	TCONS_00025000
101799001	CCN1	TCONS_00012417,TCONS_00191851
106017617	ARF5	TCONS_00175574
101800526	CTRL	TCONS_00134669
101791778	RILPL2	XR_003496198.1,TCONS_00113417,XR_002404930.2,XR_003500542.1,TCONS_00078290,TCONS_00191851
101802056	MED12L	TCONS_00012417,TCONS_00191851
101794226	FAM83B	TCONS_00044399,XR_002402447.2
101796579	LOC101796579	TCONS_00211248
101792941	SRP14	XR_003496198.1,TCONS_00176373,XR_003500542.1
101794860	PSAT1	TCONS_00176373,XR_003500542.1,TCONS_00172551
101796678	ERAP1	XR_002401604.2
101789692	TLR1-A	TCONS_00187826
110354800	LOC110354800	TCONS_00175574,TCONS_00007046,TCONS_00200208
101802643	C1H2orf40	TCONS_00069925,TCONS_00042427,TCONS_00020415,XR_002400224.2,TCONS_00002396,TCONS_00215762,TCONS_00217464,TCONS_00186170,TCONS_00047491,TCONS_00065847,TCONS_00133625,TCONS_00152469
101796372	METAP2	TCONS_00191851
101796616	CPNE2	XR_003498075.1
101789552	ATG3	TCONS_00078287
101801855	GALNT2	XR_003492700.1
101801662	RPL27A	TCONS_00048307
101791455	TMOD1	TCONS_00212304
101803903	PALMD	XR_003500981.1,XR_001186483.3,XR_003493049.1,TCONS_00122971
101790483	RASGRP3	TCONS_00217823
101798013	MPC1	TCONS_00176373,TCONS_00113417,XR_003500542.1
101803859	TMC3	TCONS_00175574,TCONS_00200208
101804777	PKD1	TCONS_00069925,TCONS_00042427,TCONS_00020415,XR_002400224.2,TCONS_00002396,TCONS_00215762,TCONS_00217464,TCONS_00186170,TCONS_00047491,TCONS_00065847,TCONS_00133625
101790727	FRMD1	TCONS_00175574
101800866	LUZP2	XR_003497202.1
101801493	NR4A2	TCONS_00182498,XR_003500542.1
101799004	GGT5	XR_003496198.1,TCONS_00113417,XR_002404930.2,TCONS_00191851
101794811	PLD5	XR_003498801.1
101790909	LOC101790909	TCONS_00143554
101802937	LOC101802937	TCONS_00176373,XR_003500542.1
113845762	LOC113845762	XR_002404930.2,XR_003492373.1,TCONS_00078290
101792372	AKAP13	TCONS_00134669
101791827	LMCD1	TCONS_00064226,XR_001187701.3,XR_003499956.1,TCONS_00085922,TCONS_00217393,TCONS_00159338
101801522	DIO3	TCONS_00182498,XR_002404930.2,XR_003500542.1,TCONS_00078290,TCONS_00012417,TCONS_00191851
101798761	RILP	XR_001190362.3
101798149	RPN2	TCONS_00113417
101791464	MND1	TCONS_00217683
101791567	IGSF5	TCONS_00132439
101801185	RASD1	TCONS_00182497
106019410	CTXND1	XR_001189916.3,TCONS_00042237,XR_001187701.3,XR_003499956.1,TCONS_00085921,TCONS_00085922
101790841	NDUFV2	TCONS_00019618
101800429	LOC101800429	XR_003496198.1,TCONS_00176373,TCONS_00113417,XR_002404930.2,XR_003500542.1,TCONS_00191851
101801637	COMTD1	TCONS_00191851
101805106	SSR1	XR_003496198.1,TCONS_00176373,TCONS_00113417,XR_003500542.1,TCONS_00191851
113841504	LOC113841504	XR_003501238.1,TCONS_00100021,TCONS_00132439
101797733	DRD1	XR_001189916.3,TCONS_00064226,XR_001187701.3,XR_003499956.1,TCONS_00085921,TCONS_00085922,TCONS_00217393,TCONS_00159338
101802351	ADAMTSL2	TCONS_00012417,TCONS_00191851
101790650	LRP5	XR_003494220.1
101790101	MOCOS	XR_003492700.1
101792663	PSME3	TCONS_00175574,TCONS_00085921,TCONS_00085922
101795152	SYDE2	TCONS_00067886
101798418	LOC101798418	TCONS_00218779,TCONS_00081965,TCONS_00149728,XR_002398920.2,TCONS_00106762,TCONS_00052997,TCONS_00007469,TCONS_00205731,TCONS_00039767,TCONS_00215761,TCONS_00213499,XR_003495232.1,TCONS_00207522,XR_003498594.1
101804642	DRAXIN	TCONS_00198309,XR_003494285.1
101803624	KIAA0232	TCONS_00126571
113843862	RPRM	TCONS_00205186,TCONS_00098244
101800376	GPHB5	XR_003496644.1
101799844	SLC5A12	XR_003495127.1,TCONS_00064226,TCONS_00175574,XR_001189254.2,XR_003499956.1,TCONS_00085921,TCONS_00011639,TCONS_00200208,TCONS_00217393
101798696	CXCR5	XR_002401019.1
101799112	FAM120B	XR_002401604.2,XR_002400385.2
101800087	LMNB1	XR_002404930.2,TCONS_00191851
101792649	ATP6V1G1	XR_001193465.3
101797430	OSBPL3	XR_002404930.2,TCONS_00012417,TCONS_00191851
101800187	LOC101800187	XR_003500542.1,TCONS_00063735
101789868	PXK	XR_003496198.1,TCONS_00113417
101790681	LOC101790681	TCONS_00069925,TCONS_00042427,TCONS_00020415,XR_002400224.2,TCONS_00002396,TCONS_00215762,TCONS_00217464,TCONS_00186170,TCONS_00047491,TCONS_00065847
101802787	RAB31	TCONS_00131590
101801966	LSM5	TCONS_00200208
101804711	MME	XR_003498801.1
101790067	GLOD4	TCONS_00146925
101802707	LOC101802707	TCONS_00025000
101804939	AGTR1	XR_001186483.3,XR_003497065.1,XR_003493049.1,TCONS_00085915,XR_003492669.1
101794631	LOC101794631	TCONS_00152469
101801353	WWP2	TCONS_00133625,TCONS_00152469
101799653	GBGT1	TCONS_00187913
101792028	IMPAD1	TCONS_00182498
101795395	UMPS	XR_003495354.1
101791675	RNF19A	XR_003496198.1,XR_003492373.1,TCONS_00078290
101803558	DDO	TCONS_00206676,TCONS_00057587,TCONS_00024679
101803747	EFHC2	TCONS_00215904,TCONS_00007467,TCONS_00017891,TCONS_00161656,TCONS_00036591,XR_001186359.3,TCONS_00039839,TCONS_00058839,TCONS_00196416,TCONS_00073937,XR_001193163.3,TCONS_00042414
101799984	RFTN2	XR_001189916.3,TCONS_00042237,TCONS_00085922,TCONS_00159338
101803142	PLA2G12B	TCONS_00058504
101797124	MEIOB	XR_002404930.2,TCONS_00191851
101801054	C7H2orf88	TCONS_00146925
101794713	BLK	TCONS_00146925
101797204	LOC101797204	XR_001190362.3
101799472	RALGDS	XR_002400224.2
101801191	ENTPD1	TCONS_00113417
113842388	C1H12orf73	XR_002401604.2,XR_001193465.3
101801780	ARPC1A	TCONS_00175574,TCONS_00085921,TCONS_00085922
101797202	LOC101797202	TCONS_00161164
101793430	IGFBP7	TCONS_00159338
101804153	FAXC	XR_002404930.2
101802522	LOC101802522	TCONS_00215904,TCONS_00017891,TCONS_00161656,TCONS_00036591,TCONS_00039839,TCONS_00081754,TCONS_00058839,TCONS_00196416,XR_001193163.3,TCONS_00042414
XLOC_116947	XLOC_116947	TCONS_00012417
101798214	MMRN2	XR_002399285.2
101791686	CCDC88C	XR_003500418.1
113845203	SRA1	TCONS_00221249
113840458	LOC113840458	XR_001186483.3,XR_003500367.1,XR_003501132.1,XR_003501126.1,TCONS_00198308,TCONS_00085915
101790249	ANXA1	TCONS_00146925
101796384	SIL1	TCONS_00198309
101790867	RAP1GAP2	TCONS_00007046
113844134	LOC113844134	XR_003494372.1
101802838	SAR1B	XR_002404930.2
101803013	CCL20	TCONS_00146925
113842971	LOC113842971	XR_003496198.1,TCONS_00176373,XR_002404930.2,XR_003492373.1,TCONS_00078290
113841765	LOC113841765	TCONS_00113417,XR_003500542.1,TCONS_00191851
101794120	MRS2	TCONS_00176373
101793421	MARK1	TCONS_00113417
101799514	AMOTL2	TCONS_00012417,TCONS_00191851
101799187	EMC3	XR_003492557.1
101796809	LOC101796809	XR_003496198.1,XR_002404930.2,TCONS_00191851
101791971	POLI	XR_003492700.1
110351700	ERG28	TCONS_00175574
101789865	LOC101789865	XR_002399285.2
101793263	BIRC2	TCONS_00021319,XR_003496198.1,XR_003492373.1
113842428	LOC113842428	TCONS_00090766,TCONS_00100824,TCONS_00065168,TCONS_00200804,TCONS_00028933,XR_002405065.2,TCONS_00052399,TCONS_00085923,TCONS_00066763,XR_001193186.3,TCONS_00083329,TCONS_00085471,TCONS_00042826,TCONS_00173163,TCONS_00038425,TCONS_00058355,XR_003497215.1,TCONS_00201850,TCONS_00215891,TCONS_00152462,XR_002404327.2,XR_216744.4
101789601	RNF122	XR_002401604.2
101797680	TAP1	TCONS_00063735,XR_001190362.3,TCONS_00172551
101800076	IFIH1	XR_003496198.1,TCONS_00078287,TCONS_00176373,XR_002404930.2,XR_003500542.1
101794066	IGSF11	XR_003494372.1
101796648	UTS2B	TCONS_00080380,TCONS_00191071,TCONS_00042237,XR_003492180.1,TCONS_00173616
101803169	CLEC3B	XR_001189916.3,TCONS_00064226,TCONS_00175574,XR_001187701.3,XR_003499956.1,TCONS_00085921,TCONS_00085922,TCONS_00217393,TCONS_00159338
101789879	IRF2	XR_003492373.1
113841563	LOC113841563	TCONS_00211248,TCONS_00152469
113845594	MEX3D	TCONS_00069925,TCONS_00042427,TCONS_00020415,TCONS_00199122,XR_002400224.2,TCONS_00002396,TCONS_00215762,TCONS_00217464,TCONS_00186170,TCONS_00058768,TCONS_00047491,TCONS_00065847,TCONS_00133625
101797563	ING1	TCONS_00113417
101796197	LOC101796197	TCONS_00029353
101804257	LOC101804257	TCONS_00146925,TCONS_00012417
101796414	LMOD3	TCONS_00221249,TCONS_00148003
110352917	LOC110352917	TCONS_00098244
101793285	FABP7	TCONS_00122971
113841521	LOC113841521	TCONS_00211249
101796428	VAT1L	XR_002404930.2
101795608	TLCD2	XR_001190362.3
101804363	TMCC3	XR_002399285.2,TCONS_00161164
101803805	BMF	TCONS_00175574,TCONS_00085921,TCONS_00200208
101796277	ASMT	TCONS_00012417
113844165	LOC113844165	TCONS_00175574,TCONS_00085921,TCONS_00007046,TCONS_00085922,TCONS_00200208,TCONS_00148003
101797788	LOC101797788	TCONS_00182498,TCONS_00012417
101793397	REXO5	TCONS_00126116,TCONS_00221249
101795149	LOC101795149	TCONS_00182498
101799752	LIPG	XR_001189916.3,TCONS_00042237,TCONS_00085922
113844283	TNFSF4	XR_002404930.2,XR_003500542.1,TCONS_00078290,TCONS_00012417,TCONS_00191851
101795028	NR4A3	TCONS_00014083,XR_003496644.1
101796239	IGF2BP3	XR_003500981.1,XR_003492557.1
101802265	SLC1A7	TCONS_00132349
101791130	ECD	XR_003500112.1,XR_003496765.1
101790743	SLC17A6	TCONS_00217823,XR_001186483.3,XR_003497065.1,XR_003493049.1,TCONS_00085915,XR_003492669.1
101795636	OXTR	TCONS_00122971,XR_002405093.2,TCONS_00200208
101799039	OLFML1	TCONS_00161164
101800140	GALNT6	TCONS_00056261,TCONS_00173001
101797300	CKMT2	XR_003492557.1,TCONS_00007046
101796060	LAPTM4B	XR_002401604.2
113843275	POU3F2	TCONS_00094433,XR_003492669.1
101790310	LATS2	XR_003498074.1
101792246	LRRC14B	XR_003495127.1,TCONS_00221249,XR_001189254.2,XR_003497066.1,TCONS_00011639,TCONS_00200208,TCONS_00148003
101796643	LOC101796643	XR_003496198.1,XR_002404930.2
101800550	SMCO4	XR_003496198.1,TCONS_00113417
101789961	LOC101789961	TCONS_00012417,TCONS_00191851
101799612	CPT1A	TCONS_00085921
101794209	TMCO3	TCONS_00176373,XR_002404930.2,TCONS_00191851
101796096	LOC101796096	TCONS_00193774,TCONS_00213499
113842551	LOC113842551	TCONS_00113417,XR_003500542.1,TCONS_00172551
101789622	YEATS4	TCONS_00146925
101792908	PLEKHM1	XR_001190362.3
106018144	TMEM74	TCONS_00175574
101796545	SH3BP2	TCONS_00021319
101792790	LOC101792790	TCONS_00146925
101801907	FNIP2	TCONS_00176373,XR_003500542.1,TCONS_00063735,TCONS_00078290
101804709	NR0B1	XR_003497784.1
101803225	TAPBPL	XR_003496198.1,TCONS_00078287,TCONS_00176373,XR_002404930.2,XR_003500542.1
101805365	BID	TCONS_00069925,TCONS_00042427,TCONS_00020415,TCONS_00211248,XR_002400224.2,TCONS_00002396,TCONS_00215762,TCONS_00217464,TCONS_00186170,TCONS_00047491,TCONS_00065847,TCONS_00133625
101798011	LOC101798011	XR_003500981.1,XR_001186483.3,XR_003493049.1,TCONS_00122971
101792566	HIP1R	TCONS_00182498
101797577	SCPEP1	XR_002404930.2
101789529	SNX3	TCONS_00113417,TCONS_00200208
101791832	ATP5PB	XR_003492557.1,TCONS_00007046
101795484	2021-03-02	TCONS_00152469
101795552	LOC101795552	XR_003498801.1
101794032	LRP2BP	TCONS_00215913
113839920	LOC113839920	TCONS_00019618
101793088	PELI2	TCONS_00113417,TCONS_00063735
101794779	PTCD2	XR_002401549.2
101801806	RBBP8NL	TCONS_00012417
101797519	LOC101797519	TCONS_00113417
113843589	LOC113843589	XR_002404930.2,TCONS_00012417,TCONS_00191851
101800441	LOC101800441	XR_003492496.1
101797618	CASZ1	TCONS_00012417
101805354	SLC9A3R2	TCONS_00046999
101793407	TENT5C	TCONS_00200208
101798173	UBE2J1	TCONS_00021319
101792088	HINT3	XR_002402447.2
101800634	FAM91A1	XR_001190362.3
101800861	OXCT1	TCONS_00086754
113843763	FKBP3	XR_003492557.1,TCONS_00007046
101802321	DUSP7	TCONS_00046999
113841056	LOC113841056	TCONS_00021319,TCONS_00122971,XR_002400385.2
101796032	NSMCE1	XR_003500542.1,XR_003496644.1
101802656	VAV2	TCONS_00046999
101796366	RASGEF1A	TCONS_00146925
101799155	FOSL2	TCONS_00085922
101796978	TMEM182	XR_003500981.1
101791011	LOC101791011	TCONS_00161164
113840214	LOC113840214	TCONS_00197825,XR_003497539.1
101790952	LOC101790952	XR_003496198.1,TCONS_00113417,XR_002404930.2,XR_003492373.1,XR_003500542.1,TCONS_00078290,TCONS_00191851
101798922	CMIP	TCONS_00199122
101802234	KCTD3	TCONS_00175574,TCONS_00085921,TCONS_00200208
101802235	LOC101802235	XR_001186906.3
113845380	LOC113845380	TCONS_00122971,XR_003492557.1,TCONS_00007046,XR_002400385.2
101792767	LRRN1	XR_002404930.2,TCONS_00078290
101800190	LOC101800190	XR_003500866.1,TCONS_00147918
101800200	LOC101800200	TCONS_00122971
101798018	KIAA1549	TCONS_00064167
101803310	LRP3	XR_003492187.1,XR_003496198.1,XR_003492700.1,XR_003500861.1
101799262	GNAZ	XR_003496198.1,XR_002404930.2,TCONS_00078290
113839610	MFAP3L	XR_003500542.1,TCONS_00063735,TCONS_00078290
101802974	EPSTI1	XR_003496198.1,TCONS_00113417
101805050	LOC101805050	TCONS_00214777,TCONS_00193774,TCONS_00042240,TCONS_00213499
101790954	PPIL4	TCONS_00017814,XR_003498075.1
101795071	LOC101795071	TCONS_00024679,TCONS_00133625
113841038	LOC113841038	TCONS_00078938
101803849	RAD54L2	TCONS_00069925,TCONS_00042427,TCONS_00020415,XR_002400224.2,TCONS_00002396,TCONS_00215762,TCONS_00217464,TCONS_00186170,TCONS_00047491,TCONS_00065847
101794442	IARS2	TCONS_00182497,TCONS_00182498,TCONS_00063735
101789772	TTLL6	TCONS_00175574
101793169	LAMP3	XR_003492700.1,XR_003500861.1
101800982	LOC101800982	TCONS_00120181
101795542	SRCIN1	TCONS_00025000
101800419	WDCP	XR_003498075.1
101790367	IP6K3	TCONS_00007046,XR_002400385.2
101804369	ALKBH1	TCONS_00011639,TCONS_00148003
101798388	MGST2	TCONS_00191851
101805064	SEC63	XR_003500542.1,TCONS_00063735
101790824	LOC101790824	XR_002399285.2
101795032	LOC101795032	TCONS_00172551
101798318	U2AF1	XR_003496198.1,XR_002404930.2,XR_003492373.1,TCONS_00078290
113844787	COG4	TCONS_00152469
101794597	NCF4	TCONS_00113417
101797576	LOC101797576	TCONS_00044399,TCONS_00028933,TCONS_00041476,XR_003495727.1
101796237	STMP1	TCONS_00078287
101793247	HIF1A	TCONS_00161164
101796217	DOCK4	TCONS_00212753
101794144	SDC4	XR_003500542.1,TCONS_00014083,XR_003496644.1,TCONS_00078290
101800809	CREBBP	TCONS_00041904
101796775	ACTR3B	XR_002405093.2,TCONS_00200208
101804531	MYO16	XR_003500981.1,TCONS_00122971,XR_003492557.1,TCONS_00007046,XR_002400385.2
101792259	DHRS3	TCONS_00175574,TCONS_00200208
101793236	AIG1	TCONS_00176373,XR_003500542.1,TCONS_00063735,TCONS_00172551,TCONS_00078290
113839865	MLLT11	XR_001189916.3,TCONS_00085921
106018883	SMIM4	XR_003500981.1,TCONS_00122971,XR_003492557.1,XR_002400385.2
101793363	ECE1	TCONS_00069925,TCONS_00042427,TCONS_00020415,TCONS_00211248,XR_002400224.2,TCONS_00002396,TCONS_00215762,TCONS_00217464,TCONS_00186170,TCONS_00047491,TCONS_00065847,TCONS_00133625,TCONS_00152469
101796094	RBP5	XR_001190362.3
101797937	MOB3B	XR_002399285.2
101790315	ANKRD16	TCONS_00012417,TCONS_00191851
101804910	COL4A1	TCONS_00148133
101800011	COL12A1	TCONS_00159338
101800903	RPL18A	XR_002401604.2
101792103	LOC101792103	TCONS_00012417
101789724	PARP9	XR_003492700.1
101793580	TDRD7	XR_003492700.1
101792114	LLGL1	TCONS_00152469
101799962	CASP7	TCONS_00122971,XR_003492557.1,TCONS_00007046,XR_002400385.2
113839993	TAC3	XR_003495127.1,TCONS_00011902,XR_001189254.2,XR_002405093.2,XR_003497066.1,TCONS_00071219,TCONS_00200208
101790135	PTGS2	TCONS_00007046
101795093	PHOSPHO1	XR_003494372.1
101797174	ELF1	TCONS_00199122,TCONS_00172903
101790642	LOC101790642	TCONS_00113417,TCONS_00191851
101795565	LOC101795565	XR_003496198.1,TCONS_00113417
101801863	FADD	XR_002404930.2
101792423	DYNLL2	XR_002404930.2,TCONS_00191851
101794150	SLC12A4	XR_003492700.1
101804613	SYN3	XR_003498801.1
101791817	DPY19L4	XR_003498074.1
101793473	TMEM132D	TCONS_00175574
101804141	LOC101804141	XR_002399285.2
101801325	PTPMT1	TCONS_00100021,TCONS_00132439
113841829	LOC113841829	TCONS_00218779,TCONS_00081965,TCONS_00149728,XR_003500866.1,XR_002398920.2,TCONS_00106762,TCONS_00052997,TCONS_00007469,TCONS_00205731,TCONS_00039767,TCONS_00214777,TCONS_00215761,TCONS_00193774,TCONS_00042240,TCONS_00213499,XR_003495232.1,TCONS_00147918,TCONS_00207522,XR_003498594.1
101800079	DKC1	XR_003492557.1,TCONS_00007046
101803646	ZC3H12A	TCONS_00176373,TCONS_00113417,XR_003500542.1,TCONS_00172551
101804514	CYTL1	XR_003500981.1,TCONS_00122971,XR_003492557.1,XR_002400385.2
101790254	KCNH5	TCONS_00161447,TCONS_00205186,TCONS_00098244,TCONS_00081724
101800449	LOC101800449	TCONS_00113417,XR_003500542.1,TCONS_00063735
113843803	TMEM251	TCONS_00172551
101799292	MXRA7	TCONS_00085921,TCONS_00085922
101797546	RBMS1	TCONS_00019618
101797184	CALCOCO2	TCONS_00122971,XR_003492557.1
101796982	CYGB	TCONS_00182498,TCONS_00176373,XR_003500542.1,TCONS_00063735,TCONS_00172551,TCONS_00078290
101800480	ST8SIA2	TCONS_00122971,XR_002405093.2,TCONS_00200208
101795379	PGM5	XR_002400385.2
101799911	PLIN2	TCONS_00175574
101790661	LOC101790661	TCONS_00211248,TCONS_00058768
101800777	NEDD4L	TCONS_00182500
101805283	LHFPL3	TCONS_00113417,TCONS_00191851
101795732	MOB3C	TCONS_00014083,XR_003496644.1
101797746	MTNR1A	XR_001189916.3,TCONS_00064226,TCONS_00175574,XR_003499956.1,TCONS_00085921,TCONS_00085922,TCONS_00217393
101800746	SSR3	XR_003492557.1
101798692	PLCG1	TCONS_00152469
110352461	CHCHD5	TCONS_00175574,XR_003492557.1,TCONS_00085921,TCONS_00007046,XR_002400385.2
113839771	LOC113839771	TCONS_00176373,TCONS_00113417,XR_003500542.1,TCONS_00063735
101795331	FLT1	XR_003492700.1
101802769	REG4	TCONS_00051438
101794216	TMTC1	XR_002402253.2
113843447	PYURF	XR_003496198.1,TCONS_00176373,XR_002404930.2,XR_003500542.1,TCONS_00078290,TCONS_00191851
101803070	NDUFS4	TCONS_00069925,TCONS_00042427,TCONS_00020415,TCONS_00002396,TCONS_00215762,TCONS_00217464,TCONS_00186170,TCONS_00047491,TCONS_00065847
101797086	IL12RB1	TCONS_00187826
101790558	PLAT	TCONS_00175574,TCONS_00085921,TCONS_00007046,XR_002400385.2
101795715	ACTR2	TCONS_00175574
101795300	TUBB4B	TCONS_00113417
101799097	CD274	XR_003496198.1,TCONS_00176373,XR_002404930.2,XR_003492373.1,XR_003500542.1,TCONS_00078290
101790638	TWSG1	TCONS_00012417
101796697	ACVR1B	TCONS_00069925,TCONS_00042427,TCONS_00020415,TCONS_00002396,TCONS_00215762,TCONS_00217464,TCONS_00186170,TCONS_00047491,TCONS_00065847
101802159	LOC101802159	TCONS_00161164
101789426	PDE4B	TCONS_00113417,TCONS_00063735
101802636	COL10A1	TCONS_00212304
101801069	RSL1D1	XR_003496198.1,TCONS_00078287,XR_002404930.2,XR_003500542.1,XR_003496644.1,TCONS_00078290
101804211	GRP	TCONS_00217823
101803204	LRCH3	TCONS_00221249
101789971	DRC1	TCONS_00182498,XR_003500542.1,TCONS_00063735,XR_001190362.3
101791051	MFN2	TCONS_00176373,XR_002404930.2,XR_003500542.1,TCONS_00078290
101798768	CHRDL2	TCONS_00012417
101797010	ATP5MC1	TCONS_00122971,XR_002405093.2,TCONS_00200208
101792375	NFS1	TCONS_00176373,XR_002404930.2,XR_003500542.1,TCONS_00078290,TCONS_00191851
101792728	PTAFR	TCONS_00146925
101801448	CCDC14	XR_002404930.2
113845652	FGF22	TCONS_00175574,TCONS_00085921
113845365	SLC35E4	TCONS_00126571,XR_001190362.3
101795303	TF	TCONS_00007046,XR_002400385.2
101790326	RSBN1L	TCONS_00161164
101790362	PSTPIP1	XR_003496198.1,XR_002404930.2,XR_003492373.1,TCONS_00078290
101803870	LOC101803870	TCONS_00126571,XR_001190362.3
101802095	CAPZB	TCONS_00113417
101794851	RAD23B	XR_002400385.2
101801265	C1H21orf91	TCONS_00217643
101793760	MRPS31	XR_003494220.1
101797052	LOC101797052	TCONS_00012417,TCONS_00191851
110351185	LOC110351185	TCONS_00012417
101797299	DYNC1LI1	TCONS_00176373,XR_003500542.1,TCONS_00078290,TCONS_00191851
101792177	EPHA3	TCONS_00182498,TCONS_00126571
101791308	DNAJC9	TCONS_00191851
101796896	SLCO4C1	TCONS_00021319,TCONS_00122971,XR_003492557.1
101796291	RNF20	XR_003492180.1
101798213	GRIP2	TCONS_00012417,TCONS_00191851
101805477	TMEM106A	XR_003496198.1,XR_002404930.2,XR_003492373.1,TCONS_00078290
XLOC_121947	XLOC_121947	TCONS_00044399,TCONS_00028933,TCONS_00041476,XR_003495727.1
101793135	LOC101793135	TCONS_00136440
101791578	C5H11orf49	XR_002399285.2
101797726	SHPK	XR_003496198.1,XR_002404930.2,XR_003492373.1
113841446	LOC113841446	TCONS_00182498
101796557	VTI1B	TCONS_00021319
101798144	MAN2C1	XR_001190362.3
101799894	BCL6	XR_003500542.1,XR_003496644.1,TCONS_00078290
101800637	RNF150	TCONS_00078287
101791352	RSAD2	XR_003496198.1,TCONS_00078287,TCONS_00176373,XR_002404930.2,XR_003492373.1,XR_003500542.1,TCONS_00078290
101794604	STT3B	TCONS_00182498
101790327	TMEM220	TCONS_00175574,XR_003499956.1
101791258	JADE2	TCONS_00046999
101802098	RERGL	TCONS_00014083,XR_003496644.1,TCONS_00078290
101797303	CLTCL1	TCONS_00007046
101800417	ANKRD6	XR_003496198.1,TCONS_00176373,XR_002404930.2,XR_003500542.1,TCONS_00078290,TCONS_00191851
101791769	MAP3K8	TCONS_00021319,XR_003496198.1,XR_003500861.1
101795021	LMX1A	TCONS_00182497,TCONS_00182498,TCONS_00109966
101791779	C1S	TCONS_00122971,XR_003492557.1,TCONS_00007046,XR_002400385.2
101800856	SLC30A5	TCONS_00012417,TCONS_00191851
101797009	MRPL3	TCONS_00113417
113841983	LOC113841983	TCONS_00113417
101804922	PJVK	TCONS_00094433
113845671	CNN2	XR_001189916.3,TCONS_00064226,XR_003499956.1,TCONS_00085921,TCONS_00085922,TCONS_00217393
101804361	FRMD3	XR_001193465.3
101804832	MOB3A	TCONS_00069925,TCONS_00042427,TCONS_00020415,XR_002400224.2,TCONS_00002396,TCONS_00215762,TCONS_00217464,TCONS_00186170,TCONS_00047491,TCONS_00065847,TCONS_00133625
101805469	MUC6	TCONS_00086958,TCONS_00034578
113839787	NDUFS5	TCONS_00221249
101800978	PPA1	XR_001189916.3
101799474	RFX8	TCONS_00069925,TCONS_00042427,TCONS_00020415,TCONS_00211248,XR_002400224.2,TCONS_00002396,TCONS_00215762,TCONS_00217464,TCONS_00186170,TCONS_00058768,TCONS_00047491,TCONS_00065847,TCONS_00133625
101803977	C1HXorf21	TCONS_00034578
101797847	ZBTB1	TCONS_00182498,XR_002404930.2,TCONS_00078290,TCONS_00012417,TCONS_00191851
101791599	MEX3C	TCONS_00046999
113843133	SMDT1	TCONS_00175574,TCONS_00200208
113844012	FGFBP3	XR_002399285.2
101797669	ALG1	XR_002404930.2
101804689	MB	XR_001189916.3
101800860	LOC101800860	XR_003500981.1,TCONS_00122971,XR_003492557.1,XR_002400385.2
101791807	GFRA2	TCONS_00094433,XR_002400549.2,TCONS_00030633
110351747	LOC110351747	TCONS_00081754,TCONS_00219051,TCONS_00205728
101790486	MPHOSPH10	TCONS_00046999
113840163	LOC113840163	TCONS_00024679
101793384	MSANTD3	XR_003496198.1,TCONS_00176373,TCONS_00113417,XR_003500542.1
101803675	EDN3	TCONS_00113417,TCONS_00191851
110353990	YWHAH	TCONS_00113417
101795868	MTDH	TCONS_00182498
101791396	NFKBIA	TCONS_00113417,TCONS_00063735,TCONS_00172551
101796523	LOC101796523	XR_002404930.2
113840716	LOC113840716	XR_003492557.1
101801068	ATMIN	TCONS_00018324
106015462	LOC106015462	TCONS_00195805
101798380	PSMC3	XR_003496198.1
101800845	MRGBP	XR_002399285.2,TCONS_00161164
101804743	LOC101804743	XR_002404930.2,TCONS_00012417,TCONS_00191851
101795607	ZNF639	XR_002399285.2
101793590	CDCA7L	TCONS_00012417,TCONS_00191851
106019359	ATOX1	XR_002401604.2
101789682	PDHB	TCONS_00172551
101790306	PICALM	TCONS_00012417,TCONS_00191851
101798786	NFATC2	XR_002404930.2,TCONS_00191851
101790422	DKK2	TCONS_00122971,XR_003492557.1,XR_002400385.2
101799013	PTX3	TCONS_00146925
101797333	RBM43	TCONS_00113417
113839931	SOWAHC	TCONS_00085917
101797196	TMPRSS7	TCONS_00078287
101800938	LOC101800938	TCONS_00113417,XR_002404930.2,TCONS_00012417,TCONS_00191851
101799432	ASB3	TCONS_00011639
113845223	POLR3K	TCONS_00007046
101790478	HDAC7	TCONS_00152469
101789384	SLF2	TCONS_00113417
101792624	LOC101792624	XR_001193465.3
101797846	CCDC177	TCONS_00218779,TCONS_00081965,TCONS_00217823,XR_002398920.2,TCONS_00106762,TCONS_00052997,TCONS_00007469,TCONS_00205731,TCONS_00039767,TCONS_00214777,TCONS_00215761,TCONS_00213499,XR_003495232.1,TCONS_00207522,XR_003498594.1
101800818	RUNX1T1	TCONS_00063735,TCONS_00109966
101794870	URI1	TCONS_00019618
101792703	TCP1	TCONS_00176373,XR_003500542.1
101792618	PDE11A	TCONS_00113417
101790651	LOC101790651	TCONS_00146925
101805160	LGALS3	XR_002404930.2,TCONS_00012417,TCONS_00191851
101799096	CRHR2	TCONS_00122971,TCONS_00172551
101793573	STK17A	TCONS_00212304
101797758	NMI	TCONS_00113417,TCONS_00191851
101800973	TUT4	XR_003496198.1
101793589	COL25A1	TCONS_00218525
113844471	LOC113844471	TCONS_00212304
101800597	FAM214B	TCONS_00215913
101791910	SEC61G	TCONS_00122971
101789421	KCTD19	TCONS_00017820,TCONS_00014834,TCONS_00140117,TCONS_00052669,TCONS_00023146,TCONS_00202366,TCONS_00097232,TCONS_00002397,TCONS_00081805,TCONS_00054341,TCONS_00062517,TCONS_00115586,XR_003500858.1,TCONS_00076225,TCONS_00030967,XR_002405177.2,TCONS_00054583,TCONS_00058678,XR_003496338.1,XR_002399342.2,TCONS_00125890,TCONS_00217824,TCONS_00079301,TCONS_00017577,TCONS_00161937,XR_003500076.1
110353098	LOC110353098	XR_002401604.2
101805232	ZNF346	TCONS_00069925,TCONS_00042427,TCONS_00020415,XR_002400224.2,TCONS_00002396,TCONS_00215762,TCONS_00217464,TCONS_00186170,TCONS_00047491,TCONS_00065847
113844199	LOC113844199	XR_003495191.1,TCONS_00002966,TCONS_00035542,TCONS_00080380,XR_003497191.1,TCONS_00115054,TCONS_00131504,XR_003499083.1,TCONS_00189583,TCONS_00161655,TCONS_00191071,TCONS_00086328,TCONS_00216215,TCONS_00012537,TCONS_00052369,TCONS_00082213,XR_001189917.2,TCONS_00047942,XR_003492180.1,TCONS_00173616,TCONS_00199250,TCONS_00104471,XR_003497333.1,TCONS_00085920,TCONS_00213629,TCONS_00071216,TCONS_000…
101803641	ERO1B	XR_003499871.1
101793344	ETNPPL	TCONS_00175574,TCONS_00007046,XR_002400385.2
106017602	TSSK2	TCONS_00028933,XR_003495727.1
101797473	CMTM8	TCONS_00141064,TCONS_00144742,TCONS_00001564,XR_002404193.2,XR_003495603.1
101799834	GK5	TCONS_00078290
101797658	HSPA2	TCONS_00085922
101797692	LOC101797692	XR_001193465.3
101795855	TPGS2	XR_002400549.2
101800680	LSM6	TCONS_00058511
106019552	B3GALNT1	TCONS_00044399,TCONS_00041476,XR_002402447.2,XR_003495727.1
101792564	LOC101792564	TCONS_00146925
101803113	HUNK	TCONS_00113417
101800226	LOC101800226	TCONS_00176373,XR_003500542.1,TCONS_00063735,TCONS_00172551
101802276	GATA6	TCONS_00199122
101805181	LOC101805181	XR_003495191.1,TCONS_00002966,TCONS_00035542,TCONS_00115054,TCONS_00131504,TCONS_00216215,TCONS_00012537,TCONS_00052369,TCONS_00082213,XR_003497333.1,TCONS_00085920,TCONS_00213629,TCONS_00071216,TCONS_00104668
101792253	CELF4	XR_002399743.2
101798283	ZNF326	TCONS_00012417,TCONS_00191851
101792721	SWI5	XR_003492557.1
101792228	PJA2	XR_002404930.2
101793097	GPR146	XR_001189916.3,TCONS_00175574,TCONS_00085921,TCONS_00085922
101803565	HSD11B1L	XR_003492557.1,TCONS_00007046
106020652	CHST3	TCONS_00182498,TCONS_00012417,TCONS_00191851
101805116	NET1	TCONS_00012417,TCONS_00191851
101798189	TSR3	XR_003492557.1,TCONS_00172551
101805438	SEC61A1	TCONS_00113417,XR_003500542.1,TCONS_00191851
101796698	SYS1	TCONS_00182497,TCONS_00182498,TCONS_00063735
110352107	LOC110352107	XR_003500542.1
101800181	PTCHD3	TCONS_00078287
101793687	RPL24	XR_003498074.1
101801387	PPP1R42	XR_002401604.2
101801280	GAS2	XR_003496198.1,TCONS_00113417
101803211	LOC101803211	XR_003496198.1,TCONS_00113417,XR_002404930.2
101792229	ICOSLG	TCONS_00113417
101803513	NPM1	XR_003492557.1
101796942	CNTN1	XR_003495127.1,XR_001189254.2
101798939	EPHA4	XR_003496198.1,XR_002404930.2
101799893	WDR4	TCONS_00176373,TCONS_00113417,XR_003500542.1
101802796	PIK3CD	XR_003498074.1
101790163	TRIM35	TCONS_00182498,XR_003500542.1,TCONS_00012417,TCONS_00191851
101790320	RFFL	TCONS_00175574
101800175	FN1	TCONS_00085922
113845088	LOC113845088	XR_001190362.3
101794218	ETFA	TCONS_00122971,XR_003492557.1
101795153	YIPF5	TCONS_00176373,XR_002404930.2,XR_003500542.1,TCONS_00078290,TCONS_00191851
101800293	VIM	TCONS_00113417
101791780	UPK1B	XR_003492373.1
101796891	LOC101796891	XR_002399285.2
101798245	MPP1	TCONS_00161164
101793511	LOC101793511	XR_003500981.1,TCONS_00122971,XR_003492557.1,TCONS_00007046,XR_002400385.2
101795796	ESRP2	TCONS_00215904,TCONS_00007467,TCONS_00017891,TCONS_00161656,TCONS_00036591,TCONS_00039839,TCONS_00081754,TCONS_00058839,TCONS_00196416,TCONS_00219051,XR_001193163.3,TCONS_00042414
101799302	SEMA6D	TCONS_00176373,TCONS_00113417,XR_003500542.1,TCONS_00063735,TCONS_00078290
101791717	CMTR1	XR_003494220.1,XR_003496644.1
101804118	NUDT16L1	TCONS_00085922
101797804	PRDM1	XR_003496198.1,TCONS_00176373,XR_002404930.2,XR_003492373.1,XR_003500542.1,TCONS_00078290
101797527	RPL13	TCONS_00221249
101798086	NPM3	XR_001189916.3,TCONS_00175574,TCONS_00085921
101794229	RASGRP1	TCONS_00113417
101803911	ECPAS	TCONS_00063735
101794202	PLPPR4	TCONS_00176373,XR_003500542.1
113840251	LOC113840251	TCONS_00212304
101801017	IL1RAPL2	XR_003500981.1,XR_001186483.3,XR_003497065.1,XR_003493049.1,TCONS_00085915,XR_003492669.1
101799779	LRPPRC	TCONS_00176373,XR_003500542.1
101797241	TNFRSF11A	TCONS_00069925,TCONS_00042427,TCONS_00020415,TCONS_00199122,XR_002400224.2,TCONS_00002396,TCONS_00215762,TCONS_00217464,TCONS_00186170,TCONS_00047491,TCONS_00065847
101801792	GOSR1	TCONS_00187913
101799524	AGRN	TCONS_00152469
101789976	TRPM1	XR_003495127.1,TCONS_00175574,TCONS_00221249,XR_001189254.2,XR_002405093.2,TCONS_00200208,TCONS_00148003
101797807	RCOR3	XR_002404930.2,TCONS_00191851
101805378	SRP54	XR_002404930.2,TCONS_00078290
101794702	CNP	XR_003496198.1,XR_003492373.1,TCONS_00078290
101795789	CCDC160	TCONS_00078287
101789563	STARD3NL	TCONS_00113417
101798883	DPP4	TCONS_00078287
101804187	RNF19B	XR_003500542.1,XR_003496644.1,TCONS_00078290
101800700	CPSF2	TCONS_00182498
101789467	CTSO	XR_002404930.2
101796668	LOC101796668	XR_003494285.1,TCONS_00212753
101792438	LOC101792438	XR_003495127.1,TCONS_00149723,TCONS_00064226,TCONS_00175574,XR_001189254.2,TCONS_00011639,TCONS_00200208,TCONS_00217393
101804078	SPON2	TCONS_00146925
110352033	MRPL18	TCONS_00122971
101795753	ACOT9	XR_003500861.1
101805038	UFD1	XR_003492373.1,TCONS_00078290
113841494	EXOC3L2	TCONS_00128507
101791004	FHL1	TCONS_00175574,TCONS_00122971,XR_002405093.2,TCONS_00200208
101795079	ARL14EP	TCONS_00175574
101793366	ITPKA	TCONS_00161164
101803622	LOC101803622	XR_002401604.2
101791941	PNO1	XR_001189916.3
101795143	UPK3A	TCONS_00017820,TCONS_00014834,TCONS_00140117,TCONS_00052669,TCONS_00023146,TCONS_00205186,TCONS_00202366,TCONS_00097232,TCONS_00002397,TCONS_00081805,TCONS_00054341,TCONS_00115586,XR_003500858.1,TCONS_00076225,TCONS_00030967,XR_002405177.2,TCONS_00054583,TCONS_00058678,XR_003496338.1,XR_002399342.2,TCONS_00078070,TCONS_00125890,TCONS_00217824,TCONS_00079301,TCONS_00017577,XR_003500076.1
101795630	ERAL1	XR_002400224.2,TCONS_00206676,TCONS_00024679
101795713	KALRN	TCONS_00113417,TCONS_00191851
101796118	ACSL3	XR_001190362.3
101802028	SOSTDC1	TCONS_00094433,TCONS_00030633
101795569	LOC101795569	TCONS_00187826
101791677	PLAGL1	XR_003496198.1,XR_002404930.2
101789861	CD82	XR_002404930.2
101795510	LNX1	TCONS_00029353,TCONS_00109966
101792305	PREPL	TCONS_00215904,TCONS_00007467,TCONS_00017891,TCONS_00161656,TCONS_00036591,TCONS_00039839,TCONS_00058839,TCONS_00196416,XR_001193163.3,TCONS_00042414
101801681	PIGC	TCONS_00126571
101803181	MAP3K6	XR_003500542.1,TCONS_00063735,XR_001190362.3,TCONS_00172551
101793012	PATL2	TCONS_00182497,TCONS_00078290
101797665	ACKR2	XR_002404930.2,TCONS_00078290,TCONS_00191851
101802330	CHST11	TCONS_00175574,TCONS_00085921
101795088	MFN1	XR_003492700.1,XR_003500861.1
101791538	STK32B	XR_003495127.1,TCONS_00175574,XR_001189254.2,XR_002405093.2,TCONS_00200208
106015007	ARTN	XR_002404930.2
113842859	LOC113842859	XR_003492496.1
101804375	PBX4	TCONS_00146925
113842457	LOC113842457	XR_003495407.1
101799633	IRF1	XR_003496198.1,TCONS_00176373,XR_003500542.1,TCONS_00014083,XR_003496644.1,TCONS_00078290
101803457	HYOU1	TCONS_00113417
101790477	BDKRB2	TCONS_00175574,TCONS_00122971,XR_003492557.1,TCONS_00007046,XR_002400385.2,TCONS_00200208
XLOC_059473	XLOC_059473	XR_003495127.1,TCONS_00149723,TCONS_00064226,TCONS_00175574,TCONS_00075831,XR_001189254.2,XR_003499956.1,TCONS_00011639,TCONS_00200208,TCONS_00217393,TCONS_00148003
101802009	CAPRIN2	XR_003500542.1,XR_003496644.1
101793463	GRIA4	XR_002404930.2
101792454	CRELD2	TCONS_00176373,TCONS_00113417,XR_003500542.1
101805268	LRRIQ1	XR_003500542.1,TCONS_00172551
101797605	LOC101797605	TCONS_00218525
113843015	LOC113843015	TCONS_00187913
101799534	TTC7A	TCONS_00113417
113842963	LOC113842963	XR_003496198.1,TCONS_00176373,TCONS_00113417,XR_002404930.2,XR_003492373.1,XR_003500542.1,TCONS_00078290
110353953	LOC110353953	TCONS_00064226,XR_003499956.1,TCONS_00011639,XR_003494372.1,TCONS_00217393,TCONS_00148003
101800495	SAMHD1	XR_003496198.1
101792619	TIMP4	XR_002399285.2
101798632	WDFY2	XR_003496198.1,TCONS_00176373,XR_002404930.2,XR_003492373.1,XR_003500542.1,TCONS_00078290
101796495	CD36	XR_003500981.1,XR_001186483.3,XR_003497065.1,XR_003493049.1
101798362	LOC101798362	XR_002401604.2
101794573	NUP43	XR_002404930.2
101791516	LOC101791516	XR_002404930.2
113840976	LOC113840976	XR_003500542.1,TCONS_00172551
101801031	SCN3B	TCONS_00176373
101790484	CDC45	XR_003500981.1,XR_003497065.1,XR_003493049.1,XR_003492669.1
101794453	LOC101794453	TCONS_00182498
101795161	EEF1A2	TCONS_00175574,TCONS_00085921,TCONS_00200208,TCONS_00148003
101800595	RNASEL	TCONS_00175574,TCONS_00085921,TCONS_00085922
101789695	CENPU	TCONS_00146925
101793036	KBTBD13	XR_001189916.3,TCONS_00085922
101804471	MAP1A	TCONS_00182497
101802594	DMGDH	TCONS_00113417
113840231	LOC113840231	TCONS_00063735
101795224	SLC43A2	TCONS_00176373,XR_003500542.1
101799915	CFLAR	TCONS_00113417
101801585	P2RY2	TCONS_00012417,TCONS_00191851
101791062	CNOT2	TCONS_00044399,TCONS_00041476,XR_002402447.2,XR_003495727.1
101801367	ARFGAP1	XR_003492700.1
101805080	PMPCA	TCONS_00159338
101801608	SINHCAF	TCONS_00161164
101804453	CLIC2	TCONS_00182498,TCONS_00012417
101797465	GLB1	TCONS_00078290
101791120	LOC101791120	TCONS_00176373,TCONS_00113417,XR_003500542.1,TCONS_00063735
101793568	PTPRZ1	TCONS_00122971,XR_002405093.2,TCONS_00200208
113845656	LOC113845656	TCONS_00012417
101792642	ST3GAL4	TCONS_00211248
101798326	EMILIN3	TCONS_00085921
101793415	DNAH8	TCONS_00212304
113840657	LOC113840657	XR_002401453.2,TCONS_00041903,XR_003494371.1
101803477	NMBR	TCONS_00017820,XR_003499961.1,TCONS_00014834,TCONS_00140117,TCONS_00023146,TCONS_00202366,TCONS_00097232,TCONS_00002397,TCONS_00081805,TCONS_00054341,TCONS_00115586,TCONS_00076225,TCONS_00030967,TCONS_00011902,XR_002405177.2,TCONS_00058678,XR_003496338.1,XR_002399342.2,TCONS_00217824,TCONS_00079301,TCONS_00017577,XR_003500076.1
101794827	VEGFC	TCONS_00173091
101805281	MST1R	TCONS_00126571,XR_001190362.3
101796290	EML4	TCONS_00113417,TCONS_00191851
101801212	LOC101801212	TCONS_00211248,TCONS_00152469
101798700	SAP30	TCONS_00175574
101805031	IMPDH2	XR_001189916.3
101804252	ARHGAP40	TCONS_00176373,TCONS_00113417,XR_002404930.2,XR_003500542.1,TCONS_00191851
101793495	RPL3	XR_002401604.2
101795037	DNAJC1	TCONS_00176373,TCONS_00113417,XR_003500542.1
113844783	LOC113844783	TCONS_00066762
113843466	LOC113843466	TCONS_00131590
101791361	GSC	XR_003496198.1,TCONS_00176373,XR_002404930.2,XR_003500542.1,TCONS_00078290,TCONS_00191851
101795544	GABRB3	XR_003496198.1,TCONS_00176373,XR_002404930.2,XR_003500542.1,TCONS_00078290
101793081	MBOAT1	TCONS_00012417
101802566	GUCA1C	TCONS_00064226,XR_003499956.1,TCONS_00217393
101789859	IRF6	TCONS_00146925
101797060	MOSMO	TCONS_00182498
101800050	GPR160	XR_003496198.1,TCONS_00176373,XR_002404930.2,XR_003492373.1,TCONS_00078290
101794788	PTPRU	TCONS_00069925,TCONS_00042427,TCONS_00020415,XR_002400224.2,TCONS_00002396,TCONS_00215762,TCONS_00217464,TCONS_00186170,TCONS_00047491,TCONS_00065847
101795163	CRABP1	TCONS_00122971,XR_003492557.1,TCONS_00007046
101792975	GXYLT2	TCONS_00063735,TCONS_00172551
101799483	ATP6V0A2	XR_003496198.1,XR_003492700.1,XR_003500861.1
101793715	ARL8B	XR_003500542.1,TCONS_00063735
101803547	PTCHD4	TCONS_00218779,TCONS_00081965,TCONS_00217823,TCONS_00149728,XR_003500866.1,XR_002398920.2,TCONS_00106762,TCONS_00052997,TCONS_00007469,TCONS_00205731,TCONS_00039767,TCONS_00214777,TCONS_00215761,TCONS_00193774,TCONS_00042240,TCONS_00213499,XR_003495232.1,TCONS_00147918,TCONS_00207522,XR_003498594.1
101805464	ME2	TCONS_00069925,TCONS_00042427,TCONS_00020415,TCONS_00211248,XR_002400224.2,TCONS_00002396,TCONS_00215762,TCONS_00217464,TCONS_00186170,TCONS_00047491,TCONS_00065847,TCONS_00133625,TCONS_00152469
101800712	PSMA4	XR_003498074.1
101792727	MCF2L2	TCONS_00175574
101803803	APRT	TCONS_00182498,TCONS_00063735,XR_001190362.3
101790995	ANKRD9	XR_002404930.2,TCONS_00012417,TCONS_00191851
101796412	DOK5	XR_003496198.1,TCONS_00176373,XR_003500542.1
101791584	LOC101791584	XR_002400224.2,TCONS_00152469
101790522	LOC101790522	TCONS_00152469
101790508	PANX1	XR_002404930.2
101798321	IL6	XR_003496198.1,TCONS_00176373,TCONS_00113417,XR_002404930.2,XR_003500542.1,TCONS_00063735,TCONS_00078290,TCONS_00191851
113845359	CABP7	TCONS_00080380,TCONS_00191071,TCONS_00042237,XR_003492180.1,TCONS_00173616,TCONS_00085922
101802679	TRIM24	XR_003496198.1,XR_002404930.2,XR_003492373.1,XR_003500542.1,TCONS_00078290
101793444	AKAP12	TCONS_00182498,TCONS_00063735
101801122	PIM1	TCONS_00182498,TCONS_00012417
101796234	LOC101796234	XR_003495127.1,XR_001189254.2
101795802	NEURL1	XR_003499956.1,TCONS_00085921,TCONS_00085922,TCONS_00217393
101793928	TWF1	TCONS_00078290
101802794	TRIM13	XR_003496198.1,TCONS_00078287,TCONS_00176373,XR_003492373.1,XR_003500542.1,XR_003496644.1,TCONS_00078290
101798237	ADI1	TCONS_00212304
106014691	C2H8orf59	XR_003501238.1
101796361	MORC3	TCONS_00113417
101790347	TMEM70	TCONS_00012417,TCONS_00191851
101795065	LOC101795065	XR_002401604.2
101790877	HEATR1	TCONS_00211248
101789646	LOC101789646	TCONS_00146925
101801147	GAB3	XR_002399285.2
101799452	FBXO40	TCONS_00175574,XR_003492557.1,TCONS_00085921,TCONS_00007046,XR_002400385.2
101791571	LOC101791571	XR_003496198.1,TCONS_00176373,XR_002404930.2,XR_003492373.1,XR_003500542.1,TCONS_00078290
101794247	SQOR	TCONS_00175574,TCONS_00085921,TCONS_00200208
101796386	PAX2	TCONS_00191219,TCONS_00180557,TCONS_00086328,XR_003497784.1,XR_002401522.2
101794598	ANKRD33B	XR_003496198.1,TCONS_00176373,XR_003500542.1
101795487	FAM166A	TCONS_00113417,TCONS_00191851
101799352	RPP30	XR_003500542.1
101794933	LOC101794933	XR_003500542.1
113840257	TOMM5	XR_001193465.3
101803555	RCBTB1	XR_003492700.1
101802989	KCNRG	TCONS_00014083,XR_003496644.1
101794263	EPRS	XR_003496198.1,TCONS_00176373,XR_002404930.2,XR_003500542.1,TCONS_00078290
101801274	SPECC1L	TCONS_00078287
101799288	HACD4	TCONS_00021319,TCONS_00175574,TCONS_00200208
101802942	OLA1	TCONS_00172551
101803749	LOC101803749	XR_003494285.1,TCONS_00212753
101794776	LYSMD4	TCONS_00211249,TCONS_00014083,XR_003496644.1
101795350	MLLT6	TCONS_00012417,TCONS_00191851
101797384	TRAF5	TCONS_00021319,TCONS_00122971,XR_002400385.2,TCONS_00200208
101804682	G3BP2	TCONS_00007046
101789899	LOC101789899	XR_003496198.1,TCONS_00176373,TCONS_00113417,XR_003500542.1,TCONS_00191851
101793911	CTPS1	TCONS_00007046
101804814	SMG1	XR_003500112.1,XR_003496765.1
101792386	LOC101792386	TCONS_00146925
101796364	SYTL3	TCONS_00016066
101791135	ANO8	TCONS_00182498
101799007	FADS1	TCONS_00176373,XR_003500542.1
101797255	PHF19	TCONS_00199122,TCONS_00211248
101802368	MAB21L1	XR_003494285.1
101792488	HDDC2	TCONS_00122971,XR_003492557.1
101790430	GIT1	TCONS_00211248,TCONS_00152469
101792362	SPP1	TCONS_00218779,TCONS_00081965,TCONS_00217823,TCONS_00149728,XR_002398920.2,TCONS_00106762,TCONS_00052997,TCONS_00007469,TCONS_00205731,TCONS_00039767,TCONS_00214777,TCONS_00215761,TCONS_00193774,TCONS_00213499,XR_003495232.1,TCONS_00147918,TCONS_00207522,XR_003498594.1
101802525	CRAMP1	XR_003494220.1
101799772	TXNDC5	TCONS_00063735,TCONS_00172551
101793124	PLXDC1	TCONS_00199122,TCONS_00211248,TCONS_00046999
101795457	DNAJB9	XR_003500542.1
101803732	OXNAD1	TCONS_00029353
101794999	MDH1	TCONS_00113417
101791606	NELL1	XR_001186483.3,XR_003501126.1
101797304	DENND3	XR_003496198.1,XR_003492373.1
101798293	C1QTNF2	XR_003495127.1,TCONS_00175574,XR_001189254.2,XR_002405093.2,TCONS_00085921,TCONS_00200208
101803066	AMACR	TCONS_00161164
101798928	LDLRAD1	XR_003500295.1,TCONS_00193774
101797224	TBX2	TCONS_00211248,TCONS_00058768,TCONS_00133625
101793022	OSTC	XR_003496198.1,TCONS_00176373,TCONS_00113417,XR_002404930.2,XR_003500542.1,TCONS_00078290
101800594	PHGDH	TCONS_00175574,TCONS_00085921
101802363	NID2	TCONS_00211248,TCONS_00152469
101801468	CBFB	XR_003492700.1
101791373	TNFAIP8L3	XR_003492700.1
113845655	JUND	TCONS_00182498
101805372	HS1BP3	TCONS_00021319
101793083	NRSN1	TCONS_00218779,TCONS_00081965,TCONS_00217823,TCONS_00149728,XR_002398920.2,TCONS_00106762,TCONS_00052997,TCONS_00007469,TCONS_00205731,TCONS_00039767,TCONS_00215761,TCONS_00193774,TCONS_00213499,XR_003495232.1,TCONS_00207522,XR_003498594.1
101796027	LOC101796027	XR_003499961.1,TCONS_00014834,TCONS_00097232,TCONS_00062517,TCONS_00144742,TCONS_00076225,TCONS_00054583,TCONS_00125890,TCONS_00174384,XR_003497066.1,TCONS_00071219,XR_003495603.1
101800238	CCDC28A	TCONS_00014083
101792730	DIDO1	TCONS_00126116,TCONS_00221249
101802642	NUGGC	XR_003496198.1,TCONS_00176373,TCONS_00113417,XR_002404930.2
101798870	INSC	XR_003495127.1,TCONS_00149723,TCONS_00064226,TCONS_00175574,XR_001189254.2,TCONS_00011639,TCONS_00200208,TCONS_00148003
106016383	LOC106016383	XR_003500542.1,XR_003496644.1
101800544	RINT1	XR_003500542.1
101801223	OLFML2B	TCONS_00152469
101795838	LOC101795838	XR_003499961.1,TCONS_00187528,TCONS_00075831,XR_003500858.1
113845392	LOC113845392	TCONS_00172551
101792660	LOC101792660	XR_003500386.1,TCONS_00067886,TCONS_00082213,TCONS_00218630
101803598	FBH1	XR_003496198.1,TCONS_00176373,XR_002404930.2,XR_003500542.1,TCONS_00078290
113842285	LOC113842285	TCONS_00122971
101801072	IL31RA	XR_003492700.1
101800557	ENAH	XR_002402253.2
101796672	CHST1	XR_002402547.2
101791921	MEGF9	XR_003499956.1,TCONS_00217393
101801030	RPL5	XR_001193465.3
XLOC_120100	XLOC_120100	TCONS_00180557,TCONS_00086328
101804394	P2RY1	TCONS_00113417
101797140	APOA1	TCONS_00211248
113839837	MFRP	TCONS_00120181
101803340	LUZP1	TCONS_00182498
101801262	RRN3	TCONS_00172551
101804439	LOC101804439	XR_003500542.1,TCONS_00014083,XR_003496644.1
101790139	LOC101790139	TCONS_00016066,XR_003495328.1
101803276	MYOC	TCONS_00057587
101802053	PPFIA1	XR_003500112.1
101803390	CCT5	TCONS_00176373,XR_003500542.1
101794947	SFRP2	TCONS_00211248,TCONS_00058768,TCONS_00133625
113843777	LOC113843777	TCONS_00030633
101792216	PPP1R14C	XR_003498801.1
101789385	PPP1R3A	XR_003495127.1,TCONS_00011902,XR_001189254.2,XR_002405093.2,XR_003497066.1,TCONS_00071219,TCONS_00200208,TCONS_00148003
113839577	HSPE1	XR_003496198.1,TCONS_00176373,TCONS_00113417,XR_003500542.1
101791313	TPM4	TCONS_00175574,TCONS_00085921
101793360	PDE8A	TCONS_00085921
101798500	IRF8	TCONS_00176373,XR_003500542.1,XR_003496644.1,TCONS_00078290
101798651	LOC101798651	XR_001193465.3,XR_002400385.2
101805326	GABRA1	XR_002401604.2
101794252	GRK5	XR_003500112.1
101794895	PDGFB	TCONS_00012417
101795208	STEAP4	TCONS_00146925
101791660	BRD9	TCONS_00175574,TCONS_00122971,XR_003492557.1,TCONS_00007046
101794618	ANTXRL	XR_003500861.1
101803074	ALDH1L2	TCONS_00007046,XR_002400385.2
101791953	LOC101791953	TCONS_00113417,TCONS_00122971
101792278	NR1D2	XR_002405093.2
101796198	ADAR	TCONS_00176373,XR_003500542.1,TCONS_00014083,XR_003496644.1,TCONS_00078290
101791438	GLYR1	TCONS_00152469
101797458	GRB2	XR_002406043.2
101797297	PERP	XR_003495127.1,TCONS_00175574,XR_001189254.2,XR_002405093.2,TCONS_00200208
101797824	LOC101797824	TCONS_00113417
101795201	ABCE1	TCONS_00122971,TCONS_00172551
101797614	LOC101797614	TCONS_00122971
101795204	SNRNP40	TCONS_00175574,TCONS_00085921
101795385	LOC101795385	XR_003496198.1,TCONS_00078287,XR_002404930.2,XR_003492373.1,XR_003500542.1
101805480	PRKAB1	XR_002400549.2
101800658	PCBD1	TCONS_00182497
101804510	METTL9	TCONS_00113417,TCONS_00063735
101797549	ANGPTL4	TCONS_00182498
101790264	PPP4R1	TCONS_00205728
101797533	ALDH6A1	XR_003497065.1,XR_003492669.1
113845246	C15H16orf96	TCONS_00211249
106018699	LOC106018699	TCONS_00120181
101805457	LOC101805457	XR_001193465.3
101800738	KIF5C	TCONS_00065276
101799874	DSEL	XR_003494220.1
113843498	LOC113843498	XR_003496198.1,TCONS_00078287,XR_002404930.2,XR_003492373.1,XR_003500542.1,TCONS_00078290
101793480	ADA2	TCONS_00069925,TCONS_00042427,TCONS_00020415,XR_002400224.2,TCONS_00002396,TCONS_00215762,TCONS_00217464,TCONS_00186170,TCONS_00047491,TCONS_00065847,TCONS_00024679
101798586	LOC101798586	TCONS_00182498
113842068	LOC113842068	XR_003501374.1,XR_001195895.3
101802939	GPR75	TCONS_00199122,TCONS_00172903
113843692	LOC113843692	TCONS_00187826
101798125	TMTC4	XR_002404930.2,TCONS_00078290,TCONS_00191851
101794116	ASAP2	TCONS_00161164
101800811	POLQ	TCONS_00014428
101796901	ASPN	TCONS_00011902
101789751	ACO1	TCONS_00113417
101791426	PFKFB3	TCONS_00176373,XR_002404930.2,XR_003500542.1,TCONS_00078290,TCONS_00191851
101795223	ATP10A	XR_003496198.1,TCONS_00078287,XR_002404930.2
101803777	TNFSF13B	TCONS_00161164
101799989	YME1L1	TCONS_00182498
113845229	ARHGDIG	XR_001189916.3,TCONS_00175574,XR_003499956.1,TCONS_00085921,TCONS_00085922,TCONS_00217393
101790258	FAM149A	XR_002404930.2
101791961	TNFRSF4	TCONS_00175574
101797999	LOC101797999	XR_002399285.2
101793955	LOC101793955	TCONS_00012417,TCONS_00191851
101805109	FAT3	TCONS_00064226,TCONS_00175574,XR_003499956.1,TCONS_00085921,TCONS_00200208,TCONS_00217393
101805051	CHCHD7	XR_003500981.1,TCONS_00122971,XR_003492557.1,XR_002400385.2
101797078	IP6K2	XR_003496198.1,TCONS_00078287,TCONS_00176373,XR_002404930.2,XR_003492373.1,XR_003500542.1,TCONS_00078290
113840298	CHST7	TCONS_00211248,TCONS_00152469
101803095	MDFIC	XR_001189916.3,TCONS_00085921,TCONS_00085922
101790792	SH2D3C	TCONS_00182498
101801512	CD7	XR_003496198.1,TCONS_00113417,XR_002404930.2
113842705	TMEM158	XR_001189916.3,TCONS_00064226,TCONS_00175574,XR_001187701.3,XR_003499956.1,TCONS_00085921,TCONS_00085922,TCONS_00217393,TCONS_00159338
101799677	PHLDA2	TCONS_00176373,XR_002404930.2,XR_003500542.1,TCONS_00078290
101790127	NSDHL	XR_001189916.3,TCONS_00085921,TCONS_00085922,TCONS_00159338
101790241	SLC25A3	TCONS_00113417,TCONS_00122971,XR_003492557.1
101796889	LOC101796889	XR_003496198.1,TCONS_00113417,XR_003500861.1
101804747	CD47	XR_003496198.1,TCONS_00176373,TCONS_00113417,XR_003500542.1
101804480	COPB2	TCONS_00176373,TCONS_00113417,XR_002404930.2,XR_003500542.1,TCONS_00191851
101803334	CIITA	TCONS_00187826,XR_001193465.3,TCONS_00173001
101790564	MLKL	TCONS_00176373,TCONS_00113417,XR_002404930.2,XR_003500542.1,TCONS_00063735,TCONS_00078290,TCONS_00012417,TCONS_00191851
113842149	LOC113842149	TCONS_00205186,TCONS_00098244,TCONS_00081724
101799738	MPC2	TCONS_00122971,XR_003492557.1
101804307	TNIP1	TCONS_00182498
113841693	LOC113841693	TCONS_00113417,TCONS_00063735,TCONS_00191851
101800671	SLCO3A1	XR_003495127.1,TCONS_00149723,XR_001189254.2,TCONS_00011639
101801034	HELZ2	TCONS_00176373,XR_003500542.1,XR_003496644.1
101803008	FNBP4	TCONS_00069925,TCONS_00042427,TCONS_00020415,XR_002400224.2,TCONS_00002396,TCONS_00215762,TCONS_00217464,TCONS_00186170,TCONS_00047491,TCONS_00065847
[truncated: 58 more rows]
