# Supplementary material for: Long Noncoding RNA Expression Rofiles Elucidate the Potential Roles of lncRNA- XR_003496198 in Duck Hepatitis A Virus Type 1 Infection
Source: Front Cell Infect Microbiol. 2022 Apr 22;12:858537. doi: 10.3389/fcimb.2022.858537 (PMC9074814; doi:10.3389/fcimb.2022.858537)
Supplement: Supplementary file 6 [file Table_6.xls]

## Sheet: D-vs-N based on cis-target
GO_accession	Description	Term_type	Over_represented_pValue	Corrected_pValue	CAD_item	CAD_list	Bg_item	Bg_list	Gene_names
GO:0005164	tumor necrosis factor receptor binding	molecular_function	4.8149e-05	0.10497	8	2026	13	15720	1.01803e+71
GO:0032813	tumor necrosis factor receptor superfamily binding	molecular_function	4.8149e-05	0.10497	8	2026	13	15720	1.01802e+71
GO:0005488	binding	molecular_function	8.3295e-05	0.10497	1348	2026	9840	15720	101804291,101797663,101805172,101804512,113841844,110351440,101801648,101795536,101799628,101790461,101793349,XLOC_118969,110353319,106017424,101789591,101795416,101805023,110354322,101794028,101804375,101803445,101802569,101797471,101794203,101801977,101792393,101802521,101805178,101795923,101801975,101803935,101804186,101798262,101798662,101790468,101799312,101798545,101795070,101800588,1018045…
GO:0005669	transcription factor TFIID complex	cellular_component	0.00011607	0.10497	11	2026	25	15720	1.01797e+98
GO:0005126	cytokine receptor binding	molecular_function	0.00011784	0.10497	27	2026	100	15720	1.01802e+242
GO:0003674	molecular_function	molecular_function	0.00023029	0.16025	1827	2026	13800	15720	101803146,113845410,101802176,113840370,101789973,101804943,113842975,106018485,101803265,113843429,101801752,101801967,113843457,106014993,101804011,101800896,101792036,101794662,113839604,113841015,113843649,101803018,101791315,101804205,101791710,101804398,101798047,101790247,101804896,101802880,101799573,101798404,101790401,101789925,101800308,113839772,101804760,101798798,113844207,101796539…
GO:0043167	ion binding	molecular_function	0.00025184	0.16025	648	2026	4488	15720	101796056,101796898,101798903,101790601,101799569,101796693,101803228,101795173,101801470,101797655,101803904,101803704,101799242,101801932,113843374,101801202,101799693,101792235,101792822,101799138,101802243,101799429,101794886,101797085,101797514,106019835,113844324,101791437,101793804,101800888,101794892,101802357,113843126,113845562,101798135,101801458,101791678,101799095,101789957,101792844…
GO:0004683	calmodulin-dependent protein kinase activity	molecular_function	0.00030083	0.16749	4	2026	4	15720	1.01804e+35
GO:0004499	N,N-dimethylaniline monooxygenase activity	molecular_function	0.00057216	0.27822	6	2026	10	15720	1.01804e+53
GO:0007264	small GTPase mediated signal transduction	biological_process	0.00062465	0.27822	64	2026	331	15720	101803921,101793368,101803836,101802761,113845553,101805006,101802158,101797966,101798135,101794892,101796395,101805116,101803043,101790998,101791437,101797368,101789925,101803119,101799429,101795353,101794886,101794906,101799138,101790794,101804373,101795245,101790586,101793649,101796637,101790752,101801282,113840038,101800782,101799124,101793715,101800701,101801800,101804929,101796488,101789707…
GO:0005654	nucleoplasm	cellular_component	0.001663	0.61723	60	2026	319	15720	101800112,113839601,101801135,101798028,101791922,101793115,113843042,101796241,101793078,101797338,101792036,101802504,101794866,101800548,101801261,101803340,101802486,101801352,101801231,101801887,101796082,101799797,101798361,110351448,113839795,101799501,101794355,101790028,101794005,113845375,101792964,101796589,101793991,113840165,101801585,101802614,101797664,101793992,101792287,101790522…
GO:0044451	nucleoplasm part	cellular_component	0.001663	0.61723	60	2026	319	15720	101802275,113840163,101795764,101804758,101799094,113840164,101797106,101790449,101796704,113843064,101802132,101797350,101792561,101800913,101797859,101802277,101790522,101793992,101792287,113839582,110351611,101800845,101796906,113845375,101790028,101794005,101802614,101801585,101797664,101792964,101793991,101796589,113840165,101798361,110351448,101799797,113839795,101796082,101801887,101799501…
GO:0035556	intracellular signal transduction	biological_process	0.0034955	0.98696	104	2026	621	15720	101793715,101804639,101799124,101800782,113840038,101801282,101796488,101789707,101801800,101800701,101804929,101804720,101802986,101805163,101791788,101800637,101805182,101792952,113845395,101791200,101803530,101789573,101790271,101794591,101796268,101803022,101801453,101799472,101792835,101801979,101795054,101793367,101798495,101801940,101794917,101804201,101796059,101797571,101795991,101795684…
GO:0005086	ARF guanyl-nucleotide exchange factor activity	molecular_function	0.0037582	0.98696	6	2026	13	15720	1.01796e+53
GO:0032011	ARF protein signal transduction	biological_process	0.0037582	0.98696	6	2026	13	15720	1.01801e+53
GO:0032012	regulation of ARF protein signal transduction	biological_process	0.0037582	0.98696	6	2026	13	15720	1.01801e+53
GO:0048583	regulation of response to stimulus	biological_process	0.0042238	0.98696	47	2026	246	15720	106020611,101791690,101793869,101803836,101802761,101800782,101792400,101802158,101802173,101798135,101792952,113845395,101802986,101796395,101805163,101792742,101805116,101797368,101799850,101795054,101801453,101803022,101804791,101795353,101801979,101794906,101793115,101792822,101804205,101799724,101804011,101794917,101802175,113845597,101790586,101803991,101796059,101799143,101789988,101797884…
GO:0003924	GTPase activity	molecular_function	0.0042319	0.98696	54	2026	294	15720	101789925,113844324,101793367,101799429,101792835,101798529,113845654,101794886,101795684,101805063,101802999,101791120,113845087,101795991,101803244,101795245,101793649,101796637,106017786,101804607,101791089,101804924,113843429,101796887,101795813,101792358,101794702,101802187,101803921,101793200,101799124,101793715,101799299,101804425,101798656,101805006,101800945,101800701,101804929,113845553…
GO:0000502	proteasome complex	cellular_component	0.0042915	0.98696	11	2026	36	15720	1.06019e+98
GO:0006955	immune response	biological_process	0.0045841	0.98696	41	2026	211	15720	101801453,101795054,101798404,101800212,106014932,101794457,101803991,101790497,101792348,101801160,101800948,101803817,101791571,101789486,101798100,101798812,101798321,101803013,101794580,101790237,101802231,101801081,101802689,101797502,101791569,106020611,101803149,101792400,101802173,101802521,101801884,113843481,101804010,106018562,101800964,101790141,101802072,101793017,101792256,101796769…
GO:0051056	regulation of small GTPase mediated signal transduction	biological_process	0.0050893	0.98696	20	2026	83	15720	1.01801e+179
GO:0007265	Ras protein signal transduction	biological_process	0.0050966	0.98696	18	2026	72	15720	1.01804e+161
GO:0046578	regulation of Ras protein signal transduction	biological_process	0.0050966	0.98696	18	2026	72	15720	1.01795e+161
GO:0005667	transcription factor complex	cellular_component	0.0063518	1	17	2026	70	15720	1.01797e+152
GO:0006801	superoxide metabolic process	biological_process	0.0067335	1	4	2026	7	15720	1.018e+35
GO:0072593	reactive oxygen species metabolic process	biological_process	0.0067335	1	4	2026	7	15720	1.01794e+35
GO:0050151	oleate hydratase activity	molecular_function	0.0070083	1	4	2026	7	15720	1.01801e+35
GO:0097159	organic cyclic compound binding	molecular_function	0.0074256	1	631	2026	4523	15720	101804027,101804816,101794674,101798540,101803547,101792444,101793511,101799299,101793992,101795097,101792629,101800945,101794190,101802871,101797490,101798219,101801398,101789879,101803756,101800822,106016306,101800762,113843459,101801163,113845654,101797791,101794184,101791155,101799651,101793649,101798427,101803829,101793846,101793078,101797338,101804017,101794866,101795509,101796637,101793182…
GO:1901363	heterocyclic compound binding	molecular_function	0.0074256	1	631	2026	4523	15720	101803228,101796693,101798903,101790601,101805180,101803704,101799242,101797884,101799783,101799693,101793642,101792822,101799138,113843374,113844324,101802243,101799429,101794886,101804729,101794722,101790853,101802238,101798172,101791437,101793804,113843064,101798135,101800888,101794892,101802357,113843126,101803742,101791678,101799095,101795413,101793869,101789957,101792844,101791361,101804877…
GO:0005515	protein binding	molecular_function	0.0074357	1	736	2026	5300	15720	113843447,101800964,101798798,101791661,101800308,101796616,101793887,101792037,101793613,101797569,101795824,101799220,110354773,101805245,101799054,101796214,106017786,106014993,101791606,101798048,101805377,101801897,101803146,113845410,101793161,101796345,101798404,101795864,101789925,101798412,101793878,101803053,101804896,101789778,101802397,101790159,101791710,101804398,101794292,101793045…
GO:0009966	regulation of signal transduction	biological_process	0.008153	1	39	2026	203	15720	101802158,101793869,101800782,101803836,101802761,101805116,101797368,113845395,101798135,101792952,101805163,101792742,101796395,101802986,101799724,101792822,101794906,101793115,101796059,101802175,101794917,113845597,101790586,101795054,101801979,101803022,101801453,101795353,101804791,101800833,101796485,101790388,101791580,101804540,101798771,101799143,101789988,101797884,101795868
GO:0001518	voltage-gated sodium channel complex	cellular_component	0.0091053	1	5	2026	11	15720	1.01802e+44
GO:0005248	voltage-gated sodium channel activity	molecular_function	0.0091053	1	5	2026	11	15720	1.01802e+44
GO:0034706	sodium channel complex	cellular_component	0.0091053	1	5	2026	11	15720	1.01802e+44
GO:0016709	oxidoreductase activity, acting on paired donors, with incorporation or reduction of molecular oxygen, NAD(P)H as one donor, and incorporation of one atom of oxygen	molecular_function	0.0093569	1	7	2026	20	15720	1.01804e+62
GO:0000428	DNA-directed RNA polymerase complex	cellular_component	0.0099715	1	25	2026	120	15720	1.1384e+224
GO:0030880	RNA polymerase complex	cellular_component	0.0099715	1	25	2026	120	15720	1.01795e+224
GO:0055029	nuclear DNA-directed RNA polymerase complex	cellular_component	0.0099715	1	25	2026	120	15720	1.01795e+224
GO:0004017	adenylate kinase activity	molecular_function	0.009973	1	10	2026	35	15720	1.01804e+89
GO:0010646	regulation of cell communication	biological_process	0.0099962	1	40	2026	212	15720	101795868,101797884,101789988,101799143,101790388,101798771,101791580,101804540,101796485,101800833,101801979,101795353,101804791,101801453,101803022,101795054,106019835,101796059,113845597,101794917,101802175,101790586,101799724,101793115,101794906,101792822,101792742,101805163,101796395,101802986,113845395,101792952,101798135,101797368,101805116,101800782,101802761,101803836,101793869,101802158
GO:0002376	immune system process	biological_process	0.010916	1	43	2026	235	15720	101803013,101794580,101790237,101802231,101801081,101789486,101798100,101798812,101798321,101794457,101803991,113845401,101801160,101792348,101790497,101800948,101803817,101791571,101801453,101795054,101798404,101800212,106014932,101792256,101803352,101796769,101804010,106018562,101800964,101790141,101802072,101793017,101792400,101803149,101802173,101802521,101801884,113843481,101805429,101797502…
GO:0006325	chromatin organization	biological_process	0.01146	1	24	2026	115	15720	1.10351e+215
GO:0036094	small molecule binding	molecular_function	0.012441	1	286	2026	1963	15720	113840369,101798589,101800463,106018562,101798328,101791489,101794339,101794632,101798656,101801800,113844326,101801765,101801731,101800996,101791669,101793845,101801282,101790809,101794702,101797091,101790964,101796264,101790644,101797076,101796002,101789627,110353866,101798998,101797179,101794917,101803991,101805047,101801954,101798028,101795991,101798529,101804870,101795634,101790142,101791916…
GO:0023051	regulation of signaling	biological_process	0.012495	1	40	2026	215	15720	101793869,101800782,101802761,101803836,101802158,113845395,101798135,101792952,101805163,101792742,101796395,101802986,101805116,101797368,106019835,101795054,101801979,101801453,101803022,101795353,101804791,101799724,101794906,101793115,101792822,101796059,101802175,101794917,113845597,101790586,101799143,101789988,101797884,101795868,101796485,101800833,101790388,101804540,101791580,101798771
GO:0006334	nucleosome assembly	biological_process	0.01323	1	9	2026	31	15720	1.01805e+80
GO:0031497	chromatin assembly	biological_process	0.01323	1	9	2026	31	15720	1.0179e+80
GO:0034728	nucleosome organization	biological_process	0.01323	1	9	2026	31	15720	1.0179e+80
GO:0016817	hydrolase activity, acting on acid anhydrides	molecular_function	0.013365	1	139	2026	901	15720	101798758,101794592,101804924,101791089,101792262,101798634,101805180,101794022,101801202,101801025,101791120,101799429,101794262,101790784,101794886,101798358,113844324,101790998,101791437,101803563,101793804,101792883,101804334,101804478,101800888,101797418,101802357,101799111,101803110,101799095,101799998,101804425,110353953,101803921,101793368,101793205,101797952,101802187,101794702,101790809…
GO:0016591	DNA-directed RNA polymerase II, holoenzyme	cellular_component	0.013906	1	20	2026	93	15720	1.01801e+179
GO:0016301	kinase activity	molecular_function	0.014399	1	134	2026	864	15720	101798516,101804987,101800600,101795935,101798951,101802761,101789957,101791374,101797368,101796703,101792883,101797863,113841885,101795622,101791859,101798393,101805003,101797712,101792822,101793068,101797936,101791064,101795932,101804395,101801385,101794180,101800833,101791089,101800564,113845240,101793075,101795498,101798203,101800942,101801144,101794339,101794632,101798239,101796488,101799129…
GO:0031981	nuclear lumen	cellular_component	0.014782	1	74	2026	448	15720	101799501,101798361,101801887,101796082,101801352,101790723,101794866,XLOC_122017,101797338,101793078,101792036,113843042,101793115,113839601,101797514,101800112,101803713,101791175,101802275,101795764,101804758,113840163,101802438,101802132,101792561,113843064,113839582,110351611,101800845,101790968,101792287,101793992,101802614,101797664,101796589,101792964,101793991,113840165,113845375,1017900…
GO:0006631	fatty acid metabolic process	biological_process	0.015068	1	19	2026	88	15720	1.01798e+170
GO:0043168	anion binding	molecular_function	0.015324	1	292	2026	2015	15720	101800822,101803756,101794597,101789717,101792703,101794640,101790443,101798219,101799299,101805006,101800945,113845553,101792242,101790909,101792444,101798540,101802633,101800129,101792620,101796637,101797166,101789868,101798597,101797577,101801443,101799651,101804669,113839969,101793649,101795245,101804017,113843459,101797995,101797791,113845654,101796513,101794591,101790271,101790449,106016236…
GO:0005179	hormone activity	molecular_function	0.015629	1	34	2026	182	15720	1.01804e+305
GO:0009372	quorum sensing	biological_process	0.016023	1	9	2026	31	15720	1.01793e+80
GO:0048872	homeostasis of number of cells	biological_process	0.016023	1	9	2026	31	15720	1.01794e+80
GO:0048874	homeostasis of number of cells in a free-living population	biological_process	0.016023	1	9	2026	31	15720	1.01794e+80
GO:0006333	chromatin assembly or disassembly	biological_process	0.016336	1	9	2026	32	15720	1.0179e+80
GO:0004018	N6-(1,2-dicarboxyethyl)AMP AMP-lyase (fumarate-forming) activity	molecular_function	0.016575	1	2	2026	2	15720	1.01794e+17
GO:0006468	protein phosphorylation	biological_process	0.016585	1	87	2026	536	15720	101802175,101803562,101802427,101801122,101796059,101791121,101800116,101799724,101799089,101805423,101795634,101805202,101792935,101796743,101790809,101805315,101794430,101793307,101795813,101792994,101790644,110353866,101791576,101796274,101794632,101801089,101801990,101802116,101800498,101801765,101793167,101800996,101791540,101804639,101799064,101794005,101800310,101792544,113840369,101799011…
GO:0008770	[acyl-carrier-protein] phosphodiesterase activity	molecular_function	0.016725	1	2	2026	2	15720	1.01802e+17
GO:0034237	protein kinase A regulatory subunit binding	molecular_function	0.017233	1	2	2026	2	15720	1.01803e+17
GO:0051018	protein kinase A binding	molecular_function	0.017233	1	2	2026	2	15720	1.01803e+17
GO:0005083	small GTPase regulator activity	molecular_function	0.017355	1	19	2026	87	15720	1.01797e+170
GO:0000123	histone acetyltransferase complex	cellular_component	0.017491	1	7	2026	22	15720	1.1384e+62
GO:0007015	actin filament organization	biological_process	0.018779	1	10	2026	38	15720	1.01793e+89
GO:0031406	carboxylic acid binding	molecular_function	0.018926	1	5	2026	13	15720	1.01794e+44
GO:0000166	nucleotide binding	molecular_function	0.019099	1	279	2026	1929	15720	101800832,101803704,101793075,101799242,101790752,101801144,101798634,101803228,101790601,101798903,113844324,101794886,101802243,101799429,101792822,101799138,101799693,101804395,101794022,101790586,101791859,101793017,101789473,101800888,101794892,101802357,101792883,101797368,101796703,101797863,101793804,101791437,101803563,106016069,101791690,101793368,101789957,101792844,110353953,101798516…
GO:1901265	nucleoside phosphate binding	molecular_function	0.019099	1	279	2026	1929	15720	110353953,101792844,101789957,101791690,101793368,106016069,101799998,101799095,101795935,101798516,101802357,101800888,101789473,101794892,101793017,101791859,101803563,101793804,101791437,101797863,101792883,101797368,101796703,101799429,101802243,101794886,113844324,101794022,101790586,101804395,101799693,101799138,101792822,101798634,101801144,101799242,101790752,101803704,101800832,101793075…
GO:0034702	ion channel complex	cellular_component	0.019667	1	7	2026	22	15720	1.01798e+62
GO:0034703	cation channel complex	cellular_component	0.019667	1	7	2026	22	15720	1.01802e+62
GO:0004497	monooxygenase activity	molecular_function	0.019957	1	13	2026	55	15720	1.01795e+116
GO:0045088	regulation of innate immune response	biological_process	0.019977	1	4	2026	9	15720	1.06021e+35
GO:0008009	chemokine activity	molecular_function	0.020017	1	9	2026	33	15720	1.01801e+80
GO:0042379	chemokine receptor binding	molecular_function	0.020017	1	9	2026	33	15720	1.01804e+80
GO:0019201	nucleotide kinase activity	molecular_function	0.020093	1	11	2026	44	15720	1.01791e+98
GO:0000786	nucleosome	cellular_component	0.020242	1	9	2026	33	15720	1.01805e+80
GO:0008144	drug binding	molecular_function	0.020843	1	4	2026	9	15720	1.01805e+35
GO:0030126	COPI vesicle coat	cellular_component	0.021507	1	4	2026	9	15720	1.01793e+35
GO:0030137	COPI-coated vesicle	cellular_component	0.021507	1	4	2026	9	15720	1.01803e+35
GO:0030663	COPI-coated vesicle membrane	cellular_component	0.021507	1	4	2026	9	15720	1.0179e+35
GO:0050661	NADP binding	molecular_function	0.021575	1	7	2026	23	15720	1.13844e+62
GO:0000347	THO complex	cellular_component	0.022092	1	7	2026	23	15720	1.01803e+62
GO:0005272	sodium channel activity	molecular_function	0.022939	1	7	2026	23	15720	1.01799e+62
GO:0016818	hydrolase activity, acting on acid anhydrides, in phosphorus-containing anhydrides	molecular_function	0.023184	1	124	2026	810	15720	106017786,101802164,101796637,101790723,106017402,101801872,101798634,101792262,101791089,113843429,101804924,101792358,101798758,113844324,101798412,101789925,101798358,101794886,113845654,101804791,101794262,101799429,101790784,101791120,101801025,101805063,101791710,101795245,101793649,101800896,101794022,101799111,113845077,101790443,101798219,101802357,101797418,101800888,101797591,101804334…
GO:0031974	membrane-enclosed lumen	cellular_component	0.023537	1	78	2026	486	15720	101801585,101794005,101796906,101789844,101790522,101797859,101802277,101797350,101800913,110353991,101792653,101796704,101797106,101790883,101790449,110352461,101797781,113840164,101799094,101801135,101793297,101796241,101800548,101802504,101791922,101798028,113839621,106015872,101801231,101802486,101801261,101803340,101794355,101793162,113844224,113839795,110351448,101799797,113840165,101792964…
GO:0044413	avoidance of host defenses	biological_process	0.023564	1	7	2026	23	15720	1.01801e+62
GO:0044415	evasion or tolerance of host defenses	biological_process	0.023564	1	7	2026	23	15720	1.01795e+62
GO:0051832	avoidance of defenses of other organism involved in symbiotic interaction	biological_process	0.023564	1	7	2026	23	15720	1.01795e+62
GO:0051834	evasion or tolerance of defenses of other organism involved in symbiotic interaction	biological_process	0.023564	1	7	2026	23	15720	1.01802e+62
GO:0052173	response to defenses of other organism involved in symbiotic interaction	biological_process	0.023564	1	7	2026	23	15720	1.018e+62
GO:0052200	response to host defenses	biological_process	0.023564	1	7	2026	23	15720	1.01796e+62
GO:0075136	response to host	biological_process	0.023564	1	7	2026	23	15720	1.01796e+62
GO:0004857	enzyme inhibitor activity	molecular_function	0.023707	1	39	2026	220	15720	101790460,101796607,101794822,101796118,101795032,101796539,101792718,106016943,101794783,101796882,101802383,101799042,101792333,113843792,101802665,101798305,101790247,101794158,101805047,101802536,110353789,101801144,101796387,101796681,101791061,101790071,101794172,101804500,101801024,101797076,101790298,101802198,101791903,101804348,101795766,101801872,101796485,101792161,101800754
GO:0016462	pyrophosphatase activity	molecular_function	0.024582	1	119	2026	776	15720	101793715,101799124,101793200,101801282,101803062,101796488,101794339,101798656,101800701,101804929,101804720,101801731,101796943,101800312,101797680,106018562,101797350,101791489,101805182,101801989,106016236,101803159,101804322,101801363,101798589,101800463,101803120,101796930,101796268,101792574,101798529,101796302,101792835,101794092,101793367,101802794,101803244,113845087,101798028,101802071…
GO:0030163	protein catabolic process	biological_process	0.025587	1	21	2026	105	15720	1.01794e+188
GO:0009719	response to endogenous stimulus	biological_process	0.026329	1	17	2026	80	15720	1.01805e+152
GO:0004866	endopeptidase inhibitor activity	molecular_function	0.026417	1	21	2026	105	15720	1.01795e+188
GO:0061135	endopeptidase regulator activity	molecular_function	0.026417	1	21	2026	105	15720	1.0179e+188
GO:0000346	transcription export complex	cellular_component	0.027415	1	6	2026	19	15720	1.01804e+53
GO:0000445	THO complex part of transcription export complex	cellular_component	0.027415	1	6	2026	19	15720	1.01804e+53
GO:0043169	cation binding	molecular_function	0.027487	1	393	2026	2790	15720	101795577,101794928,101804697,101795759,101803500,101791540,101790812,101799042,101799009,101798982,101801063,101791912,101792066,101799735,101790680,101792399,101800913,101801989,101802350,101796704,101803562,101805470,101795223,101799982,101801685,101790660,101793447,101792954,101800314,101794955,101801453,101791050,106019909,101802566,101792821,101791767,101802794,101794580,101792244,101799904…
GO:0006323	DNA packaging	biological_process	0.027563	1	14	2026	63	15720	1.0179e+125
GO:0032561	guanyl ribonucleotide binding	molecular_function	0.02794	1	66	2026	407	15720	101794339,101796488,101800701,101801800,101804929,101798656,101793715,101799124,101801282,113840038,101789573,101794591,101796268,101797680,101805182,101804322,106016236,101795991,101801954,101797571,113845087,101802999,101795684,101798529,101792835,101793367,101798495,101796685,101797952,101794702,113845531,101795813,101797076,101796887,101794994,113845553,101800945,101805006,101799299,101792444…
GO:0051276	chromosome organization	biological_process	0.02888	1	36	2026	203	15720	101801024,101790723,101801059,101797353,101790204,101799797,101805370,101801887,101790011,101796577,101798688,101789635,101801135,101804870,113843459,113839601,101796241,101798427,106015872,113841015,101800167,101793246,101789593,101796704,101791630,113840164,101790883,113840163,113840165,101804800,101793368,110351446,101797806,101789596,101793520,101800996
GO:0010033	response to organic substance	biological_process	0.029215	1	18	2026	87	15720	1.01795e+161
GO:0019001	guanyl nucleotide binding	molecular_function	0.029249	1	66	2026	408	15720	101799111,101793017,101797418,101802357,101794892,101797591,101793804,101791437,101790998,101793368,101803921,101792444,101799299,101805006,101800945,113845553,101790752,101796637,101791089,113844324,101789925,113845654,101794886,101799429,101803119,101790794,101799138,101805063,101795245,101793649,101804373,101805182,106016236,101804322,101797680,101794591,101796268,101789573,113840038,101801282…
GO:0030234	enzyme regulator activity	molecular_function	0.029337	1	85	2026	537	15720	101792333,101802665,101795353,101790247,101798305,101800948,101794906,106018833,101796286,101802536,101794022,101790586,110353789,101790071,101796681,101791061,101801144,101804348,101792262,101793718,101791903,101801872,101796113,101795766,101796485,101792161,101800754,101790460,101796105,113845164,101802761,101803836,101796118,101802158,101795032,101798135,101796539,101797966,106014260,106016943…
GO:0032993	protein-DNA complex	cellular_component	0.029386	1	9	2026	35	15720	1.01805e+80
GO:0044428	nuclear part	cellular_component	0.030258	1	108	2026	705	15720	101795510,101802486,101804498,101801231,101805320,101803340,101801261,101794355,101793162,101796860,101799797,110351448,113839795,101793297,101801135,101803613,101802504,101803239,101800548,101796241,101790121,113839621,106015872,101790048,101791922,101798028,101797851,101800913,101797350,101789720,101802277,101797859,101796704,101792653,101796256,101796986,101800637,101799814,113840164,101797106…
GO:0005885	Arp2/3 protein complex	cellular_component	0.030501	1	4	2026	10	15720	1.01802e+35
GO:0043233	organelle lumen	cellular_component	0.030553	1	76	2026	478	15720	101801231,101802486,101801261,101803340,101793162,101794355,113839795,110351448,101799797,101793297,101801135,101800548,101802504,101796241,106015872,113839621,101791922,101798028,101797350,101800913,101802277,101797859,101792653,101796704,110353991,113840164,101797781,101790883,101797106,101790449,101799094,101801585,101794005,101789844,101796906,101790522,101801352,101790723,101799501,101798361…
GO:0070013	intracellular organelle lumen	cellular_component	0.030553	1	76	2026	478	15720	101790522,101796906,101789844,101794005,101801585,101799094,101797106,101790449,101790883,101797781,113840164,110353991,101796704,101792653,101797859,101802277,101800913,101797350,101791922,101798028,113839621,106015872,101796241,101800548,101802504,101801135,101793297,113839795,101799797,110351448,101794355,101793162,101801261,101803340,101801231,101802486,101792287,101793992,101790968,110351611…
GO:0003012	muscle system process	biological_process	0.030967	1	3	2026	6	15720	1.01791e+26
GO:0006936	muscle contraction	biological_process	0.030967	1	3	2026	6	15720	1.01791e+26
GO:0006937	regulation of muscle contraction	biological_process	0.030967	1	3	2026	6	15720	1.01789e+26
GO:0006939	smooth muscle contraction	biological_process	0.030967	1	3	2026	6	15720	1.13844e+26
GO:0006940	regulation of smooth muscle contraction	biological_process	0.030967	1	3	2026	6	15720	1.01791e+26
GO:0090257	regulation of muscle system process	biological_process	0.030967	1	3	2026	6	15720	1.01791e+26
GO:0006771	riboflavin metabolic process	biological_process	0.031237	1	3	2026	6	15720	1.10352e+26
GO:0009231	riboflavin biosynthetic process	biological_process	0.031237	1	3	2026	6	15720	1.10352e+26
GO:0042726	flavin-containing compound metabolic process	biological_process	0.031237	1	3	2026	6	15720	1.10352e+26
GO:0042727	flavin-containing compound biosynthetic process	biological_process	0.031237	1	3	2026	6	15720	1.10352e+26
GO:0003840	gamma-glutamyltransferase activity	molecular_function	0.031644	1	3	2026	6	15720	1.01799e+26
GO:0000785	chromatin	cellular_component	0.031721	1	10	2026	41	15720	1.0179e+89
GO:0008064	regulation of actin polymerization or depolymerization	biological_process	0.031763	1	8	2026	30	15720	1.01794e+71
GO:0008154	actin polymerization or depolymerization	biological_process	0.031763	1	8	2026	30	15720	1.0179e+71
GO:0030041	actin filament polymerization	biological_process	0.031763	1	8	2026	30	15720	1.01793e+71
GO:0030832	regulation of actin filament length	biological_process	0.031763	1	8	2026	30	15720	1.01793e+71
GO:0030833	regulation of actin filament polymerization	biological_process	0.031763	1	8	2026	30	15720	1.01802e+71
GO:0032271	regulation of protein polymerization	biological_process	0.031763	1	8	2026	30	15720	1.01802e+71
GO:0032535	regulation of cellular component size	biological_process	0.031763	1	8	2026	30	15720	1.01802e+71
GO:0032956	regulation of actin cytoskeleton organization	biological_process	0.031763	1	8	2026	30	15720	1.01793e+71
GO:0032970	regulation of actin filament-based process	biological_process	0.031763	1	8	2026	30	15720	1.01795e+71
GO:0043254	regulation of protein complex assembly	biological_process	0.031763	1	8	2026	30	15720	1.01793e+71
GO:0080134	regulation of response to stress	biological_process	0.031859	1	8	2026	30	15720	1.01804e+71
GO:0046434	organophosphate catabolic process	biological_process	0.032116	1	16	2026	76	15720	1.01803e+143
GO:0042168	heme metabolic process	biological_process	0.032475	1	8	2026	30	15720	1.01795e+71
GO:0030177	positive regulation of Wnt receptor signaling pathway	biological_process	0.03296	1	3	2026	6	15720	1.01799e+26
GO:0060070	canonical Wnt receptor signaling pathway	biological_process	0.03296	1	3	2026	6	15720	1.01801e+26
GO:0060828	regulation of canonical Wnt receptor signaling pathway	biological_process	0.03296	1	3	2026	6	15720	1.01793e+26
GO:0090263	positive regulation of canonical Wnt receptor signaling pathway	biological_process	0.03296	1	3	2026	6	15720	1.01801e+26
GO:0071310	cellular response to organic substance	biological_process	0.033619	1	14	2026	64	15720	1.01795e+125
GO:0005618	cell wall	cellular_component	0.035174	1	5	2026	15	15720	1.01805e+44
GO:0019354	siroheme biosynthetic process	biological_process	0.035245	1	6	2026	20	15720	1.01805e+53
GO:0043115	precorrin-2 dehydrogenase activity	molecular_function	0.035245	1	6	2026	20	15720	1.01803e+53
GO:0046156	siroheme metabolic process	biological_process	0.035245	1	6	2026	20	15720	1.01802e+53
GO:0030119	AP-type membrane coat adaptor complex	cellular_component	0.035321	1	6	2026	20	15720	XLOC_122027,101791487,101800311,101798496,101789663,101799840
GO:0017111	nucleoside-triphosphatase activity	molecular_function	0.036027	1	116	2026	766	15720	101793367,101802794,101798529,101796302,101792835,101794092,113845087,101798028,101795991,101802071,101795684,101799595,101802999,101803244,101804607,101801059,101798602,101803313,101793739,101795813,101790227,101798321,101796887,101797091,113839617,101790809,101794702,101795983,101797952,101802187,101801282,101793200,101793715,101799124,101801731,101804720,101796943,101796488,101803062,101794339…
GO:0050896	response to stimulus	biological_process	0.037139	1	451	2026	3251	15720	101794892,101793017,101798135,101796331,101791859,101791437,101804334,101792256,101797368,101796703,101795764,101805116,101796769,101797665,101797157,101803043,101799037,101797502,101793869,106016069,101791690,101793176,101793368,101802173,101803149,101790968,101801884,101803742,101797884,101795173,101795552,101797780,101798100,101793981,101799392,101801144,101793995,101798523,101790752,101790601…
GO:0044087	regulation of cellular component biogenesis	biological_process	0.038087	1	8	2026	31	15720	1.01793e+71
GO:0030414	peptidase inhibitor activity	molecular_function	0.039327	1	25	2026	135	15720	1.0179e+224
GO:0061134	peptidase regulator activity	molecular_function	0.039327	1	25	2026	135	15720	1.0179e+224
GO:0016773	phosphotransferase activity, alcohol group as acceptor	molecular_function	0.040003	1	123	2026	815	15720	101800310,101794005,101790737,101799064,101804639,101791540,110351624,101800498,101802116,101801765,101793167,101800996,101796943,101799129,101796274,101796488,101798239,101794632,101801089,101801990,101797247,101799814,101801989,101790367,101804322,113845138,101800913,101799011,101792544,113840369,101797500,101795634,101805202,101799089,101805423,101795313,101791121,101800116,101799724,101802175…
GO:0005525	GTP binding	molecular_function	0.040101	1	64	2026	401	15720	101793715,101799124,101801282,113840038,101794339,101796488,101800701,101801800,101804929,101798656,101797680,101805182,101804322,106016236,101789573,101794591,101796268,101798529,101792835,101793367,101798495,101795991,101801954,101797571,113845087,101802999,101795684,101795813,101796887,101794994,101796685,101797952,101794702,101792444,101793368,101803921,113845553,101800945,101805006,101799299…
GO:0016310	phosphorylation	biological_process	0.040329	1	93	2026	601	15720	101791859,101794640,101800888,113841885,101803756,101797863,101796703,101792883,101797368,101791374,101802614,101789957,101802761,101798951,101795935,101791214,101798516,101804987,101797166,101801144,101800942,101796681,101793075,101789868,101798200,101802633,101802319,101800833,101801648,113840370,101802786,101792620,101800754,101801385,101795416,101805023,101804395,101797936,101799651,113841015…
GO:0005102	receptor binding	molecular_function	0.040462	1	92	2026	599	15720	101793564,101798843,101795278,101798667,101798812,101804498,101798321,101804951,101802371,101800492,101790237,101797547,101795054,101801984,101801453,101794955,101803817,101800985,101801954,101791922,101803077,101803562,101801160,101792014,101790141,101801216,101803159,101802072,101804010,101797538,106018562,101804740,101793811,101797449,113840164,101791039,101798514,101804024,106014914,101796052…
GO:0008375	acetylglucosaminyltransferase activity	molecular_function	0.040757	1	9	2026	37	15720	1.01803e+80
GO:0003857	3-hydroxyacyl-CoA dehydrogenase activity	molecular_function	0.041102	1	7	2026	26	15720	1.01789e+62
GO:0035091	phosphatidylinositol binding	molecular_function	0.041257	1	14	2026	66	15720	1.0179e+125
GO:0006783	heme biosynthetic process	biological_process	0.042123	1	7	2026	26	15720	1.01797e+62
GO:0009725	response to hormone stimulus	biological_process	0.04216	1	15	2026	72	15720	1.01797e+134
GO:0046872	metal ion binding	molecular_function	0.04216	1	388	2026	2776	15720	101793568,101805104,101798496,101790522,101804633,113841303,101789987,101794671,101792248,101802400,113839763,101791574,101791311,113843485,101797494,101794732,101802389,101802986,101797237,101805255,101800637,101795359,101795087,106020544,101804552,101799374,101795254,101799089,101802500,101792999,101805261,101789743,113845398,101800819,101799951,101794901,101791755,101804803,101791602,101792437…
GO:0031347	regulation of defense response	biological_process	0.042203	1	4	2026	11	15720	1.01804e+35
GO:0065004	protein-DNA complex assembly	biological_process	0.042473	1	14	2026	67	15720	1.01797e+125
GO:0071824	protein-DNA complex subunit organization	biological_process	0.042473	1	14	2026	67	15720	1.01805e+125
GO:0000975	regulatory region DNA binding	molecular_function	0.04383	1	6	2026	21	15720	1.018e+53
GO:0001067	regulatory region nucleic acid binding	molecular_function	0.04383	1	6	2026	21	15720	1.01798e+53
GO:0043462	regulation of ATPase activity	biological_process	0.044033	1	6	2026	21	15720	1.01799e+53
GO:0008131	primary amine oxidase activity	molecular_function	0.044342	1	2	2026	3	15720	1.01792e+17
GO:0044599	AP-5 adaptor complex	cellular_component	0.044568	1	2	2026	3	15720	101789663,XLOC_122027
GO:0017076	purine nucleotide binding	molecular_function	0.044668	1	243	2026	1701	15720	101800832,101803704,101793075,101794710,101790752,101801144,101800942,101791089,101800833,101803598,101790601,101798758,101798903,101801385,113844324,101794180,101794886,101802243,101794262,101799429,101793068,101792822,101801025,101799138,101790794,101797936,101804395,101794139,101790586,101794022,101805003,101804373,101791859,101799111,101793017,101795622,101800888,101794892,101797418,101802357…
GO:0042147	retrograde transport, endosome to Golgi	biological_process	0.045415	1	2	2026	3	15720	1.01792e+17
GO:0051304	chromosome separation	biological_process	0.045536	1	2	2026	3	15720	1.13843e+17
GO:0008531	riboflavin kinase activity	molecular_function	0.046	1	2	2026	3	15720	1.01798e+17
GO:0016762	xyloglucan:xyloglucosyl transferase activity	molecular_function	0.046917	1	2	2026	3	15720	1.0179e+17
GO:0048046	apoplast	cellular_component	0.046917	1	2	2026	3	15720	1.0179e+17
GO:0051782	negative regulation of cell division	biological_process	0.046972	1	2	2026	3	15720	1.01805e+17
GO:0004867	serine-type endopeptidase inhibitor activity	molecular_function	0.047761	1	12	2026	55	15720	1.01805e+107
GO:0032555	purine ribonucleotide binding	molecular_function	0.047945	1	240	2026	1682	15720	101795991,101802071,101798028,101801954,101799724,101797498,101803991,101797179,101796059,101798495,101795634,101793534,101791916,101798529,101804870,101799089,101796302,101796828,101797459,101797091,101799797,101790809,101792935,101797952,101794702,110353866,101801059,101798998,101791576,101795813,101790644,101796002,101797076,101794994,101801731,101801765,101802116,101793520,101800996,101798496…
GO:0016628	oxidoreductase activity, acting on the CH-CH group of donors, NAD or NADP as acceptor	molecular_function	0.048643	1	9	2026	38	15720	1.01805e+80
GO:0002218	activation of innate immune response	biological_process	0.048994	1	3	2026	7	15720	1.06021e+26
GO:0031349	positive regulation of defense response	biological_process	0.048994	1	3	2026	7	15720	1.01792e+26
GO:0032479	regulation of type I interferon production	biological_process	0.048994	1	3	2026	7	15720	1.01802e+26
GO:0032481	positive regulation of type I interferon production	biological_process	0.048994	1	3	2026	7	15720	1.01802e+26
GO:0032606	type I interferon production	biological_process	0.048994	1	3	2026	7	15720	1.01802e+26
GO:0045089	positive regulation of innate immune response	biological_process	0.048994	1	3	2026	7	15720	1.01792e+26
GO:0032553	ribonucleotide binding	molecular_function	0.049208	1	242	2026	1698	15720	101796513,113844753,101790271,101794591,101799011,101789891,101790449,101789573,101792544,101803159,106016236,101791717,101797680,101796943,101793167,101800498,101804720,101804929,101800701,101801990,101796274,113840038,101794005,101800310,101799124,101793715,101799064,101791540,101793307,101794430,101805315,113845531,101795983,101796743,101796685,101790851,101804012,101803313,101798602,101798121…

## Sheet: H-vs-N based on cis-target
GO_accession	Description	Term_type	Over_represented_pValue	Corrected_pValue	CAD_item	CAD_list	Bg_item	Bg_list	Gene_names
GO:0005488	binding	molecular_function	7.2817e-06	0.032433	1118	1655	9840	15720	110352714,101804258,101793183,101793150,101798542,113841303,101792566,101802606,113844165,101796281,101800040,101798440,101793739,101791374,101791404,101800913,113845675,101789593,113842802,113843321,113840038,101798370,101803872,101801246,113842370,106017424,101790968,113840147,101803659,101798412,101805369,101795516,101802846,101797303,101802942,101789403,101802818,101792441,101797730,101793075…
GO:0001518	voltage-gated sodium channel complex	cellular_component	3.6485e-05	0.040626	7	1655	11	15720	1.01799e+62
GO:0005248	voltage-gated sodium channel activity	molecular_function	3.6485e-05	0.040626	7	1655	11	15720	1.01799e+62
GO:0034706	sodium channel complex	cellular_component	3.6485e-05	0.040626	7	1655	11	15720	1.01802e+62
GO:0003674	molecular_function	molecular_function	9.2062e-05	0.071934	1499	1655	13800	15720	101797851,101801574,101791768,113845654,101803189,101795254,101798227,101797494,101800409,101791263,113845401,101805403,101799851,101796798,106015872,101802924,101791690,101802001,101793382,106014557,101802277,113844391,101790166,101793780,101789938,101804733,101795723,101802633,101796025,113843374,101789992,101804161,113844272,101793332,101795572,101796707,101804900,113839974,101791050,101791916…
GO:0045502	dynein binding	molecular_function	0.0001023	0.071934	18	1655	66	15720	1.01802e+161
GO:0005669	transcription factor TFIID complex	cellular_component	0.00011305	0.071934	10	1655	25	15720	1.01796e+89
GO:0006352	DNA-dependent transcription, initiation	biological_process	0.00020405	0.11036	27	1655	125	15720	1.01794e+242
GO:0042803	protein homodimerization activity	molecular_function	0.00023237	0.11036	20	1655	82	15720	1.01802e+179
GO:0008757	S-adenosylmethionine-dependent methyltransferase activity	molecular_function	0.00024778	0.11036	21	1655	88	15720	1.01792e+188
GO:0008009	chemokine activity	molecular_function	0.00034624	0.12851	11	1655	33	15720	1.01803e+98
GO:0042379	chemokine receptor binding	molecular_function	0.00034624	0.12851	11	1655	33	15720	1.01792e+98
GO:0097159	organic cyclic compound binding	molecular_function	0.00061049	0.18136	534	1655	4523	15720	101794955,110351439,101804733,101794710,113844391,101802685,101791690,101791437,101791768,113845654,101791263,101797494,101798245,101795254,113839974,101797166,101803365,101797952,101794674,101793330,101803562,101791916,101803214,113843374,101804161,101802633,113845621,101793838,101805175,101804987,113845384,113845097,101802587,101795991,101800777,101799573,101803598,101796464,113843064,113839593…
GO:1901363	heterocyclic compound binding	molecular_function	0.00061049	0.18136	534	1655	4523	15720	101800594,113839617,101793649,113842363,113840402,101799296,101789891,113844305,113845406,101803241,101801222,101796204,110351440,101789416,101792149,113840018,101799146,101797076,101803434,101795416,110352505,101793167,101802871,101802427,113845164,101795070,101804993,101799795,101804843,101797225,113840872,101797897,101801385,101792703,101789794,110352711,101800726,113840016,101798453,101795764…
GO:0005126	cytokine receptor binding	molecular_function	0.00061077	0.18136	22	1655	100	15720	1.01801e+197
GO:0006325	chromatin organization	biological_process	0.00081926	0.22806	24	1655	115	15720	1.0179e+215
GO:0008173	RNA methyltransferase activity	molecular_function	0.00087791	0.23001	14	1655	53	15720	1.01797e+125
GO:0006468	protein phosphorylation	biological_process	0.0010421	0.23644	80	1655	536	15720	101804433,101799049,101804669,101795629,101805023,101801666,101791566,101789868,101802929,101791121,101790644,101793891,101793797,101802786,101791837,101793068,101795190,101804639,101793231,101802855,101801524,101793150,101792050,110354602,101797616,101797863,101791540,101799089,113845597,101794326,101803181,101794303,101803164,101797830,101803931,101803304,101800754,101798516,101797936,101791374…
GO:0016310	phosphorylation	biological_process	0.0010489	0.23644	88	1655	601	15720	101793891,101790644,101791121,101789868,101802929,101791566,101795629,101801666,101805023,101804669,101799049,101795569,101804433,101793150,101792050,110354602,101797616,101801524,101793231,101802855,101791837,101793068,101804639,101795190,101790604,101802786,101793797,101803181,101804647,101794326,113845597,101799089,101791540,101799282,101792216,101797863,101797936,101791374,101798516,101800754…
GO:0016070	RNA metabolic process	biological_process	0.0011226	0.23644	318	1655	2593	15720	101795523,101789572,101793991,101800761,101798699,106018938,101800708,101790275,101792156,113845714,101791630,101801648,101791181,101791392,101794359,101797323,101796589,101790430,101791922,101789916,101795970,101799185,101803431,101802038,113839987,101793348,101799352,101790254,101804525,110351611,101793992,101792259,101795709,101796685,101793703,101796241,101801859,101803935,101792265,101802823…
GO:0042325	regulation of phosphorylation	biological_process	0.0012249	0.23644	8	1655	22	15720	1.13846e+71
GO:0006955	immune response	biological_process	0.0013321	0.23644	37	1655	211	15720	101798404,101803817,101797905,101803352,106020611,101797203,101793891,101797502,101800964,101804010,113843481,106018562,101791385,101791569,101793726,101790381,101802072,101801160,101803149,101796769,101792039,101800926,101802173,101801081,101801884,101794457,101790745,101802825,101798100,106014932,101790497,101798362,101792256,110354301,113845625,101792400,101791571
GO:0016591	DNA-directed RNA polymerase II, holoenzyme	cellular_component	0.0014186	0.23644	20	1655	93	15720	1.01802e+179
GO:0034702	ion channel complex	cellular_component	0.0014191	0.23644	8	1655	22	15720	1.01802e+71
GO:0034703	cation channel complex	cellular_component	0.0014191	0.23644	8	1655	22	15720	1.13846e+71
GO:0000428	DNA-directed RNA polymerase complex	cellular_component	0.0015085	0.23644	24	1655	120	15720	1.01802e+215
GO:0030880	RNA polymerase complex	cellular_component	0.0015085	0.23644	24	1655	120	15720	1.01797e+215
GO:0055029	nuclear DNA-directed RNA polymerase complex	cellular_component	0.0015085	0.23644	24	1655	120	15720	1.01794e+215
GO:0002376	immune system process	biological_process	0.0015395	0.23644	40	1655	235	15720	113845401,101801160,101802072,101790381,101793726,101796769,101803149,101792039,106018562,101791385,113843481,101804010,101800964,101794805,101791569,106020611,101793891,101797502,101797203,101803817,101798404,101803352,101797905,113845625,110354301,101792400,101791571,101790497,106014932,101792256,101798362,101790745,101794457,101794326,101798100,101802825,101800926,101801884,101801081,101802173
GO:0001932	regulation of protein phosphorylation	biological_process	0.0015956	0.23682	7	1655	18	15720	1.01801e+62
GO:0031399	regulation of protein modification process	biological_process	0.0017273	0.23682	8	1655	23	15720	1.13846e+71
GO:0006464	cellular protein modification process	biological_process	0.0017945	0.23682	153	1655	1156	15720	101798427,101793568,113845447,101800334,101802175,101793577,101803667,110353373,101796919,101789957,101801135,101798885,101797814,113840073,101795416,101798846,110353866,101800659,101801370,101790169,101803241,101794636,101797368,101790066,113845399,101797573,101794879,101793167,101793152,101802427,101801646,101797270,101797838,101802973,101802116,101795405,101804217,101801975,101793307,101801385…
GO:0036211	protein modification process	biological_process	0.0017945	0.23682	153	1655	1156	15720	101804903,101800754,113839979,101790522,101791471,101798232,101802164,101803164,101797830,101798516,101791374,101797936,101791404,101790660,101793934,101803181,101801084,113845597,101800593,101790074,101802786,101798567,101795190,101804639,101793797,101802683,101793150,101797616,101793231,101802855,101793726,101789550,101804669,101795629,101791885,101801666,101801681,101804433,101802201,101791121…
GO:0001664	G-protein coupled receptor binding	molecular_function	0.0018078	0.23682	12	1655	45	15720	1.01803e+107
GO:0044430	cytoskeletal part	cellular_component	0.0019768	0.25156	65	1655	432	15720	101793157,101799146,101800533,101795455,101789759,101799296,101790784,101798406,101791181,101799170,113839978,101791922,101795339,101805330,101801047,101804798,101796158,106016676,101805048,101798453,101795434,101798589,101800726,101794732,101798959,101801965,101800738,101797514,101799579,101805373,101801324,101793881,101805256,101797392,101794326,XLOC_122017,101798358,101790968,101800784,1138399…
GO:0005667	transcription factor complex	cellular_component	0.002048	0.25339	16	1655	70	15720	1.01798e+143
GO:0042802	identical protein binding	molecular_function	0.0021209	0.25531	22	1655	110	15720	1.0179e+197
GO:0005856	cytoskeleton	cellular_component	0.0022374	0.26225	70	1655	474	15720	101803563,101803340,101792657,101792132,106018699,101795629,101792760,101801098,101800858,101797203,101789480,101794262,101799005,101805179,110354602,101798412,101793837,101801483,101796937,101801872,101805256,101797392,XLOC_122017,101794326,101798358,101790968,101800784,113839972,101791175,101800911,XLOC_102789,113843472,101804835,101798365,101801850,101795434,101798589,101800726,101794732,10180…
GO:0031323	regulation of cellular metabolic process	biological_process	0.0023464	0.26348	239	1655	1918	15720	101789794,110352711,106020701,101800767,101800726,113842543,101798453,101798498,101805048,101803547,101796158,113840016,101796930,101795764,101789723,101801324,101804993,101805373,101805041,101801801,101789970,101801667,101794879,101797573,101795162,101803611,101790066,101802833,101792167,101790849,113843308,113845406,101801222,101799146,101789416,101801567,101798744,101803434,101804076,101801135…
GO:0005615	extracellular space	cellular_component	0.0023705	0.26348	29	1655	160	15720	1.01789e+260
GO:0010506	regulation of autophagy	biological_process	0.0024254	0.26348	18	1655	84	15720	1.1384e+161
GO:0003676	nucleic acid binding	molecular_function	0.0028894	0.29819	356	1655	2976	15720	101789403,101795254,101793639,101795516,101791263,101795536,101791768,101792441,101793955,101789783,101802685,113844391,110351439,101791884,101799633,113845384,101793203,101805175,101793838,113843374,101796233,101804161,101792307,101801492,101804157,101793330,101794674,101797952,101801794,101792804,101801095,101803365,113839974,101797996,101802389,101804258,113841303,101796714,113839593,101793846…
GO:0016423	tRNA (guanine) methyltransferase activity	molecular_function	0.0031639	0.29819	7	1655	20	15720	1.01802e+62
GO:0043170	macromolecule metabolic process	biological_process	0.0032054	0.29819	599	1655	5207	15720	101795496,101801794,101795946,101801990,101792804,101792307,101799303,101804157,101794869,101798996,101792612,113844309,101795339,101796233,110353069,101796059,101791884,101801717,101802880,101800525,101797168,101789783,101791510,101795577,101793075,101791387,101795536,101801636,101792441,101793955,101789403,101803578,101793639,101802846,101793934,101805369,101803659,101798412,101796118,101802174…
GO:0015629	actin cytoskeleton	cellular_component	0.0032438	0.29819	20	1655	99	15720	1.01794e+179
GO:0006606	protein import into nucleus	biological_process	0.0032805	0.29819	19	1655	93	15720	1.01801e+170
GO:0034504	protein localization to nucleus	biological_process	0.0032805	0.29819	19	1655	93	15720	1.01801e+170
GO:0044744	protein targeting to nucleus	biological_process	0.0032805	0.29819	19	1655	93	15720	1.01801e+170
GO:0051170	nuclear import	biological_process	0.0032805	0.29819	19	1655	93	15720	1.13843e+170
GO:0009719	response to endogenous stimulus	biological_process	0.0038054	0.33598	17	1655	80	15720	1.01805e+152
GO:0000154	rRNA modification	biological_process	0.0041443	0.33598	6	1655	16	15720	1.01797e+53
GO:0031167	rRNA methylation	biological_process	0.0041443	0.33598	6	1655	16	15720	1.01792e+53
GO:0043549	regulation of kinase activity	biological_process	0.0042446	0.33598	6	1655	16	15720	1.0179e+53
GO:0045859	regulation of protein kinase activity	biological_process	0.0042446	0.33598	6	1655	16	15720	1.13846e+53
GO:0051338	regulation of transferase activity	biological_process	0.0042446	0.33598	6	1655	16	15720	1.01801e+53
GO:0040029	regulation of gene expression, epigenetic	biological_process	0.0042644	0.33598	6	1655	16	15720	1.10353e+53
GO:0051276	chromosome organization	biological_process	0.0043036	0.33598	34	1655	203	15720	1.01797e+305
GO:0016568	chromatin modification	biological_process	0.0044819	0.33598	18	1655	88	15720	1.06016e+161
GO:0004683	calmodulin-dependent protein kinase activity	molecular_function	0.0045099	0.33598	3	1655	4	15720	1.01802e+26
GO:0043412	macromolecule modification	biological_process	0.004526	0.33598	163	1655	1271	15720	101794550,113844309,101792156,101792612,101789451,101802633,101796707,110353069,101801648,101799170,101804987,101797166,101792804,101789784,101801990,101795946,101795496,101803562,101801767,101801122,101795709,101796274,101792441,101793075,101794297,101796743,101796241,101803578,101789403,101798200,101800942,113845138,101799092,101796059,101805408,101802164,101798232,101797830,101803164,101792472…
GO:0008134	transcription factor binding	molecular_function	0.0046111	0.33668	25	1655	138	15720	1.01801e+224
GO:0042254	ribosome biogenesis	biological_process	0.0047309	0.33987	21	1655	110	15720	1.01798e+188
GO:0008175	tRNA methyltransferase activity	molecular_function	0.0056386	0.39422	9	1655	33	15720	1.01802e+80
GO:0009294	DNA mediated transformation	biological_process	0.0057015	0.39422	5	1655	12	15720	1.01797e+44
GO:0010467	gene expression	biological_process	0.0057531	0.39422	348	1655	2935	15720	101801648,101791181,101790430,101789916,101791922,101791392,101794359,101797323,101796589,101800708,101790275,101792156,113845714,101791630,101793991,101789572,101798699,106018938,101800761,101795523,101796241,101793703,101801859,101802402,101792093,101796685,113845375,101795709,101790254,101802421,101802593,101799352,101792259,110352033,110351611,101804525,101793992,101795970,101799185,101802038…
GO:0006364	rRNA processing	biological_process	0.0060866	0.39702	15	1655	71	15720	1.01802e+134
GO:0016072	rRNA metabolic process	biological_process	0.0060866	0.39702	15	1655	71	15720	1.01792e+134
GO:0044238	primary metabolic process	biological_process	0.0061491	0.39702	688	1655	6079	15720	113840184,101796860,101798787,106016212,113840873,113839998,101799515,101798529,101796828,101792252,101803900,101803004,101802373,101794326,101798771,101801051,101800822,101797863,101789760,101800586,101790008,113845398,101798602,101792718,101802656,101800711,106017109,101802195,101804117,110354602,101798098,110351447,101799797,101796082,101791837,101791498,101794857,101789673,101795622,101795569…
GO:0044260	cellular macromolecule metabolic process	biological_process	0.0061927	0.39702	540	1655	4697	15720	101800525,101801717,101796059,101791884,101795577,101791510,101789783,101793955,101792441,101795536,101793075,101801636,101802846,101793639,101803578,101789403,101792804,101795946,101801990,101801794,101795496,101804157,101792307,101799303,101796233,101795339,113844309,101792612,110353069,101801600,101802201,101798545,101791566,101789868,101800040,113845099,101793797,101804639,101804793,101804258…
GO:0008289	lipid binding	molecular_function	0.0062699	0.39702	36	1655	223	15720	101797372,101804555,101797158,101799146,101805189,101802318,101789887,101800911,101798232,101798455,101791970,113839978,101804492,101793360,101803651,101793283,101798726,101800112,101800726,113839663,101801600,113840016,101801093,101789868,106014557,101802606,101800565,101798567,101792566,101797573,101805041,101799579,101795932,101798959,101797494,101789816
GO:0010340	carboxyl-O-methyltransferase activity	molecular_function	0.0065481	0.39702	8	1655	28	15720	1.01802e+71
GO:0051998	protein carboxyl O-methyltransferase activity	molecular_function	0.0065481	0.39702	8	1655	28	15720	1.01792e+71
GO:0009894	regulation of catabolic process	biological_process	0.006572	0.39702	24	1655	134	15720	1.01792e+215
GO:0019538	protein metabolic process	biological_process	0.0065963	0.39702	282	1655	2341	15720	101801318,101801385,101804217,101805048,101795405,101789539,101801324,101797838,101795070,101794805,101796210,101789970,101793167,101793152,101802427,101801646,101803055,101797368,101804843,101794636,101803241,101801370,101790169,101800944,101801222,113844081,101804163,101795416,101793494,101798846,101797814,101805104,101796056,113839715,101798885,101797257,101790796,113845447,101790953,101789899…
GO:0006396	RNA processing	biological_process	0.0070218	0.417	64	1655	449	15720	101791717,101800079,101804117,101804258,101804378,101793726,101789550,101791885,101802587,101802201,101799793,101795622,113839604,101792472,101793462,101791471,101796860,113843649,101797658,113844167,113842230,101792369,101795314,101790008,101803659,101792265,101800822,101791175,101798588,101802063,101795181,101789723,101794744,101795709,101801801,101793955,101805041,101804993,101789403,101797897…
GO:0019222	regulation of metabolic process	biological_process	0.0072472	0.41743	246	1655	2025	15720	101789723,101801324,101804993,101805373,101794805,101805041,101801801,101789970,101794879,101801667,101797573,101795162,101803611,101790066,101802833,101792167,101790849,110352711,101789794,106020701,101800767,101800726,113842543,101798498,101805048,101798453,101796158,101803547,113840016,101795764,101796930,101804076,101801135,101797825,101803327,101796919,101803667,113839617,101804492,101793360…
GO:0090304	nucleic acid metabolic process	biological_process	0.0072523	0.41743	381	1655	3247	15720	101797851,113845431,101795536,101801636,101792441,101793955,101795254,101789403,101803578,101793639,101791263,101791884,101801717,101800525,101794955,106015872,101789783,113845646,101802277,101791510,101795577,113845621,101795339,113843374,113845384,101805175,110353069,101796707,101793838,101797952,101801794,113839974,101791916,101803214,101792307,101804157,101793330,101796714,113839593,113843064…
GO:0006913	nucleocytoplasmic transport	biological_process	0.0074038	0.41743	21	1655	114	15720	1.018e+188
GO:0051169	nuclear transport	biological_process	0.0074038	0.41743	21	1655	114	15720	1.01801e+188
GO:0005272	sodium channel activity	molecular_function	0.0079421	0.44119	7	1655	23	15720	1.13846e+62
GO:0008176	tRNA (guanine-N7-)-methyltransferase activity	molecular_function	0.0080235	0.44119	5	1655	13	15720	1.01802e+44
GO:0031406	carboxylic acid binding	molecular_function	0.008178	0.4442	5	1655	13	15720	1.0179e+44
GO:0009292	genetic transfer	biological_process	0.0083834	0.44987	5	1655	13	15720	1.01797e+44
GO:0031329	regulation of cellular catabolic process	biological_process	0.0089167	0.46921	23	1655	130	15720	1.01791e+206
GO:0032774	RNA biosynthetic process	biological_process	0.0089543	0.46921	250	1655	2071	15720	101792954,113842363,101793568,113843068,101802238,101799296,101795877,101799243,101801231,101804492,101793360,113839617,101803327,101789901,101801135,101804076,101803434,101798744,101792149,101801567,101789416,101799146,101801222,113845406,113843308,101802275,101790849,101792167,101802833,101803611,101796906,101795162,101789970,101794879,101797573,101801667,101801801,101805041,101804993,101805373…
GO:0010033	response to organic substance	biological_process	0.0091335	0.47303	17	1655	87	15720	1.01805e+152
GO:0006631	fatty acid metabolic process	biological_process	0.0093416	0.47825	17	1655	88	15720	1.018e+152
GO:0048518	positive regulation of biological process	biological_process	0.0098235	0.48842	43	1655	285	15720	101796059,101803720,101793891,101798498,101805048,101797401,101796158,113845646,106020611,101792760,101793339,101796685,101799579,101801667,101805216,101793797,101805179,101801965,101798959,101802173,101798771,101802821,101799124,113845410,101789416,101790745,113845597,101805256,101804157,101789451,101790998,101805129,101798362,101803022,113843374,101803667,101791922,101792400,113839978,101794022…
GO:0001934	positive regulation of protein phosphorylation	biological_process	0.0099002	0.48842	3	1655	5	15720	1.01789e+26
GO:0042327	positive regulation of phosphorylation	biological_process	0.0099002	0.48842	3	1655	5	15720	1.01789e+26
GO:0060255	regulation of macromolecule metabolic process	biological_process	0.0099789	0.48842	224	1655	1842	15720	113845406,113843308,101801222,101802526,101801567,101789416,101799146,101803434,101798744,101804076,101803327,101801135,101804492,101793360,101796246,101799243,101803667,101796919,113839617,101799296,113842363,101792954,101795877,110352711,101789794,101800767,101800726,106020701,113840016,101803547,113842543,101798453,101805048,101795764,101796930,101801324,101789723,101801801,101789970,101797573…
GO:0016597	amino acid binding	molecular_function	0.010244	0.49069	4	1655	9	15720	1.0179e+35
GO:0004064	arylesterase activity	molecular_function	0.010346	0.49069	4	1655	9	15720	1.01803e+35
GO:0006351	transcription, DNA-dependent	biological_process	0.010393	0.49069	247	1655	2051	15720	101799531,101796142,101802595,101793570,101789480,101799793,101802314,101801887,101792964,101791361,110351448,101803340,101801194,101789995,101803720,101796567,101793989,101804617,101804935,101794587,106017109,101800711,101789833,110354602,101798671,110351447,101798098,101799449,113839763,101800350,101801575,101789859,101796704,101794262,101798409,101796082,101800565,101789974,101799797,101803004…
GO:0004497	monooxygenase activity	molecular_function	0.010466	0.49069	12	1655	55	15720	1.01794e+107
GO:0090544	BAF-type complex	cellular_component	0.010733	0.49799	3	1655	5	15720	1.01804e+26
GO:0019031	viral envelope	cellular_component	0.011047	0.50139	36	1655	232	15720	101790644,101798253,101797203,113845378,101792657,101803720,101800726,101798200,101793703,101798959,101792960,101805216,101794506,101793955,101799579,101795675,101792212,113839972,101793389,101803669,101802872,101798028,101799146,101795090,101795181,101790649,101803229,110353544,101790240,113839978,101798738,101800633,101791922,113842363,101800911,101792784
GO:0036338	viral membrane	cellular_component	0.011047	0.50139	36	1655	232	15720	101790649,101795181,101795090,101803669,101793389,101802872,101798028,101799146,113839972,101792212,101795675,110353544,101803229,113842363,101791922,101798738,101800633,113839978,101790240,101792784,101800911,113845378,101798253,101797203,101790644,101800726,101803720,101792657,101798959,101793703,101798200,101799579,101793955,101805216,101794506,101792960
GO:0080090	regulation of primary metabolic process	biological_process	0.011339	0.50139	225	1655	1857	15720	101798529,101803304,101793288,101789585,101793534,101802390,101802132,106016212,101791311,101791635,101792327,101802794,101792591,101792341,101792653,101792369,101790223,101803497,113840184,101798691,101790008,101789760,101800586,101796937,101798028,101801051,101791175,101792494,101803004,101802318,101798409,101791837,101800565,101789974,101798098,101801575,101799449,101800350,101789859,101794262…
GO:0006282	regulation of DNA repair	biological_process	0.011482	0.50139	2	1655	2	15720	1.01796e+17
GO:0080135	regulation of cellular response to stress	biological_process	0.011482	0.50139	2	1655	2	15720	1.01796e+17
GO:2001020	regulation of response to DNA damage stimulus	biological_process	0.011482	0.50139	2	1655	2	15720	1.01804e+17
GO:0044237	cellular metabolic process	biological_process	0.011782	0.50947	655	1655	5810	15720	101794955,113845536,106015872,113845138,101799251,113845646,101802277,101791690,101791437,101797851,113845431,101791263,101803047,101800409,101795254,113839974,101797763,101797166,101799415,101797952,101804137,101794674,101793330,101803016,101803562,101791916,101803214,113843374,113845621,101802633,101793838,101805175,101796707,101804987,101793332,113845384,101801681,101802587,101798862,101796464…
GO:0044427	chromosomal part	cellular_component	0.011946	0.51163	38	1655	249	15720	101805237,101792657,101803720,101803340,110354322,101798453,101801887,101797203,101798688,101799531,101794275,101805370,101800123,101793955,101799449,101805373,101797514,101793703,101800738,101800896,101789635,101790011,101789591,101797353,101792494,XLOC_122017,101791175,101790968,101793266,110351446,101801135,110351186,101798365,101790240,101790204,101804800,101792653,113845447
GO:0003677	DNA binding	molecular_function	0.012184	0.51323	254	1655	2122	15720	101795891,101792972,101798529,101790271,113843045,101793534,101798903,101799207,101802390,113839998,101791311,106016212,113843649,101790204,101791635,101792327,101792653,101792341,101792591,101797217,113840184,113845398,101800586,101795509,101795058,101800822,101801051,101794866,101794326,101805206,101794184,101792494,101803004,101802318,101796082,101799797,101800565,101789974,101798172,101799449…
GO:0019220	regulation of phosphate metabolic process	biological_process	0.012365	0.51323	15	1655	76	15720	1.01795e+134
GO:0051174	regulation of phosphorus metabolic process	biological_process	0.012365	0.51323	15	1655	76	15720	1.01792e+134
GO:0008171	O-methyltransferase activity	molecular_function	0.012445	0.51323	9	1655	37	15720	1.1384e+80
GO:0048522	positive regulation of cellular process	biological_process	0.012989	0.52664	39	1655	258	15720	101790998,101789451,101798362,101803022,113843374,101803667,101791922,101794022,113839978,101798738,113845447,101791181,101798771,101799124,101802821,113845410,101789416,101790745,113845597,101805256,101804157,101793339,101796685,101799579,101805216,101801667,101793797,101805179,101801965,101798959,101803720,101796059,101793891,101805048,101798498,101797401,101796158,113845646,101792760
GO:0022613	ribonucleoprotein complex biogenesis	biological_process	0.013006	0.52664	21	1655	120	15720	1.01804e+188
GO:0014070	response to organic cyclic compound	biological_process	0.013639	0.54024	13	1655	63	15720	1.0179e+116
GO:0016709	oxidoreductase activity, acting on paired donors, with incorporation or reduction of molecular oxygen, NAD(P)H as one donor, and incorporation of one atom of oxygen	molecular_function	0.013653	0.54024	6	1655	20	15720	1.13844e+53
GO:0044267	cellular protein metabolic process	biological_process	0.013706	0.54024	220	1655	1817	15720	101797830,101803164,101798232,101792464,101802164,101798370,101804903,113839979,101790522,101800754,101791471,101802578,101797936,101791404,101791374,101798516,101797538,101790878,101798412,101793934,101790660,113845552,113845597,101800593,101790074,101803181,101801084,101790968,101793797,101798567,101795190,101804639,101802786,101793726,101793231,101802855,101797616,101793150,101802683,101802201…
GO:0004719	protein-L-isoaspartate (D-aspartate) O-methyltransferase activity	molecular_function	0.014017	0.54764	6	1655	20	15720	1.01797e+53
GO:0003682	chromatin binding	molecular_function	0.014287	0.55333	12	1655	57	15720	1.01804e+107
GO:0004499	N,N-dimethylaniline monooxygenase activity	molecular_function	0.014793	0.55589	4	1655	10	15720	1.01792e+35
GO:0005102	receptor binding	molecular_function	0.014795	0.55589	80	1655	599	15720	101803077,101791385,101793797,101804010,113843481,101800964,113844223,101804258,101802072,101793564,101793726,101797449,101792039,101803149,101802158,101803817,101793891,101797203,101798253,101800911,106014932,101790481,113842370,101798362,101803872,113843807,101793643,110354301,101802858,101797538,101800338,101805245,101801884,101801081,101789650,113840147,101802825,101793389,101793152,106018562…
GO:0003989	acetyl-CoA carboxylase activity	molecular_function	0.015137	0.55589	4	1655	10	15720	1.01797e+35
GO:0016421	CoA carboxylase activity	molecular_function	0.015137	0.55589	4	1655	10	15720	1.01799e+35
GO:0016885	ligase activity, forming carbon-carbon bonds	molecular_function	0.015137	0.55589	4	1655	10	15720	1.01799e+35
GO:0010562	positive regulation of phosphorus metabolic process	biological_process	0.015351	0.55589	4	1655	10	15720	1.01789e+35
GO:0031401	positive regulation of protein modification process	biological_process	0.015351	0.55589	4	1655	10	15720	1.01789e+35
GO:0045937	positive regulation of phosphate metabolic process	biological_process	0.015351	0.55589	4	1655	10	15720	1.01804e+35
GO:0004312	fatty acid synthase activity	molecular_function	0.015548	0.55847	5	1655	15	15720	1.13844e+44
GO:0043565	sequence-specific DNA binding	molecular_function	0.015719	0.5601	59	1655	423	15720	101791767,101792978,101793639,101798671,113844359,101797884,101796714,101796685,101799449,101801575,101801801,101797573,113842543,101789480,101800040,101795764,110352711,101791884,101794587,101802587,101790430,113839617,101791311,101796589,113844993,101792591,101791404,101805431,113843472,113842363,101798427,101792954,101798529,101792972,113843321,113845714,101804076,101804814,101802390,101799146…
GO:0005125	cytokine activity	molecular_function	0.016061	0.56773	13	1655	65	15720	1.01802e+116
GO:0043414	macromolecule methylation	biological_process	0.016295	0.57147	14	1655	72	15720	1.01802e+125
GO:0019049	evasion or tolerance of host defenses by virus	biological_process	0.017029	0.59257	5	1655	15	15720	1.01801e+44
GO:0006139	nucleobase-containing compound metabolic process	biological_process	0.01748	0.60264	405	1655	3517	15720	101803720,101804617,101793989,101803340,101789480,101799793,101802314,101801887,101792964,101791361,110351448,106016306,101801513,101796142,101791717,101789974,101800565,101797308,101796002,113839763,101800350,101801575,101796704,101789859,113845394,101798671,101804378,101798691,101798011,101795314,XLOC_122027,101796937,101794866,101798028,101791175,101792494,101805206,101791912,101793853,1017934…
GO:0048013	ephrin receptor signaling pathway	biological_process	0.017629	0.60264	5	1655	15	15720	1.01802e+44
GO:0006974	response to DNA damage stimulus	biological_process	0.017852	0.60264	51	1655	361	15720	101796210,101789970,101798542,101800123,101791717,101802850,113843048,101797851,101801324,101801059,113845394,106016069,101795261,101790837,110351439,101803525,101799905,101796302,101799950,113843045,101791755,101789901,113839998,101797814,101790522,101795891,101804205,101795134,101805175,101803084,101798983,101796976,113845384,101798964,101791922,101796246,101802243,101804492,XLOC_122027,1103534…
GO:0016846	carbon-sulfur lyase activity	molecular_function	0.017962	0.60264	6	1655	21	15720	1.01793e+53
GO:0009725	response to hormone stimulus	biological_process	0.017995	0.60264	14	1655	72	15720	1.01805e+125
GO:0051495	positive regulation of cytoskeleton organization	biological_process	0.018298	0.6031	6	1655	21	15720	1.01805e+53
GO:0004318	enoyl-[acyl-carrier-protein] reductase (NADH) activity	molecular_function	0.018365	0.6031	3	1655	6	15720	1.0179e+26
GO:0000786	nucleosome	cellular_component	0.018415	0.6031	8	1655	33	15720	1.0179e+71
GO:0032787	monocarboxylic acid metabolic process	biological_process	0.018931	0.61548	18	1655	102	15720	1.01799e+161
GO:0005882	intermediate filament	cellular_component	0.02083	0.65359	27	1655	172	15720	1.01797e+242
GO:0045111	intermediate filament cytoskeleton	cellular_component	0.02083	0.65359	27	1655	172	15720	1.01801e+242
GO:0034470	ncRNA processing	biological_process	0.020947	0.65359	31	1655	203	15720	1.01794e+278
GO:0006725	cellular aromatic compound metabolic process	biological_process	0.021346	0.65359	421	1655	3677	15720	101791175,101798028,101794866,101805206,101792494,101793853,101791912,101798011,101798691,101795314,101796937,XLOC_122027,101791311,101802992,101797658,101792757,101802794,101790204,101792327,101791635,101792369,101791746,101792688,101792653,101803084,101790223,113842230,101793462,101790271,101794316,101793534,101789585,101802314,101799793,101801887,101789480,101791361,110351448,106016306,1017929…
GO:0006305	DNA alkylation	biological_process	0.021662	0.65359	4	1655	11	15720	1.01802e+35
GO:0006306	DNA methylation	biological_process	0.021662	0.65359	4	1655	11	15720	1.01789e+35
GO:0044728	DNA methylation or demethylation	biological_process	0.021662	0.65359	4	1655	11	15720	1.01802e+35
GO:0071704	organic substance metabolic process	biological_process	0.021748	0.65359	706	1655	6334	15720	101792757,101792193,101791635,101795800,101802794,101796072,101792653,101792688,101802079,101790223,101803497,101792837,101803931,101789585,101793534,101793853,101791912,101799089,101789536,113845674,101802315,101804373,101796937,106015878,101798671,101792039,113845562,101797308,101789974,101800565,101796002,113839763,101796704,101797203,101802314,101799793,101804617,101803340,101790796,101804492…
GO:0032270	positive regulation of cellular protein metabolic process	biological_process	0.022022	0.65359	4	1655	11	15720	1.01789e+35
GO:0051247	positive regulation of protein metabolic process	biological_process	0.022022	0.65359	4	1655	11	15720	1.13846e+35
GO:0031412	gas vesicle organization	biological_process	0.022182	0.65359	4	1655	11	15720	1.01804e+35
GO:0042470	melanosome	cellular_component	0.022218	0.65359	4	1655	11	15720	1.01798e+35
GO:0048770	pigment granule	cellular_component	0.022218	0.65359	4	1655	11	15720	1.01798e+35
GO:0006354	DNA-dependent transcription, elongation	biological_process	0.022385	0.65359	9	1655	40	15720	1.01798e+80
GO:0032259	methylation	biological_process	0.023932	0.65359	16	1655	90	15720	1.01797e+143
GO:0000785	chromatin	cellular_component	0.024077	0.65359	9	1655	41	15720	1.0179e+80
GO:0008152	metabolic process	biological_process	0.02428	0.65359	821	1655	7431	15720	101802315,113845674,101792216,101799282,101804373,101796937,101799089,101789536,101793853,101791912,101803931,101792837,101789585,101793534,101791635,101795800,101802794,101792757,101792193,101802079,101803497,101790223,101796072,101792688,101792653,101804617,101803340,101797203,101799793,101802314,101800565,101797308,101789974,101796704,101796002,113839763,101795932,106015878,101792039,101798671…
GO:0032993	protein-DNA complex	cellular_component	0.025939	0.65359	8	1655	35	15720	1.10354e+71
GO:0034641	cellular nitrogen compound metabolic process	biological_process	0.026491	0.65359	425	1655	3728	15720	101792259,101796302,101793992,101799171,110351611,101804525,101790254,101789943,101799352,101793348,101802038,113839987,101791572,101803431,101795261,101790837,101799185,101795970,101801859,101789656,101796241,101793703,101805370,101799579,101796685,106018562,101795709,106018938,101798699,101799454,101800761,101793991,101789572,101789635,101795523,101801731,101790011,101790430,101791922,101789916…
GO:0046483	heterocycle metabolic process	biological_process	0.026549	0.65359	420	1655	3682	15720	101796707,110353069,101805175,101793838,113845384,101795339,113843374,101804020,113845621,101792307,101793330,101804157,101804137,101803214,101791916,101797763,113839974,101801794,101797952,101791263,101795254,101789403,101793639,101803578,101792441,101793955,113845431,101797851,101795536,101801636,101791510,101802277,113845646,101795577,101789783,106015872,101794955,101801717,101791884,101800525…
GO:0005654	nucleoplasm	cellular_component	0.02661	0.65359	45	1655	319	15720	101793991,101794866,101798028,101801567,101789760,101794355,101800913,113845675,101791922,101801231,101796589,101797664,101801135,101802132,101790522,113845650,101802277,113843042,101795764,101799793,101801887,110351448,110351611,101793992,101792964,101801194,101803340,101797338,101798361,101800112,101804617,101796241,101799094,101792167,101802275,101796906,113843064,113845375,101805373,101797573…
GO:0044451	nucleoplasm part	cellular_component	0.02661	0.65359	45	1655	319	15720	101802275,101792167,101799094,101796241,101796906,113839795,101796704,101797573,113845375,101805373,113843064,101799797,101803943,101796082,101795764,101802277,113843042,101792964,101793992,110351611,110351448,101801887,101799793,101797338,101801194,101803340,101804617,101800112,101798361,113845675,101800913,101801231,101796589,101791922,101802132,101801135,101797664,113845650,101790522,101793991…
GO:0034654	nucleobase-containing compound biosynthetic process	biological_process	0.027214	0.65359	265	1655	2261	15720	110353069,113843374,101793330,101804157,101792307,113839974,101797952,101791263,101793639,101803578,101795254,101793955,101792441,101795536,101801636,113845431,101795577,101802277,101791510,113845646,101789783,101794955,101800525,101801717,101791884,113845675,101800913,101791404,101798446,101790240,113844993,101801142,113842802,101794118,101797664,101790522,101803872,101804027,113843321,101801321…
GO:0016820	hydrolase activity, acting on acid anhydrides, catalyzing transmembrane movement of substances	molecular_function	0.027426	0.65359	21	1655	128	15720	1.01801e+188
GO:0051246	regulation of protein metabolic process	biological_process	0.027618	0.65359	11	1655	55	15720	1.01804e+98
GO:0033554	cellular response to stress	biological_process	0.028068	0.65359	57	1655	421	15720	110351439,101803525,101795261,101790837,101800726,101799950,101796302,101799905,101797851,113843048,101802850,101791717,101801324,101801059,101796210,101799579,101800123,101798542,101789970,113845394,106016069,101798602,101796986,113845398,101797952,XLOC_122027,110353412,101790968,113840018,101799374,101803214,101799234,113845597,101803434,101789572,101795891,101790522,101789451,101797814,1018042…
GO:0009755	hormone-mediated signaling pathway	biological_process	0.028138	0.65359	12	1655	62	15720	1.01799e+107
GO:0032870	cellular response to hormone stimulus	biological_process	0.028138	0.65359	12	1655	62	15720	1.01795e+107
GO:0071495	cellular response to endogenous stimulus	biological_process	0.028138	0.65359	12	1655	62	15720	1.01805e+107
GO:0009317	acetyl-CoA carboxylase complex	cellular_component	0.028222	0.65359	3	1655	7	15720	1.01801e+26
GO:0005244	voltage-gated ion channel activity	molecular_function	0.02828	0.65359	19	1655	113	15720	1.01802e+170
GO:0022832	voltage-gated channel activity	molecular_function	0.02828	0.65359	19	1655	113	15720	1.01805e+170
GO:0008276	protein methyltransferase activity	molecular_function	0.028325	0.65359	9	1655	42	15720	1.0179e+80
GO:0002218	activation of innate immune response	biological_process	0.028862	0.65359	3	1655	7	15720	1.06021e+26
GO:0031349	positive regulation of defense response	biological_process	0.028862	0.65359	3	1655	7	15720	1.01802e+26
GO:0032479	regulation of type I interferon production	biological_process	0.028862	0.65359	3	1655	7	15720	1.06021e+26
GO:0032481	positive regulation of type I interferon production	biological_process	0.028862	0.65359	3	1655	7	15720	1.01792e+26
GO:0032606	type I interferon production	biological_process	0.028862	0.65359	3	1655	7	15720	1.06021e+26
GO:0045089	positive regulation of innate immune response	biological_process	0.028862	0.65359	3	1655	7	15720	1.06021e+26
GO:0005861	troponin complex	cellular_component	0.029931	0.65359	3	1655	7	15720	1.01801e+26
GO:0005865	striated muscle thin filament	cellular_component	0.029931	0.65359	3	1655	7	15720	1.01801e+26
GO:0030016	myofibril	cellular_component	0.029931	0.65359	3	1655	7	15720	1.01793e+26
GO:0030017	sarcomere	cellular_component	0.029931	0.65359	3	1655	7	15720	1.01793e+26
GO:0036379	myofilament	cellular_component	0.029931	0.65359	3	1655	7	15720	1.01801e+26
GO:0043292	contractile fiber	cellular_component	0.029931	0.65359	3	1655	7	15720	1.01793e+26
GO:0044449	contractile fiber part	cellular_component	0.029931	0.65359	3	1655	7	15720	1.01801e+26
GO:0000165	MAPK cascade	biological_process	0.030162	0.65359	2	1655	3	15720	1.01789e+17
GO:0000186	activation of MAPKK activity	biological_process	0.030162	0.65359	2	1655	3	15720	1.13846e+17
GO:0001678	cellular glucose homeostasis	biological_process	0.030162	0.65359	2	1655	3	15720	1.01789e+17
GO:0008343	adult feeding behavior	biological_process	0.030162	0.65359	2	1655	3	15720	1.01789e+17
GO:0030534	adult behavior	biological_process	0.030162	0.65359	2	1655	3	15720	1.13846e+17
GO:0032094	response to food	biological_process	0.030162	0.65359	2	1655	3	15720	1.13846e+17
GO:0032095	regulation of response to food	biological_process	0.030162	0.65359	2	1655	3	15720	1.13846e+17
GO:0032096	negative regulation of response to food	biological_process	0.030162	0.65359	2	1655	3	15720	1.01789e+17
GO:0032098	regulation of appetite	biological_process	0.030162	0.65359	2	1655	3	15720	1.01789e+17
GO:0032099	negative regulation of appetite	biological_process	0.030162	0.65359	2	1655	3	15720	1.13846e+17
GO:0032102	negative regulation of response to external stimulus	biological_process	0.030162	0.65359	2	1655	3	15720	1.13846e+17
GO:0032104	regulation of response to extracellular stimulus	biological_process	0.030162	0.65359	2	1655	3	15720	1.13846e+17
GO:0032105	negative regulation of response to extracellular stimulus	biological_process	0.030162	0.65359	2	1655	3	15720	1.01789e+17
GO:0032107	regulation of response to nutrient levels	biological_process	0.030162	0.65359	2	1655	3	15720	1.13846e+17
GO:0032108	negative regulation of response to nutrient levels	biological_process	0.030162	0.65359	2	1655	3	15720	1.01789e+17
GO:0032147	activation of protein kinase activity	biological_process	0.030162	0.65359	2	1655	3	15720	1.13846e+17
GO:0033500	carbohydrate homeostasis	biological_process	0.030162	0.65359	2	1655	3	15720	1.01789e+17
GO:0033674	positive regulation of kinase activity	biological_process	0.030162	0.65359	2	1655	3	15720	1.01789e+17
GO:0042593	glucose homeostasis	biological_process	0.030162	0.65359	2	1655	3	15720	1.13846e+17
GO:0043408	regulation of MAPK cascade	biological_process	0.030162	0.65359	2	1655	3	15720	1.13846e+17
GO:0045860	positive regulation of protein kinase activity	biological_process	0.030162	0.65359	2	1655	3	15720	1.01789e+17
GO:0051347	positive regulation of transferase activity	biological_process	0.030162	0.65359	2	1655	3	15720	1.01789e+17
GO:0044599	AP-5 adaptor complex	cellular_component	0.030252	0.65359	2	1655	3	15720	101789663,XLOC_122027
GO:0019219	regulation of nucleobase-containing compound metabolic process	biological_process	0.030614	0.65359	213	1655	1796	15720	101792259,110351611,101804525,101789783,101790254,113845646,101795577,113839987,101791884,101793348,101803431,101791572,101800525,101794955,101795970,101799185,101801859,101795254,101803578,101793639,101796241,101793703,101791263,113845431,101795536,101801636,101792441,101796685,101793955,101798699,106018938,101799454,101792307,101804157,101789572,101793330,101797952,101795523,113839974,101791922…
GO:0051171	regulation of nitrogen compound metabolic process	biological_process	0.030614	0.65359	213	1655	1796	15720	101797353,101799045,101794592,101796118,101803639,113839972,101802174,101802821,101790649,101794478,101801321,101804539,101790660,101794355,101793582,101803935,101802823,101797538,101796630,113844993,101802349,101790240,101802243,101801142,113843472,113845675,101805431,101798446,101791404,101804205,113843321,101790522,101803872,101804027,101794118,101800312,113842802,101802164,101793543,101798862…
GO:0051304	chromosome separation	biological_process	0.030839	0.65359	2	1655	3	15720	1.13843e+17
GO:0033926	glycopeptide alpha-N-acetylgalactosaminidase activity	molecular_function	0.030857	0.65359	2	1655	3	15720	1.01794e+17
GO:0042147	retrograde transport, endosome to Golgi	biological_process	0.030963	0.65359	2	1655	3	15720	1.01794e+17
GO:1901360	organic cyclic compound metabolic process	biological_process	0.031227	0.65526	424	1655	3730	15720	101799234,101801567,101798744,101800896,113843308,113845647,101802526,101798662,101798680,101796919,101798964,101789957,101796147,101801231,101795134,101795877,101804720,101792954,113843068,101793568,101802238,101804076,101804814,101801135,101803327,101794076,101789901,101799905,101803547,113843042,101796930,106020701,101803611,101792167,101803943,101794744,101801163,101799620,101794879,101803046…
GO:0000775	chromosome, centromeric region	cellular_component	0.031769	0.65526	24	1655	154	15720	113845447,101800738,101793703,101797514,101790240,101798365,101805373,101801135,101799449,101793955,101799531,101798688,101797203,101790968,101791175,101801887,101798453,XLOC_122017,101792494,101797353,101803340,101803720,101792657,101805237
GO:0007605	sensory perception of sound	biological_process	0.031814	0.65526	2	1655	3	15720	1.13845e+17
GO:0050954	sensory perception of mechanical stimulus	biological_process	0.031814	0.65526	2	1655	3	15720	1.01805e+17
GO:0005542	folic acid binding	molecular_function	0.031924	0.65526	2	1655	3	15720	1.0179e+17
GO:0072341	modified amino acid binding	molecular_function	0.031924	0.65526	2	1655	3	15720	1.0179e+17
GO:0006400	tRNA modification	biological_process	0.032519	0.6644	11	1655	57	15720	1.0179e+98
GO:0030684	preribosome	cellular_component	0.032939	0.66992	13	1655	71	15720	1.018e+116
GO:0006338	chromatin remodeling	biological_process	0.033531	0.67885	7	1655	30	15720	1.018e+62
GO:0044248	cellular catabolic process	biological_process	0.033727	0.67974	60	1655	450	15720	101805373,101799579,101791891,101801801,101789970,101798409,101792718,101798959,101802667,101802940,101803328,113845409,110354602,113839648,106015872,101803525,101793739,101802880,101791572,106020611,101789539,101791566,101801098,101791690,101797203,101795405,101798498,101796158,101795339,101790077,101804814,113839979,101799438,101798370,101790998,113844309,101794425,101796056,101800390,101791181…
GO:0016569	covalent chromatin modification	biological_process	0.034979	0.69573	11	1655	57	15720	1.01801e+98
GO:0016570	histone modification	biological_process	0.034979	0.69573	11	1655	57	15720	1.01805e+98
GO:0001510	RNA methylation	biological_process	0.035119	0.69573	8	1655	37	15720	1.01796e+71
GO:0019438	aromatic compound biosynthetic process	biological_process	0.035146	0.69573	277	1655	2385	15720	101794955,101800525,101801717,101791884,101795577,101791510,101802277,113845646,101789783,101793955,101792441,101795536,101801636,113845431,101791263,101793639,101803578,101795254,113839974,101797763,101797952,101793330,101804157,101804137,101792307,113843374,101804020,110353069,101801600,101802587,101798545,101800040,101798862,113843064,113843457,113839593,101796714,101804639,101803228,101797996…
GO:0071310	cellular response to organic substance	biological_process	0.035326	0.69599	12	1655	64	15720	1.01805e+107
GO:0010468	regulation of gene expression	biological_process	0.035605	0.69599	213	1655	1803	15720	101798671,110354602,101789833,101800711,106017109,101789974,101800565,101798409,101794262,101789859,101799449,101800350,101801575,101798098,101791361,101792964,101802314,101801887,101789480,101793570,101802595,101799531,101796142,101804935,101794587,101804617,101793989,101789995,101796567,101803720,101801194,101803340,101802794,101791635,101792327,106016212,101791311,101803497,101790223,113840184…
GO:0016772	transferase activity, transferring phosphorus-containing groups	molecular_function	0.035637	0.69599	166	1655	1376	15720	101798540,101800726,101793325,101801385,101791089,101793307,101802973,101796930,101802116,106016351,101794292,101805041,101804993,101793167,101794879,101793152,101801646,101802427,101803943,101801163,101799620,101797368,101803120,101790169,101795416,110353866,101792149,101804814,101798885,101801135,101803327,101789901,101797814,101802238,101793568,101793577,101802175,110353373,101789957,101804322…
GO:0043228	non-membrane-bounded organelle	cellular_component	0.03594	0.69599	134	1655	1098	15720	101793837,101798412,113845552,101797392,101805256,101797353,101798358,XLOC_122017,113839972,101790968,101800784,110351446,101793266,113843472,XLOC_102789,101790240,101798365,101804800,101801850,101803563,101805237,101792132,101792657,101795629,101800858,101801098,101798688,101792760,101789419,101804370,101793183,101790011,101789635,101793157,101795339,101805330,101791181,101798406,113839978,10180…
GO:0043232	intracellular non-membrane-bounded organelle	cellular_component	0.03594	0.69599	134	1655	1098	15720	101800123,101805373,101793881,101801324,101791643,113839994,101804843,101801965,101800738,101796165,101800726,101800479,101802385,101794732,101801047,101794275,106016676,101796158,101803547,101805048,101798453,101798498,101801135,110351186,101799296,101790784,113845447,101801222,101800533,101795455,101800896,XLOC_102786,101789759,101802173,101793494,101789591,101801567,101799146,101794262,1017994…
GO:0005515	protein binding	molecular_function	0.036199	0.69671	594	1655	5300	15720	101793468,101800211,101798831,101795467,101791895,101802078,101795629,101803525,101803563,101800624,101797780,101795983,101790897,101803447,113845672,106017898,101791027,101791385,101797914,101794100,113839971,101799990,101798437,101805245,101795919,101797372,101802823,113843461,101802858,113843807,101797138,101790254,101801054,101793348,101803431,101803352,101798404,101798589,101805032,101802402…
GO:0051252	regulation of RNA metabolic process	biological_process	0.036547	0.69671	206	1655	1742	15720	101804146,101796714,113839593,101798567,113839795,101791767,101802940,101796354,113844359,101798545,101801600,101802587,101798862,101800040,113843321,101790522,101804027,101803872,101794118,101802164,101800312,113842802,101793543,101802349,101790240,101802243,113844993,101801142,113843472,113845675,101805431,101798446,101791404,101790660,101804539,101794355,101793582,101803935,101802823,101796630…
GO:0006633	fatty acid biosynthetic process	biological_process	0.036589	0.69671	9	1655	44	15720	1.01801e+80
GO:0006807	nitrogen compound metabolic process	biological_process	0.036603	0.69671	448	1655	3963	15720	101802929,113839604,101795467,101802078,101803525,101803265,101791885,101795629,101792657,101789550,101800112,101797338,101802940,101791767,101792978,101800079,106019526,113844359,101793726,101793967,101796354,101790897,101798567,101801059,113845672,101804146,113839795,101799085,101802821,101803639,101794592,101797353,101790074,101790649,101795181,101790660,101794355,101795438,110351314,101796630…
GO:0006368	transcription elongation from RNA polymerase II promoter	biological_process	0.037201	0.70507	8	1655	37	15720	1.01801e+71
GO:0006334	nucleosome assembly	biological_process	0.037966	0.71051	7	1655	31	15720	1.10351e+62
GO:0031497	chromatin assembly	biological_process	0.037966	0.71051	7	1655	31	15720	1.0179e+62
GO:0034728	nucleosome organization	biological_process	0.037966	0.71051	7	1655	31	15720	1.0179e+62
GO:0001071	nucleic acid binding transcription factor activity	molecular_function	0.038861	0.71553	90	1655	711	15720	110352711,101791884,101803431,101795970,101805048,113842543,101792259,101804525,113840016,101796930,101795764,113845431,101801324,101797573,101789970,101794879,101801801,101795162,101801859,101803578,101793639,101793703,101790849,101801222,113839974,106018938,101799146,101789572,113845714,101804076,101800708,101790275,113839617,101790430,101794359,101796589,101804492,101795877,101792954,113842363…
GO:0003700	sequence-specific DNA binding transcription factor activity	molecular_function	0.038861	0.71553	90	1655	711	15720	101794587,101804935,101796567,101801600,101801194,101802587,101802314,101800040,101789480,101799531,101796142,101800565,101796714,101798409,101789859,101801575,101799449,101798671,101791767,101802940,101794355,101804539,101793582,101798691,101803935,101802823,101796937,101796630,101797353,101799045,101794592,101803639,101791175,101801051,101802318,101790649,101794478,113843321,101798529,101802390…
GO:0032268	regulation of cellular protein metabolic process	biological_process	0.039443	0.71553	10	1655	51	15720	1.13846e+89
GO:0016740	transferase activity	molecular_function	0.039451	0.71553	273	1655	2350	15720	101802683,101802940,101793776,101793726,101793231,101795190,101802786,101799085,101791121,101802929,101791885,101803265,101795629,101801666,101789550,101792657,101804669,101793009,101804433,101797936,101797726,101791471,101803642,101798232,101802164,101803181,101790074,101795438,101795345,101797372,101804527,101800942,101799653,101798200,113839599,101796241,101793703,101796743,113845375,101796274…
GO:0030838	positive regulation of actin filament polymerization	biological_process	0.039783	0.71553	4	1655	13	15720	1.01805e+35
GO:0031334	positive regulation of protein complex assembly	biological_process	0.039783	0.71553	4	1655	13	15720	1.01793e+35
GO:0032273	positive regulation of protein polymerization	biological_process	0.039783	0.71553	4	1655	13	15720	1.01805e+35
GO:0034314	Arp2/3 complex-mediated actin nucleation	biological_process	0.039783	0.71553	4	1655	13	15720	1.13845e+35
GO:0045010	actin nucleation	biological_process	0.039783	0.71553	4	1655	13	15720	1.01805e+35
GO:0044271	cellular nitrogen compound biosynthetic process	biological_process	0.040014	0.71553	279	1655	2411	15720	101797996,101803228,101804639,113839593,101796714,113843457,113843064,101798862,101800040,101798545,101802587,101801600,101801142,101790240,113844993,101791404,101798446,101796583,101800913,113845675,113843321,101790522,101803872,101804027,101797664,101794118,113842802,101802174,101796118,113839972,101799045,101794478,101801321,101793582,101804539,101805369,101797538,101795254,101803578,101793639…
GO:0007015	actin filament organization	biological_process	0.040294	0.71553	8	1655	38	15720	1.01802e+71
GO:0008033	tRNA processing	biological_process	0.040515	0.71553	22	1655	142	15720	1.13842e+197
GO:0016628	oxidoreductase activity, acting on the CH-CH group of donors, NAD or NADP as acceptor	molecular_function	0.041182	0.71553	8	1655	38	15720	1.01804e+71
GO:0072686	mitotic spindle	cellular_component	0.04225	0.71553	9	1655	45	15720	101790968,101797203,101791175,101798453,XLOC_122017,101800738,101792657,101805373,101803340
GO:0001614	purinergic nucleotide receptor activity	molecular_function	0.04227	0.71553	3	1655	8	15720	1.01791e+26
GO:0004931	extracellular ATP-gated cation channel activity	molecular_function	0.04227	0.71553	3	1655	8	15720	1.01797e+26
GO:0010243	response to organonitrogen compound	biological_process	0.04227	0.71553	3	1655	8	15720	1.01791e+26
GO:0014074	response to purine-containing compound	biological_process	0.04227	0.71553	3	1655	8	15720	1.01791e+26
GO:0016502	nucleotide receptor activity	molecular_function	0.04227	0.71553	3	1655	8	15720	1.01797e+26
GO:0033198	response to ATP	biological_process	0.04227	0.71553	3	1655	8	15720	1.01801e+26
GO:0035381	ATP-gated ion channel activity	molecular_function	0.04227	0.71553	3	1655	8	15720	1.01797e+26
GO:0035586	purinergic receptor activity	molecular_function	0.04227	0.71553	3	1655	8	15720	1.01801e+26
GO:0046683	response to organophosphorus	biological_process	0.04227	0.71553	3	1655	8	15720	1.01797e+26
GO:0031981	nuclear lumen	cellular_component	0.042522	0.71553	59	1655	448	15720	101803943,101796082,101799797,113845375,101805373,113843064,101796704,101801801,113839795,101797573,101797514,101796906,101799094,101792167,101800738,101796241,101802275,101798361,101804617,101792657,101800112,101801194,101803340,106015872,101797338,101797203,101798453,101801887,101799793,101793992,101792964,110351448,110351611,101802277,113843042,101795764,101790522,113845650,110351186,101801135…
GO:0006355	regulation of transcription, DNA-dependent	biological_process	0.042654	0.71553	205	1655	1741	15720	101801636,101795536,113845431,101793955,101796685,101792441,101803578,101793639,101801859,101795254,101793703,101791263,101796241,101803431,101800525,101791884,113839987,101793348,101795970,101794955,101799185,101804525,110351611,101789783,101792259,101795577,101790254,113845646,113845714,101791630,101800708,101790275,101791392,101794359,101796589,101791922,101790430,101789916,110353069,101801648…
GO:2001141	regulation of RNA biosynthetic process	biological_process	0.042654	0.71553	205	1655	1741	15720	101804935,101794587,101793989,101804617,101789995,101796567,101803720,101803340,101801194,101791361,101792964,101801887,101802314,101789480,101793570,101802595,101799531,101796142,101800565,101789974,101798409,101794262,101789859,101799449,101800350,101801575,101798098,101798671,110354602,101789833,101800711,106017109,101789760,101800586,101790008,101798691,101796937,101792494,101791175,101801051…
GO:0009372	quorum sensing	biological_process	0.043025	0.71553	7	1655	31	15720	1.01797e+62
GO:0048872	homeostasis of number of cells	biological_process	0.043025	0.71553	7	1655	31	15720	1.01804e+62
GO:0048874	homeostasis of number of cells in a free-living population	biological_process	0.043025	0.71553	7	1655	31	15720	1.01792e+62
GO:0070603	SWI/SNF superfamily-type complex	cellular_component	0.043054	0.71553	4	1655	13	15720	1.01804e+35
GO:0004057	arginyltransferase activity	molecular_function	0.043629	0.71589	3	1655	8	15720	1.13844e+26
GO:0016598	protein arginylation	biological_process	0.043629	0.71589	3	1655	8	15720	1.01795e+26
GO:0006281	DNA repair	biological_process	0.043822	0.71589	43	1655	314	15720	101798983,101798964,113845384,101791922,101802243,101796246,101804492,101795134,101805175,101803084,101797814,101790522,101804205,113839998,101789901,113840018,101790968,101799234,101803214,101799374,101803434,101789572,113845398,101797952,101796986,101798602,XLOC_122027,110353412,113845394,106016069,101791717,101797851,101801324,101801059,101796210,101789970,101800123,101799905,101796302,1017999…
GO:0065004	protein-DNA complex assembly	biological_process	0.043879	0.71589	12	1655	67	15720	1.13845e+107
GO:0071824	protein-DNA complex subunit organization	biological_process	0.043879	0.71589	12	1655	67	15720	1.0179e+107
GO:0031411	gas vesicle	cellular_component	0.04416	0.71741	3	1655	8	15720	1.01805e+26
GO:0006333	chromatin assembly or disassembly	biological_process	0.044295	0.71741	7	1655	32	15720	1.10351e+62
GO:0019901	protein kinase binding	molecular_function	0.045028	0.72665	7	1655	32	15720	1.01796e+62
GO:0006796	phosphate-containing compound metabolic process	biological_process	0.045786	0.73622	139	1655	1146	15720	101793797,101802786,101790604,101795190,101804639,101798567,101802855,101793231,101793726,101793150,101797616,101801681,101804433,101798440,101804669,101789550,101801666,101793739,101795629,101791566,101802929,101795467,101789868,101791121,101802164,101797830,101803164,101800754,101804903,101798516,101797936,101791404,101791374,101804527,101805369,101800593,113845597,101803181,101802174,106018562…
GO:0022904	respiratory electron transport chain	biological_process	0.046251	0.74102	10	1655	53	15720	1.13843e+89
GO:0034660	ncRNA metabolic process	biological_process	0.046485	0.7421	39	1655	283	15720	101803659,101792265,113844081,101790532,101802063,101795181,101798588,101791916,101800761,113845621,101796828,101792156,101802578,101805175,101796707,113845447,101798516,101793838,113842230,101796919,101797658,101789957,101796147,101802201,101794955,106015872,101791885,101789550,101797897,113839604,101799352,101799793,106016306,101796002,101795709,101794744,101793726,101789403,101804117
GO:0006914	autophagy	biological_process	0.049154	0.7819	28	1655	193	15720	1.01795e+251
GO:0010638	positive regulation of organelle organization	biological_process	0.04969	0.78762	6	1655	26	15720	1.01802e+53
