# Supplementary material for: Long Noncoding RNA Expression Rofiles Elucidate the Potential Roles of lncRNA- XR_003496198 in Duck Hepatitis A Virus Type 1 Infection
Source: Front Cell Infect Microbiol. 2022 Apr 22;12:858537. doi: 10.3389/fcimb.2022.858537 (PMC9074814; doi:10.3389/fcimb.2022.858537)
Supplement: Supplementary file 7 [file Table_7.xls]

## Sheet: D-vs-N based on trans-target
GO_accession	Description	Term_type	Over_represented_pValue	Corrected_pValue	CAD_item	CAD_list	Bg_item	Bg_list	Gene_names
GO:0005515	protein binding	molecular_function	7.335e-08	0.0003267	947	2457	5300	15720	101800921,101790264,101802446,101795038,101793511,101799500,101791894,101794023,101793368,113841676,101792177,110354206,101803911,101799190,101801353,101801366,101802012,113845671,101794263,101792607,101796210,101795802,101803484,101793928,101802868,101803992,101803237,101804237,101798213,101794733,101799302,101802679,101791075,101792566,101799108,101798198,101792572,101792228,101795355,113842876…
GO:0044763	single-organism cellular process	biological_process	2.0116e-06	0.0035863	948	2457	5436	15720	101795197,101793955,101790739,101801892,101791921,101796775,101804884,101792438,101794712,101801214,113843846,101800789,101799365,101797255,110352043,101793097,110351900,101802838,101790326,101804639,101794492,101800700,101796495,101796188,101791025,101797217,101800703,101790774,101789863,101794923,101795143,101800878,113841468,101804155,101804105,101793684,101805378,113845392,101802690,101803955…
GO:0005488	binding	molecular_function	2.4156e-06	0.0035863	1649	2457	9840	15720	101797411,101797433,101793636,101800449,101798449,101791051,101804375,101801122,101789857,101800606,101797196,101800653,101799593,101791796,101795337,101803049,101798245,101798976,101791083,101800933,101794448,101803492,101800527,101795351,101796674,101790341,101800251,101792862,101793568,101798934,101798402,101789612,101802525,101794204,113844784,101790237,101791716,113843807,101795616,101793475…
GO:0003824	catalytic activity	molecular_function	3.371e-06	0.0037536	1132	2457	6509	15720	101800520,101799365,101802403,101804507,101802529,101793366,101800973,101797310,101793955,101796258,101794780,101805480,101793615,101803555,101798244,101797192,101803611,101796188,101797237,101796973,101797078,101789705,101796987,101800700,101791116,101793324,101802721,101792642,101797995,101799911,101791599,101794218,113842153,101790583,101803077,101802395,101798083,101795759,101804590,101805119…
GO:0003674	molecular_function	molecular_function	1.7742e-05	0.015805	2216	2457	13800	15720	101795854,101793369,101794534,101795318,101798326,101795496,101794597,101795379,113839771,101799001,101790673,101791909,101794405,101795709,101795740,110351747,101794468,101800658,101793867,101797726,101797580,101790668,101798487,101801863,101802215,101801356,101799077,101793409,101798414,101798393,101804993,101797439,101804646,101805050,113845645,101798253,101795836,101796052,101794161,101803341…
GO:0044699	single-organism process	biological_process	3.0299e-05	0.022492	1058	2457	6189	15720	101790723,101801623,101797692,101805256,101796324,101791717,101804215,101798401,113841465,101797429,101800024,101799296,101795642,101799744,101800076,101799595,101792516,101790660,101793177,101800458,113843792,101791987,101789398,101802101,101790860,101793081,101796975,101791666,101798329,101799443,101802573,101801940,101804638,101804315,101804453,101794874,113845148,101795511,101800809,101800609…
GO:0019538	protein metabolic process	biological_process	8.4055e-05	0.053483	433	2457	2341	15720	101797117,101794069,101803197,110354800,101796971,101791224,101803181,101792060,101805116,101793363,101792076,101791538,101797577,101794442,101794634,101803448,101802761,101795608,101795088,113840330,101800074,101801637,101790968,101791234,101799480,113843285,101793133,101790558,101793664,101800944,101797427,101790213,101793172,101790586,101797291,101798951,101792801,101802065,101794851,101797140…
GO:0043167	ion binding	molecular_function	0.00014345	0.053889	790	2457	4488	15720	101793283,101805323,101795650,113844210,101805481,101794917,101798144,101790072,101799452,106014761,101791374,101801944,101802478,101796523,101794895,101797184,113841028,101801774,113842259,101804257,101797863,101804363,101805457,101802725,101791320,101794453,101795491,101802098,101802942,101796233,101791688,101792573,101797758,101803818,101790748,101801602,101797164,101791016,101795932,101792703…
GO:0036094	small molecule binding	molecular_function	0.00014935	0.053889	370	2457	1963	15720	101798621,101804062,XLOC_110462,101790952,101799041,101795796,101796828,101792015,101796703,XLOC_059473,101800808,101790752,101797231,101803759,101792875,101801864,101792164,113839852,101801666,101796617,101799989,101797299,101800688,101804364,101800153,101795381,101790443,101796528,101799267,101800051,101789975,101795713,101800594,101791769,101804976,101796362,101791402,101791519,101789772,10179…
GO:0006810	transport	biological_process	0.00015139	0.053889	464	2457	2523	15720	101799296,101804918,110352043,101799858,101795642,101799744,101800789,101799365,101791516,101794712,113840940,101791051,101801623,101791921,101801892,101798019,101793955,101793636,101792038,101804215,101800342,101798401,101797429,113841465,101802573,101791716,113843803,101793501,101804638,101804315,101789763,101796896,101804155,101802525,101795143,101792387,101803074,101797217,101789863,101796188…
GO:0000166	nucleotide binding	molecular_function	0.00015922	0.053889	364	2457	1929	15720	101797863,101802594,101795331,101791030,101792921,101801119,101795264,101791438,101803113,101795651,113841028,101797327,101802478,101800793,101802381,101801034,101804531,101801944,101791374,101805481,113844210,101795650,101791426,101799776,101796917,101794186,101803390,101798516,101789567,101795201,101790417,101802918,113845654,113842648,101793734,101794049,101800397,101799777,101796118,110353953…
GO:1901265	nucleoside phosphate binding	molecular_function	0.00015922	0.053889	364	2457	1929	15720	101799113,101797791,101800472,101804947,101790564,101799998,101794283,101794915,101801409,101802393,101802243,101797591,101796007,101804993,101801655,101803881,101804995,101795653,106017617,101792978,101796600,101797076,101790851,101799262,113845553,101801807,101804168,101804342,101803853,113842972,101797563,101795854,101800569,101790083,101789472,101800827,101795223,101795379,101802112,101794468…
GO:0051179	localization	biological_process	0.00016757	0.053889	487	2457	2661	15720	101802576,101800293,101790397,101801053,101803019,113842516,101789686,101795448,101797569,101798680,101792842,101801031,101797534,101798915,101798362,101804108,101800856,101803722,113841693,101804656,101797052,101791035,101803887,101797203,101790016,101796372,101791102,101804774,101789636,101796085,101797680,101797091,101800523,101792355,101795037,101792975,101802063,101793278,101794264,101799738…
GO:0051234	establishment of localization	biological_process	0.00016939	0.053889	464	2457	2526	15720	101793104,101795494,101799303,101799267,101794643,101800440,101796366,101790642,101789975,113840910,101802993,101801109,101794057,101793144,101793676,101797665,101798937,110353098,101799890,101796733,101800818,101794844,101792633,101804462,101798013,101804731,101803982,101800634,101791402,101791534,101791769,101804976,101791392,101791587,101805024,101800417,101797151,101800544,101791120,101796828…
GO:0017076	purine nucleotide binding	molecular_function	0.00019199	0.057008	324	2457	1701	15720	101790752,101800808,101803759,101792875,101797231,101796617,101801666,101792164,101800688,101797299,101799989,101790952,XLOC_110462,101799041,101804062,101798621,101795796,101792015,101796828,XLOC_059473,101796703,101791402,101789772,101791519,101796362,101791769,101804976,101791236,101797151,101789428,101800153,101804364,101796528,101790443,101799267,101795381,101800051,101789975,101795713,10179…
GO:0043168	anion binding	molecular_function	0.00021526	0.059922	378	2457	2015	15720	106014314,101799698,101800792,110353990,101800952,101794935,101798951,101793415,101790364,101789986,101803144,101801731,101802642,101795678,101793133,101802046,101800416,101795088,101792897,101797494,101794702,101791538,101797577,101789834,101802761,101794442,101790929,101796971,101789907,101801936,101805230,101803181,101793344,101801193,101792624,101790872,113842859,101792190,101803485,113842972…
GO:0032555	purine ribonucleotide binding	molecular_function	0.00023608	0.061749	320	2457	1682	15720	101798516,101789567,101790417,101795201,101791426,101799776,101796917,101794186,101803390,113842648,101799777,101800397,101796118,101802918,113845654,101797758,110353953,101798380,101792703,101789891,101797254,101797164,101791320,101803334,101796233,101802942,101802098,101797863,101791030,101795331,101792921,101801119,101797327,101803113,101795651,113841028,101804531,101801944,101791374,101802478…
GO:0005509	calcium ion binding	molecular_function	0.00024955	0.061749	97	2457	431	15720	101803142,113845144,101804672,101802799,101791779,101793306,101798313,101798937,101803485,101795972,101794657,101801300,101793216,101793447,101796776,101791061,101805252,101804215,101805363,101801602,101802363,101791016,101793684,101799982,106020368,101804105,113845148,101789612,101800952,101794453,101793748,101791212,101795595,101799067,101795377,101800956,101791982,101802566,101803905,101791606…
GO:0001882	nucleoside binding	molecular_function	0.00026773	0.062763	319	2457	1679	15720	101797758,110353953,101792703,101798380,101789891,101797254,101797164,101791320,101803334,101796233,101802942,101802098,101798516,101789567,101795201,101790417,101791426,101799776,101796917,101794186,101803390,113842648,101799777,101800397,101796118,101802918,113845654,101804531,101801944,101791374,101802478,101800793,101801034,101802381,101795650,101805481,101797863,101791030,101795331,101792921…
GO:0032553	ribonucleotide binding	molecular_function	0.00029009	0.064603	322	2457	1698	15720	101799595,101799365,101793207,101803049,101793177,101790472,101797498,101800595,101802838,101798245,101804639,101799296,101798976,101798737,101800076,101804546,101791717,101797411,113841465,101795197,101794780,101801122,101797692,101791051,101800116,101794303,101800738,101792668,101795616,113845579,101789705,101790860,101794448,101799443,113840976,101794492,101792364,101790341,101791373,101800458…
GO:0016772	transferase activity, transferring phosphorus-containing groups	molecular_function	0.00031369	0.066531	266	2457	1376	15720	113840806,101803322,101795932,101797164,101796118,101802918,101790417,101798516,101795377,101792331,101799776,101791426,101800860,113840851,101805481,101791374,101804531,101804459,101793325,101797327,101803113,101793263,101795651,101795331,101791030,101792921,101797863,101795528,101804218,101793802,101794795,101798088,101796312,101794713,101799442,101802576,101805384,101805023,101799085,101790016…
GO:0001883	purine nucleoside binding	molecular_function	0.0003897	0.070217	317	2457	1676	15720	101791769,101804976,101796362,101791402,101789772,101791519,101797151,101791236,101789428,101804364,101800153,101795381,101790443,101796528,101799267,101800051,101789975,101795713,101800808,101790752,101797231,101803759,101792875,101792164,101801666,101796617,101799989,101797299,101800688,101798621,101804062,XLOC_110462,101790952,101799041,101795796,101796828,101792015,101796703,XLOC_059473,10178…
GO:0032549	ribonucleoside binding	molecular_function	0.0003897	0.070217	317	2457	1676	15720	101805022,101803598,101797396,101805326,101805258,101802330,113840737,101795869,101791859,101791040,101797236,101802737,113842963,101797520,101791729,101800945,101800218,101793715,101795161,101799756,101790463,101797091,101796796,101803164,101793943,101800243,101805455,101800833,101802900,101804656,101805023,101799085,101797680,101799442,101792028,101795997,101793958,101794795,101792842,101794713…
GO:0032550	purine ribonucleoside binding	molecular_function	0.0003897	0.070217	317	2457	1676	15720	101801731,101802642,101793133,106014314,101800792,101799698,110353990,101794935,101798951,101790364,101793415,101803144,101789986,101805230,101803181,101796971,101792624,101790872,101792190,101803485,101800416,101795088,101792897,101794702,101791538,101802761,101790929,101794442,101795379,101802112,101800827,110353373,101802743,101794405,113842971,101800436,101794468,101801185,101797563,113842972…
GO:0003924	GTPase activity	molecular_function	0.00039412	0.070217	68	2457	294	15720	101803451,101797519,101799262,113845553,101791089,101793367,106017617,113842963,101800945,101793492,101793715,101795161,101797591,101790163,101798995,101802787,101793943,101802364,101802247,101801265,101797680,101804322,101798326,101789472,101799082,101804168,113842972,101797563,101803485,101791051,101801109,101792624,113841465,101799267,101805230,101802838,101790929,101798245,101799296,101796362…
GO:0035639	purine ribonucleoside triphosphate binding	molecular_function	0.00047628	0.079621	316	2457	1675	15720	101800153,101804364,101795713,101789975,101800051,101790443,101796528,101799267,101795381,101791236,101797151,101791402,101789772,101791519,101796362,101791769,101804976,101789428,101795796,101790952,101799041,XLOC_110462,101804062,101798621,101796703,XLOC_059473,101792015,101796828,101792875,101803759,101797231,101790752,101800808,101800688,101797299,101799989,101796617,101801666,101792164,10179…
GO:0016787	hydrolase activity	molecular_function	0.00048266	0.079621	536	2457	2985	15720	101797444,101796692,101790146,101802920,101792272,101791719,101800913,101793849,101802242,101794671,101803451,101799422,101797519,101802794,110354783,101802223,101796615,101803796,101798939,101801059,101789426,101794275,101795243,101800746,101801265,113843368,101798770,101796943,101798429,101803683,101802433,101805024,101791392,101796362,101804976,101804140,101791402,101797384,101800634,101792633…
GO:0019954	asexual reproduction	biological_process	0.00058521	0.093091	24	2457	81	15720	1.01802e+215
GO:0006464	cellular protein modification process	biological_process	0.00076607	0.11056	224	2457	1156	15720	101791769,101790954,101789772,101791534,101791519,101797151,101791236,101791374,101801392,113844799,101800818,101795650,101789428,101802341,101798427,101791030,101795331,101789908,101804364,101797863,101800153,101797402,101803113,101795651,101790628,101797327,101800051,101795713,101791011,101800808,101789744,101797231,101793466,101803241,113845690,113841842,101790865,101803304,101801666,101794219…
GO:0036211	protein modification process	biological_process	0.00076607	0.11056	224	2457	1156	15720	101797291,101791083,101794448,101800480,101797427,101794492,101793172,101800458,101797217,113843285,101793133,101793568,101800809,101794935,101794303,101792694,101800878,101800116,101800792,106014314,101804617,101793615,101798951,113845579,101797411,101796971,101800449,101794780,101803181,101801122,101803894,101797310,101803197,101791234,101801637,101790660,101803049,101800595,101799593,101794712…
GO:0065008	regulation of biological quality	biological_process	0.0007695	0.11056	117	2457	562	15720	101789686,101796557,101798326,113839601,101790397,101794926,101793368,101794023,101798915,101796531,101801059,101796648,101797563,101797203,101796999,101804541,101794263,101800563,101794748,101795243,101801137,101791677,113841693,101804656,101802868,113841567,101803012,101803225,113841885,101801582,101796692,101792572,101792355,101792589,101795578,101791523,101794805,101793427,113845655,101797504…
GO:0001664	G-protein coupled receptor binding	molecular_function	0.00090042	0.12533	15	2457	45	15720	1.0179e+134
GO:0043412	macromolecule modification	biological_process	0.0011909	0.15075	242	2457	1271	15720	101802289,101800833,101805281,101793152,113841885,101801681,101803683,101793905,113841756,101800484,101798429,101798770,101803549,101789868,106014788,101802936,113841765,101800928,101789636,101791401,101790636,101805023,101792971,101794229,101802091,101804335,113842901,101802224,101794713,101791112,101790919,101795330,101798939,113844894,101795951,101794795,101799245,101805165,101805265,101792645…
GO:0016740	transferase activity	molecular_function	0.001199	0.15075	425	2457	2350	15720	106017781,101804924,101797291,101797427,101793122,101790949,101800787,113843285,101796771,101795486,101793133,101794935,101799473,101804521,101794851,101797140,101800792,101803642,106014314,101804617,101803513,101798951,101792801,101802065,101790238,101799199,101793344,101798194,101802145,113845011,101796971,101803181,101798321,101802866,101795972,101794657,101801124,101791823,101801637,101791234…
GO:0005126	cytokine receptor binding	molecular_function	0.0012451	0.15075	27	2457	100	15720	1.01801e+242
GO:0043093	cytokinesis by binary fission	biological_process	0.0012791	0.15075	20	2457	67	15720	1.01802e+179
GO:0044765	single-organism transport	biological_process	0.0013112	0.15075	351	2457	1912	15720	101792862,101798329,101791666,101796188,101797217,101803074,101795143,101792387,101804155,101796896,101804315,101789763,101804638,113843803,101791716,101802573,101797429,113841465,101798401,101804215,101792038,101793955,101798019,101801892,101791921,101801623,101791051,101794712,113840940,101799365,101791516,101799744,101799858,101795642,101797882,101800548,101804322,101789725,101801015,113841883…
GO:0030554	adenyl nucleotide binding	molecular_function	0.0013468	0.15075	277	2457	1471	15720	101796362,101791769,101804976,101791402,101789772,101791519,101797151,101791236,101789428,101804364,101800153,101795381,101790443,101799267,101789975,101795713,101800051,101790752,101800808,101797231,101792875,101803759,101792164,101796617,101801666,101799989,101800688,101797299,101798621,101799041,101790952,XLOC_110462,101804062,101796828,101792015,101796703,101789665,101801632,101803562,1017977…
GO:0007017	microtubule-based process	biological_process	0.0014048	0.15075	54	2457	227	15720	101792423,101792262,101800738,101805457,101800609,101795906,101801806,101793958,101791320,101799005,101791011,101805117,101789796,101790083,101789986,101792458,101793415,101795616,101799483,101796770,101792015,101790860,101796085,101794261,101804656,101796999,101802364,113844867,101791922,101797549,101798198,101799998,101795412,101790968,101789665,101803415,101795642,101797759,101796849,101799296…
GO:0005164	tumor necrosis factor receptor binding	molecular_function	0.0014475	0.15075	7	2457	13	15720	1.01802e+62
GO:0032813	tumor necrosis factor receptor superfamily binding	molecular_function	0.0014475	0.15075	7	2457	13	15720	1.01804e+62
GO:0050794	regulation of cellular process	biological_process	0.0014968	0.15075	701	2457	4157	15720	101799776,101801017,101802566,101793814,101801493,101791572,101795201,101802893,101791258,101790422,101791826,101789734,101799777,101794189,101796118,101792372,101798380,101793174,113843708,101793444,101791361,101797164,101795932,101790748,101797758,101796233,101803304,101802098,113840806,101802942,101799005,101805457,101800798,101800475,101800806,101790771,101804257,101789908,101801774,106016377…
GO:0044267	cellular protein metabolic process	biological_process	0.001502	0.15075	332	2457	1817	15720	101800746,101803184,101802289,101805281,113841756,101801681,101803683,101793905,101800484,113841885,101793152,101798770,101789868,101803549,106014788,101802936,101798429,101800928,113841765,101790636,101792971,101796148,101804498,101799451,101802224,101793345,101795330,101798939,101795951,101803796,101805165,101792645,101803451,101797616,101802794,101793738,101800258,101797166,101791775,101802575…
GO:0019001	guanyl nucleotide binding	molecular_function	0.0015178	0.15075	87	2457	408	15720	101794702,101799365,101792897,101795088,101800416,101798245,101790929,101802838,101799296,101802381,101798976,101796362,101791402,101792624,101789975,113841465,101805230,101799267,101796528,101803485,101791051,101797299,110353990,101802098,101799698,101802942,101796233,101792668,101803334,101796617,101803144,101803759,101800808,101797254,101797164,101790752,XLOC_059473,101789705,101802642,1138456…
GO:0055085	transmembrane transport	biological_process	0.0015438	0.15075	172	2457	872	15720	101796868,101799245,101798685,101801895,101805469,101799844,101805022,101798629,101798773,101792424,113842963,101789513,101791429,101803794,101802737,113842698,101802794,101805258,101797091,101800523,101797068,101790519,101802242,101803639,101800351,101799834,101793943,101797994,101802912,101797504,101800856,101797183,101803887,101798148,101796372,101791102,101803377,101797680,101797056,101802576…
GO:0006928	cellular component movement	biological_process	0.0015569	0.15075	55	2457	236	15720	113844210,101793278,101799998,101794264,101791922,101799296,101801582,101790072,101799911,101801324,101789665,101802654,101791040,101797184,101789695,101790739,101795197,101790443,101791313,101795653,101802995,101802798,101790723,101805022,101792921,101800864,101793958,101791320,101800609,113844784,101800738,101804502,101792262,101805413,113845246,101795616,101793415,101799442,101797758,101789686…
GO:0032559	adenyl ribonucleotide binding	molecular_function	0.001636	0.15504	273	2457	1452	15720	101792013,101793783,101803451,101793367,101805165,101791089,101792645,101805035,101800258,101793738,101803856,101797166,101797616,101797744,101803562,101790412,101801632,101789665,101802787,101791103,101802289,101805281,101798758,113843368,113841885,101793152,101793905,101798429,101796943,101798770,101789868,106014788,101803549,101802223,101802344,101802224,101797459,101790470,101798939,101795330…
GO:0005524	ATP binding	molecular_function	0.0019022	0.16063	272	2457	1450	15720	101792190,101790872,101796971,101803181,101794442,101790929,101802761,101791538,101794702,101800416,101793133,101802642,101801731,101789986,101803144,101793415,101790364,101798951,101794935,101800792,106014314,101796600,101790851,101796007,101804993,101795653,101792978,101804995,101803881,101794283,101801409,101802243,101802393,101804947,101799113,101797791,101800472,101799998,101790564,101801185…
GO:0006796	phosphate-containing compound metabolic process	biological_process	0.0019078	0.16063	220	2457	1146	15720	101792812,101803451,101805022,101802417,101792645,101799042,101799245,101805165,101803856,101797166,101800258,101795869,101791859,101802794,101793738,101789513,101802737,101797616,101797428,101797520,101792424,101801632,101797744,101800593,101803562,101790412,101793679,101790731,101799756,101792435,101791740,101796682,101803164,101798224,101794264,101793739,101805281,101793256,101805455,101802289…
GO:0000917	barrier septum assembly	biological_process	0.0019732	0.16063	20	2457	69	15720	1.01793e+179
GO:0032506	cytokinetic process	biological_process	0.0019732	0.16063	20	2457	69	15720	1.0179e+179
GO:0090529	cell septum assembly	biological_process	0.0019732	0.16063	20	2457	69	15720	1.018e+179
GO:0010941	regulation of cell death	biological_process	0.0019835	0.16063	29	2457	107	15720	1.0179e+260
GO:0042981	regulation of apoptotic process	biological_process	0.0019835	0.16063	29	2457	107	15720	1.01801e+260
GO:0043067	regulation of programmed cell death	biological_process	0.0019835	0.16063	29	2457	107	15720	1.01802e+260
GO:0032561	guanyl ribonucleotide binding	molecular_function	0.0021142	0.16816	86	2457	407	15720	101799267,101796528,101805230,113841465,101792624,101789975,101791051,101803485,101795088,101800416,101792897,101799365,101794702,101791402,101798976,101802381,101799296,101802838,101790929,101798245,113840976,113845654,101802642,101789705,XLOC_059473,101790952,101804062,101798621,101795796,101795201,101803334,101796617,101792668,101796233,101802942,101799698,101802098,101797299,110353990,1017907…
GO:0016310	phosphorylation	biological_process	0.0022306	0.1743	123	2457	601	15720	101794264,101790564,101803164,101799756,101792435,101791740,101802393,101793324,101793119,101801632,101803562,101797744,101790412,101801409,101804995,101802737,101797616,101803881,101797520,101803856,101797166,101793421,101800258,101791859,101795869,101793738,101792645,101804590,101805165,101792690,101803451,101799198,101796600,101792068,101795854,101795330,101794713,101799194,101804342,101794795…
GO:0009987	cellular process	biological_process	0.002283	0.17532	1516	2457	9288	15720	101802794,101800258,101797552,101797166,113842675,101794631,101798572,101797616,101794978,101803794,113844326,101796234,101797519,101797746,101796868,101800913,101795773,113842321,101790519,101796692,101789917,101790146,113839802,113845655,113843275,101792435,101790731,101790577,101797056,113843368,101801265,101793905,101800484,113841756,113841885,101802936,101798770,101789868,101796943,113840996…
GO:0032505	reproduction of a single-celled organism	biological_process	0.0023344	0.17623	20	2457	70	15720	1.01798e+179
GO:0065007	biological regulation	biological_process	0.0025987	0.1922	756	2457	4513	15720	101796523,106016377,101801774,101797733,101790771,101804257,101800806,101794268,101789908,101800798,101800475,113844210,101795650,101805323,101794917,101789988,113842634,101790019,101805481,101790072,101794189,101799777,101792372,101796118,101791258,101791826,101789734,101790422,101801493,101791572,101802893,101795201,101801017,101799776,101793814,101802566,101799005,101805457,101803304,101796233…
GO:0016043	cellular component organization	biological_process	0.0026323	0.1922	284	2457	1557	15720	101797549,101793280,101795452,101804947,101802587,101799524,101801879,101804800,101797439,113842846,101797124,101798253,101794120,113840253,113845436,101803547,101801806,101802631,101793348,101791692,113839601,110351433,101789527,101790083,101789916,101798326,101799001,101795659,101802175,101792150,101800748,101804541,101801137,101801839,101800563,101795088,101802095,101802046,101795525,101801794…
GO:0006793	phosphorus metabolic process	biological_process	0.002731	0.19619	220	2457	1154	15720	101790585,101799041,101799776,101789639,101798787,101798516,101791572,101804018,101802918,101794749,101794049,101793734,101791509,101796703,101790817,101792278,101800808,101803821,101791832,101797231,101803304,101801666,101795149,101798161,113845690,101790865,101802370,101800688,113845343,101802341,101802244,101797863,101800153,101795331,101804814,101791030,101789908,101804364,101792921,101803113…
GO:0006468	protein phosphorylation	biological_process	0.0028404	0.1992	111	2457	536	15720	101791030,101801122,101795331,101804364,101789908,101797863,101800153,101803113,101795651,101796971,101794780,101803181,101797327,101795713,101800051,101798737,101791769,101791538,101791519,101791236,101791374,101804639,101802761,101803049,101800595,101789428,101793133,101799041,101799776,101800458,101798516,101802918,101796703,101794448,113845579,101798951,101800808,101797231,101794303,101800116…
GO:0008009	chemokine activity	molecular_function	0.0029071	0.1992	11	2457	33	15720	1.01795e+98
GO:0042379	chemokine receptor binding	molecular_function	0.0029071	0.1992	11	2457	33	15720	1.01803e+98
GO:0008373	sialyltransferase activity	molecular_function	0.0029906	0.20182	9	2457	21	15720	1.01793e+80
GO:0000975	regulatory region DNA binding	molecular_function	0.003164	0.20551	9	2457	21	15720	1.01801e+80
GO:0001067	regulatory region nucleic acid binding	molecular_function	0.003164	0.20551	9	2457	21	15720	1.01801e+80
GO:0005815	microtubule organizing center	cellular_component	0.0032209	0.20551	17	2457	54	15720	1.01797e+152
GO:0043170	macromolecule metabolic process	biological_process	0.0032298	0.20551	878	2457	5207	15720	101794263,106016835,101798883,101795028,101803992,101791260,101793230,101796210,101795802,101790574,113839987,101805038,101801015,101793390,101792177,101800548,101789973,101797844,101803911,101792168,101793375,110354206,101803221,101794119,101792663,101793368,101800811,101794023,101800526,113845406,101799194,101798149,101797614,113839955,101805461,101798911,101792690,101799198,101799344,101801777…
GO:0007155	cell adhesion	biological_process	0.0033143	0.20791	69	2457	318	15720	101792362,101793152,101791924,101804541,101795740,101797405,101792150,101802722,101793802,101798915,101789534,101796557,101804887,101789686,101802224,101805109,101798326,101792608,101795323,101800293,101802995,101802798,101792424,101790140,101791313,113839955,101796600,101800998,101793322,101795759,101803164,101792510,101791922,101794483,101801582,101797599,101803029,101803492,101800675,101802569…
GO:0022610	biological adhesion	biological_process	0.0033757	0.20882	71	2457	329	15720	101791313,101792424,101790140,101802995,101802798,101795759,101793322,101800998,101796600,113839955,101794483,101791922,101792510,101803164,101803029,101797599,101801582,101793152,101791924,101792362,101792150,101802722,101797405,101790644,101795740,101804541,101789534,101798915,101793802,101800293,101795323,101805109,101798326,101792608,101802224,101789686,101804887,101796557,101795494,101798168…
GO:0061025	membrane fusion	biological_process	0.0034771	0.21215	23	2457	81	15720	1.01798e+206
GO:0051301	cell division	biological_process	0.0036231	0.21807	31	2457	124	15720	1.01799e+278
GO:0008053	mitochondrial fusion	biological_process	0.0039249	0.23309	10	2457	26	15720	1.01791e+89
GO:0035556	intracellular signal transduction	biological_process	0.0040482	0.23724	124	2457	621	15720	101794917,101797713,101789988,101801214,101800416,101792897,113840851,101799365,101792516,101791234,101797255,101798976,101800637,101802381,101802761,101802838,101804639,101796528,101799267,101805230,101798449,101796366,101805116,101789975,101795713,101804884,101804257,101793676,101803485,101796880,101799698,101802942,101802098,101796218,113841468,101797299,101792727,101805193,101800952,101790792…
GO:0044238	primary metabolic process	biological_process	0.0042225	0.24425	1016	2457	6079	15720	101794247,101797411,101792038,101791717,101800449,101805252,101804215,101801030,101791051,101804375,101790723,101801122,101797692,101797570,101800606,101801149,106015872,101804380,101803894,101791516,101792516,101797196,101790660,101800653,101799593,101803049,101793177,101799296,101803199,101803622,101799858,101795642,101798737,101791083,101797792,101794448,101791606,101795351,101790860,101796674…
GO:0050789	regulation of biological process	biological_process	0.0044539	0.25157	722	2457	4329	15720	101793244,101795868,101791556,101800276,101796999,113841885,101798770,101803225,101795383,101798429,101790639,101796615,101804498,101802223,101791582,101793754,101796648,101789426,101798939,101797746,101796868,101797519,101796234,101803451,101801720,101798572,101805451,101797616,101794978,101802798,101802794,101804394,101792728,101797552,101804876,101801550,113845655,101791740,113843275,101795578…
GO:0005525	GTP binding	molecular_function	0.0045019	0.25157	83	2457	401	15720	101795201,101795796,101798621,101790952,101804062,XLOC_059473,101789705,101802642,113840976,113845654,101803144,101803759,101790752,101797254,101797164,101800808,110353990,101797299,101799698,101802942,101802098,101796617,101803334,101796233,101792668,101803485,101791051,101792624,101789975,113841465,101799267,101796528,101805230,101802838,101790929,101798245,101799296,101798976,101802381,1017914…
GO:0005125	cytokine activity	molecular_function	0.0045185	0.25157	18	2457	65	15720	1.01803e+161
GO:0015630	microtubule cytoskeleton	cellular_component	0.0048537	0.26689	43	2457	184	15720	101799483,101796770,101794261,101796999,101797203,101792423,101792262,101800738,101800609,101805457,101795906,101801806,101799005,101791011,101805117,101789796,101790083,101797758,101792428,101793415,101790824,101795653,106018440,101805256,101798214,101792921,101793233,101793408,101805022,101803340,101797549,113842634,101791922,101795412,101790968,101797962,101801324,101791523,101803415,101795642…
GO:0016773	phosphotransferase activity, alcohol group as acceptor	molecular_function	0.0049484	0.26878	159	2457	815	15720	101793136,101794264,101802242,101803164,101799834,101800913,101790731,101799756,101791740,101801632,101797744,101790412,101803562,101802737,101798773,101797616,101797520,101803856,101797166,101799625,101805035,101800258,101795869,101791859,101793738,101792645,101805165,101803451,101795330,101794713,101793802,101794795,101798939,101802224,101799442,101798429,101789868,101803549,101798770,101796943…
GO:0051920	peroxiredoxin activity	molecular_function	0.005093	0.27112	8	2457	19	15720	1.01794e+71
GO:0032886	regulation of microtubule-based process	biological_process	0.0051741	0.27112	11	2457	30	15720	1.01805e+98
GO:0070507	regulation of microtubule cytoskeleton organization	biological_process	0.0051741	0.27112	11	2457	30	15720	1.0179e+98
GO:0005102	receptor binding	molecular_function	0.0054861	0.28413	116	2457	599	15720	101805258,101802909,101790274,101802798,101801879,101791313,101800492,101794837,110353607,101796052,101798018,101803831,101805283,101795214,101798253,101802664,101801732,113840114,101795639,101803237,113839586,101804951,101803077,101797549,101791922,101794264,101793918,101802215,101803562,113844208,101791218,101794122,113845655,101799524,101802355,101790997,101793597,101789650,101799534,101793152…
GO:0042592	homeostatic process	biological_process	0.0057174	0.29271	43	2457	186	15720	101802094,101798915,101802088,101796531,101801059,101797563,101796880,101792353,113839601,101794926,101804453,101793368,101797742,113843708,101802656,101796999,101800563,101797217,101795377,101804656,101802868,101804947,101800913,101792633,101799772,101800818,101790326,101796692,101792572,101792355,101804578,101792589,101801034,101800793,101793427,101792038,101797411,101802690,101789513,101802922…
GO:0007264	small GTPase mediated signal transduction	biological_process	0.0058411	0.29564	70	2457	331	15720	101793376,106017617,101793140,101801720,101795353,101803451,101797519,101791758,113845553,101799262,101793367,101804947,101802787,101793943,101797650,101800218,101794915,101793715,101801324,101796512,101791458,101795098,101801185,101802900,101802364,101802743,101804168,101794229,101789472,113839932,101798663,101793368,101795713,101789975,101805116,101796366,101798449,101805230,101799267,101796528…
GO:0016818	hydrolase activity, acting on acid anhydrides, in phosphorus-containing anhydrides	molecular_function	0.0059344	0.29687	155	2457	810	15720	101792262,101796617,101803334,101804813,101791320,101799989,101797299,101797164,101797254,101800808,101795300,101798380,110353953,101797758,101803759,113845654,101789734,101791120,101800544,101792015,XLOC_059473,101791509,101799777,113842648,101798621,101790952,XLOC_110462,101795201,101800818,101795650,113844210,101801034,101802381,101804976,101799745,101796362,101800793,101791402,101804531,10179…
GO:0042578	phosphoric ester hydrolase activity	molecular_function	0.0060574	0.29687	76	2457	354	15720	101794275,101799716,101792618,101792177,101791401,101800513,101795223,101803683,101798429,101800495,101804335,101794119,101803221,101800087,101796615,101790397,101798939,101804356,101804342,101798915,101794939,101791874,101793345,101789426,101790340,101802348,101804896,101802417,101792068,106014279,101791678,101800065,101795721,101801325,101801655,101800593,101802524,101791881,101802393,101802321…
GO:0016817	hydrolase activity, acting on acid anhydrides	molecular_function	0.0060655	0.29687	171	2457	901	15720	113842963,101802794,101791040,101805326,101805258,113840737,101802330,101793367,101797396,101791089,101791758,101797519,101793783,101803451,101805022,101793739,101800243,101794264,101793943,101802787,101789817,101797091,101796796,101799756,101789665,101793715,101795161,101800945,101790146,101796943,101797680,113843368,101801265,101802247,101798758,101804656,101802364,101801059,101792842,101793958…
GO:0017111	nucleoside-triphosphatase activity	molecular_function	0.0065366	0.31096	147	2457	766	15720	101789665,101799756,101796796,101797091,101800945,101795161,101793715,101794264,101793739,101802787,101793943,101791089,101791758,101797396,101793367,101805022,101803451,101797519,101793783,113842963,101802330,113840737,101805258,101805326,101791040,101802794,101792028,101802223,101792842,101801059,101799082,101793958,101804656,101802364,101796943,101801265,101802247,101797680,101802381,101801034…
GO:0005938	cell cortex	cellular_component	0.006545	0.31096	22	2457	80	15720	1.13841e+197
GO:0000922	spindle pole	cellular_component	0.0065627	0.31096	8	2457	19	15720	1.0179e+71
GO:0071705	nitrogen compound transport	biological_process	0.0071512	0.33261	36	2457	151	15720	101793616,101792355,113841446,101799744,101789385,101803639,101804462,101804252,101796733,101796443,101798253,101798019,101789879,101794120,101796303,101803856,101790872,101792038,101804985,101790274,101796007,101791429,101790140,101804215,101794846,101789916,101802573,113840806,101803920,101804502,101801826,101797217,101795243,101797183,101798000,101805181
GO:0071704	organic substance metabolic process	biological_process	0.007169	0.33261	1053	2457	6334	15720	101801892,101800595,101794712,101790472,101801214,101793207,113839616,110352043,101796567,101800845,101801054,101799922,101804639,101794492,101801780,101799906,101796666,101797217,113842543,101800878,101804155,101804105,101799511,101803806,101805402,101793376,101801325,101801917,101793018,101802664,101797618,101794314,101791922,101801585,101803021,101791523,101793309,101792615,101791881,101800628…
GO:0007165	signal transduction	biological_process	0.0074943	0.34412	372	2457	2186	15720	101793367,101797746,101802660,101796868,101803451,101800531,101801720,101796234,101797519,101793140,101797264,101798572,101791313,101797552,101804876,101804394,101792728,101792435,101791458,113845655,101801632,101803029,113842321,101797068,101800913,101791103,101802787,101795868,101792740,101799392,110354207,101802364,101800276,101791556,101795383,101798429,101798663,101796615,101799451,101802223…
GO:0016462	pyrophosphatase activity	molecular_function	0.0077895	0.35394	148	2457	776	15720	101796362,101804976,101801034,101802381,101791402,101800793,101804531,101800818,101795650,113844210,101801109,101792921,101804257,101793676,101790443,101799267,101797254,101797164,101800808,110353953,101798380,101795300,101797758,101803759,101803334,101796617,101792262,101791320,101799989,101804813,101797299,101798621,101790952,XLOC_110462,101795201,101791120,101789734,113845654,101800544,1017920…
GO:0001539	ciliary or bacterial-type flagellar motility	biological_process	0.0079466	0.35394	10	2457	28	15720	1.018e+89
GO:0071973	bacterial-type flagellar cell motility	biological_process	0.0079466	0.35394	10	2457	28	15720	1.01794e+89
GO:0043623	cellular protein complex assembly	biological_process	0.0082273	0.36013	55	2457	258	15720	101791582,101797140,113845246,101801586,101798915,101800293,101792907,101791692,101798326,101796395,101789686,101803225,101791120,101805030,101792150,113845527,101800748,101798293,101802175,101794176,101801137,101794748,101800132,101804541,101797203,101793280,101802095,101797549,101804462,101794264,101791922,101792173,113845655,101791534,101803443,101791523,101804835,101803444,101801582,101801879…
GO:0051297	centrosome organization	biological_process	0.0084222	0.36013	4	2457	6	15720	1.01796e+35
GO:0006461	protein complex assembly	biological_process	0.0084444	0.36013	79	2457	390	15720	101801586,101797140,101802088,101789976,101796395,101796770,101789421,101791120,101795022,113845527,101794454,101794176,101796733,101804462,101802095,101792173,101797962,101791534,101795642,101803444,101804835,101802234,101794560,106018440,101801109,101802989,101793144,101794150,101794539,101791145,101791582,113845246,101798915,101792907,101800293,101791692,101798326,101792458,101789686,101800102…
GO:0044700	single organism signaling	biological_process	0.008457	0.36013	375	2457	2208	15720	101796366,101795713,101789975,113840910,101796528,101799267,101793676,113841472,101797665,110353098,101802939,101801109,101795059,101797713,101794844,101798767,101797939,101804143,101791534,101790350,101796362,101800637,101795022,XLOC_059473,101796703,101793086,106018882,101796828,101791120,101799668,101805163,101799041,101804062,101799672,101798621,101797299,101792727,101793540,101803477,1017907…
GO:0002376	immune system process	biological_process	0.0085311	0.36013	50	2457	235	15720	101789486,113844208,101804350,101794805,106016560,113841477,113844210,101794457,101797713,101794264,101805481,101805283,113842608,101800938,101795059,113842846,101802909,101799123,101794837,110353607,101798872,101798321,101791313,101804010,101797180,101791832,101793475,101797231,110354301,101800424,101795038,101799156,101790497,101800921,101803013,101798362,101803777,101802725,106016000,101802072…
GO:0048870	cell motility	biological_process	0.0086516	0.36013	28	2457	115	15720	1.01804e+251
GO:0051674	localization of cell	biological_process	0.0086516	0.36013	28	2457	115	15720	1.01801e+251
GO:0007156	homophilic cell adhesion	biological_process	0.0087666	0.36154	20	2457	72	15720	1.01803e+179
GO:0044237	cellular metabolic process	biological_process	0.0094663	0.38492	967	2457	5810	15720	101791716,101799004,101789763,113845579,101798418,113845148,101791857,101802525,113844784,101802432,101800809,101804199,101800116,101794303,101792694,101800458,101795457,101791373,101798934,101793568,101801057,101791083,101794448,101797792,101791606,101790860,101795351,101795726,101796674,101800480,101800251,101797338,101792862,101799296,101800024,101803199,101803622,101795642,101799858,101798737…
GO:0000910	cytokinesis	biological_process	0.0095062	0.38492	23	2457	92	15720	1.01797e+206
GO:0008150	biological_process	biological_process	0.0096068	0.38548	1869	2457	11645	15720	113841947,101794311,101794045,101799840,101795659,101793597,101802112,101797167,101800436,101802212,101804541,101800748,101793088,101796108,101791407,101793972,101803059,101804168,101803666,101797563,101803400,101798943,101800836,101793537,101805413,101789916,101798261,101792263,101789472,101789899,113839601,101791692,101800698,101796007,101804770,101791678,101796519,101795484,101804995,101799734…
GO:0016301	kinase activity	molecular_function	0.010106	0.4019	164	2457	864	15720	101794713,101795330,101798939,101794795,101790470,101799442,101802224,113841885,101793152,101793905,101798429,101796943,101789868,101798770,101803549,101799085,101805023,101798441,101802289,101800833,101793671,101805281,101790016,101793136,101794264,101803164,101796796,101791740,101790731,101799756,101797744,101790412,101803562,101801632,101798773,101797616,101797520,101802737,101800258,101793738…
GO:0070271	protein complex biogenesis	biological_process	0.010294	0.40576	79	2457	393	15720	101802234,106018440,101794560,101793144,101794150,101794539,101801109,101802989,101791145,101804462,101802095,101796733,101792173,101797962,101803444,101795642,101804835,101791534,101789421,101791120,101796770,101795022,101794454,101794176,113845527,101801586,101797140,101802088,101789976,101796395,101802798,101790140,101801879,101791313,106014693,101804394,101790274,113842846,101798253,101801895…
GO:0023052	signaling	biological_process	0.010407	0.40662	375	2457	2215	15720	101803214,101800495,101793368,101791894,101789807,101804356,101797972,101794988,101802012,101790809,101795736,101799716,101805056,101794263,101791260,101795028,101790002,101799600,101792177,113845359,101795098,101802253,101802707,101793324,101798995,101801585,XLOC_118969,101791994,101790395,101791218,101796512,101793309,101790583,101803237,101790651,101803152,101804252,101799096,101802028,1017919…
GO:0065003	macromolecular complex assembly	biological_process	0.01066	0.41288	87	2457	441	15720	101802088,101797140,101797775,101801586,101796395,101789976,101792801,101795022,101789421,101791120,101796770,101794176,101805320,101794454,113845527,101797962,101792173,101802095,101804462,101796733,101789596,101804835,101803444,101795642,101791534,106018440,101794560,101802234,101791145,101794539,101794150,101793144,101802989,101801109,101798915,113845246,101791582,101800102,101789686,101792458…
GO:0007049	cell cycle	biological_process	0.010898	0.41846	83	2457	421	15720	101802247,101796085,101790430,101792721,101798770,101799534,101799579,101789622,101797203,101800563,101802364,101803887,101793244,101792150,101800748,101801806,101796312,101791582,101792458,101791692,101793461,101797950,101792907,113842846,113845392,101794978,101805022,101793233,101793408,101791130,113845436,101805187,101791758,101802587,101797549,101791922,101798198,113844867,101801582,101802253…
GO:0016567	protein ubiquitination	biological_process	0.011401	0.43401	16	2457	56	15720	1.01801e+143
GO:0006955	immune response	biological_process	0.011778	0.44457	45	2457	211	15720	101804010,101797180,101794837,110353607,101798872,101798321,101799123,101802909,113842608,101800938,101795059,101805283,101794264,101805481,101797713,101794457,106016560,101804350,113841477,101789486,113844208,101799534,101799039,101802101,101805174,101791571,101793244,101790439,101797203,101792348,101790237,101802072,106016000,101803777,101798362,101800921,101803013,101790497,110354301,101800424…
GO:0008152	metabolic process	biological_process	0.012061	0.45143	1222	2457	7431	15720	113843285,101802603,101800944,101790558,101798692,101801522,101798951,101803144,101804617,106014314,101797202,101803197,101795972,101803485,101803181,101789907,101796971,101801936,101798194,101801193,101793344,101792653,101790872,101799199,101792060,101795548,101795350,113841770,101797577,110352046,101792076,101802761,113845714,113845144,101802046,101792950,101792173,101790223,101790968,110353373…
GO:0005615	extracellular space	cellular_component	0.012293	0.45628	36	2457	160	15720	101796361,101801552,101801879,101791313,101797076,101801732,101801109,101798253,101794539,101794357,101791922,101797549,101802028,101802920,101791534,113845655,101797580,101789622,101791120,101798861,101795253,101801137,101795032,101797203,101804541,113845527,101790644,113844894,101798915,101804695,101791112,101797140,101798326,101793615,101801199,101789686
GO:0004399	histidinol dehydrogenase activity	molecular_function	0.012634	0.46504	2	2457	2	15720	1.01797e+17
GO:0034622	cellular macromolecular complex assembly	biological_process	0.012774	0.46637	63	2457	310	15720	101792173,101797549,101794264,101791922,101804462,101802095,101793280,101801582,101802253,101803444,101804835,101791523,101789596,101791534,101803443,113845655,101804394,101790274,113842846,101804800,101794560,101802798,101790140,101791313,101801879,101798253,101793144,101794150,101794539,101801732,101805265,101794120,101801109,101798915,101801586,113845246,101797140,101797775,101791582,101789686…
GO:0050896	response to stimulus	biological_process	0.012914	0.46764	542	2457	3251	15720	101802381,101801034,113844167,113843283,113841477,101801191,101794457,113840851,101791917,101801119,101802341,101799123,101804985,101798872,101800512,101795752,101800226,101799687,110354301,101799156,101789658,101801586,101789417,101799740,110351314,101802656,101802918,101797599,101790477,101799756,101795639,101797584,101793943,101803859,101797650,101793278,101795353,101805283,101801895,101791758…
GO:0006457	protein folding	biological_process	0.01342	0.47665	25	2457	105	15720	1.018e+224
GO:0005813	centrosome	cellular_component	0.013421	0.47665	3	2457	4	15720	1.0179e+26
GO:0070925	organelle assembly	biological_process	0.013484	0.47665	22	2457	88	15720	1.01796e+197
GO:0032446	protein modification by small protein conjugation	biological_process	0.013649	0.47867	16	2457	57	15720	1.01801e+143
GO:0005744	mitochondrial inner membrane presequence translocase complex	cellular_component	0.014316	0.49814	3	2457	4	15720	1.01805e+26
GO:0005199	structural constituent of cell wall	molecular_function	0.014779	0.51026	3	2457	4	15720	1.01795e+26
GO:0071822	protein complex subunit organization	biological_process	0.015435	0.52356	83	2457	424	15720	101798293,101802175,113841693,101792150,101800748,101800132,101797203,101804541,101801137,101794748,101802364,101799579,101803225,101805030,113841567,101795659,101791692,101800293,101792907,101800102,101789686,101792458,101798326,101803547,113845246,101791582,101799082,101798915,101801895,101798253,101795153,101794120,101801732,101805265,113841983,101802798,101801879,101791313,101790140,106014693…
GO:0008081	phosphoric diester hydrolase activity	molecular_function	0.015477	0.52356	20	2457	75	15720	1.018e+179
GO:0003756	protein disulfide isomerase activity	molecular_function	0.015751	0.52356	3	2457	4	15720	1.01792e+26
GO:0016862	intramolecular oxidoreductase activity, interconverting keto- and enol-groups	molecular_function	0.015751	0.52356	3	2457	4	15720	1.01798e+26
GO:0016864	intramolecular oxidoreductase activity, transposing S-S bonds	molecular_function	0.015751	0.52356	3	2457	4	15720	1.01798e+26
GO:0044448	cell cortex part	cellular_component	0.015898	0.52452	18	2457	67	15720	1.01792e+161
GO:0007154	cell communication	biological_process	0.016341	0.53515	380	2457	2262	15720	101793710,101803144,101797742,101802947,101805193,101796159,101800952,101799698,101797140,101796218,101803920,101797913,101804147,113845527,101796098,101790586,101789850,101793101,101799960,101798692,101802799,101802761,101794634,101790518,101792897,101792173,101791234,101799400,101801794,101799388,113840330,101795525,101803431,101800416,101803485,113845682,101796579,101801300,101794539,101795053…
GO:0070011	peptidase activity, acting on L-amino acid peptides	molecular_function	0.016462	0.53518	168	2457	908	15720	101791161,101802920,101790277,101790463,101789665,101800913,101802242,101802676,101794671,101794264,101802056,101789467,101793783,101805469,101798685,101802660,101799245,101795576,101799042,113842698,101790992,101790295,101804534,101798122,101792305,101804428,101796531,101803796,101796877,101794564,101795243,101801408,101800947,101803683,101802433,101798770,101800634,101791779,101795412,101792633…
GO:0006508	proteolysis	biological_process	0.016825	0.54259	110	2457	575	15720	101804218,101794069,101797117,101789964,101796891,101798249,101794268,101801774,101793363,101796776,101796523,101800634,101797577,101791779,101803448,101789988,101800074,101802529,113840330,101797196,101793568,101791982,101799480,101800944,101790558,101789567,101793664,110352107,101793172,101790341,101794933,101799915,101804105,101803555,101802065,101791498,101797758,101793782,101797476,101790383…
GO:0048284	organelle fusion	biological_process	0.016988	0.54259	10	2457	31	15720	1.0179e+89
GO:0016010	dystrophin-associated glycoprotein complex	cellular_component	0.017055	0.54259	9	2457	26	15720	1.01804e+80
GO:0000226	microtubule cytoskeleton organization	biological_process	0.017221	0.544	31	2457	132	15720	1.06018e+278
GO:0006839	mitochondrial transport	biological_process	0.017422	0.54645	10	2457	31	15720	1.01797e+89
GO:0071840	cellular component organization or biogenesis	biological_process	0.018023	0.55914	293	2457	1671	15720	101792262,101796198,101790383,101796554,101802088,101805117,101803759,101796395,101796770,101800544,101789421,101791120,101795022,101804062,101804153,101805320,101798621,101805174,101796733,101804462,101795412,101797962,101793513,101803982,101791534,101795507,101803415,101797759,101799303,101795494,101800051,101801109,101798427,101795059,101802244,101793144,101798249,101803340,101798346,101798937…
GO:0006996	organelle organization	biological_process	0.018077	0.55914	175	2457	960	15720	101794710,101801137,101800563,101792956,101800748,101792150,101803992,101804356,101802631,101795906,101801806,101789916,101798326,110351433,101789527,101790083,101793368,101793348,113839601,101791692,101797439,101804800,113842846,101801325,113843447,101803964,101799344,113845436,101793233,101793408,101797124,101804237,101795452,113844867,101798198,101797549,101802028,101791922,101802253,101801582…
GO:0008158	hedgehog receptor activity	molecular_function	0.018317	0.56154	6	2457	14	15720	1.01797e+53
GO:0071702	organic substance transport	biological_process	0.018668	0.56154	180	2457	980	15720	101791035,101797052,101803722,101800746,101797183,101793244,101801826,101797203,101804480,101799579,101796085,101789636,101790470,101801053,101790397,101800293,101792907,101803019,101801317,101797569,101791582,101798915,101798362,101801858,101801031,101792204,101791758,101796868,101805265,113845227,101796304,101791429,101791313,101797428,101790140,101803856,101799625,101795037,101792355,113839802…
GO:0000413	protein peptidyl-prolyl isomerization	biological_process	0.018911	0.56154	8	2457	24	15720	1.01791e+71
GO:0003755	peptidyl-prolyl cis-trans isomerase activity	molecular_function	0.018911	0.56154	8	2457	24	15720	1.01791e+71
GO:0016859	cis-trans isomerase activity	molecular_function	0.018911	0.56154	8	2457	24	15720	1.01796e+71
GO:0018208	peptidyl-proline modification	biological_process	0.018911	0.56154	8	2457	24	15720	1.01794e+71
GO:0006865	amino acid transport	biological_process	0.019357	0.56898	12	2457	40	15720	1.01792e+107
GO:0009236	cobalamin biosynthetic process	biological_process	0.019417	0.56898	8	2457	23	15720	1.018e+71
GO:0031683	G-protein beta/gamma-subunit complex binding	molecular_function	0.019703	0.57357	18	2457	70	15720	1.01799e+161
GO:0030258	lipid modification	biological_process	0.020012	0.57843	8	2457	23	15720	1.01792e+71
GO:0051641	cellular localization	biological_process	0.020154	0.57843	158	2457	853	15720	101791353,101798214,101791313,101805022,113845227,101791758,101805265,101796868,101795773,101800913,101790870,101803639,101791910,101799738,101802063,101802242,101795037,113839802,101796085,101799579,101797203,101804480,101802364,101791035,101797052,101793244,101800746,101798915,101803796,101797569,101791582,101803019,101790397,101804498,101790470,101800293,101792907,113840910,101789695,101801157…
GO:0003333	amino acid transmembrane transport	biological_process	0.020259	0.57843	10	2457	31	15720	1.01797e+89
GO:0051189	prosthetic group metabolic process	biological_process	0.021059	0.59745	9	2457	27	15720	1.01798e+80
GO:0044260	cellular macromolecule metabolic process	biological_process	0.021294	0.59959	781	2457	4697	15720	101804896,101800531,101793330,101805265,101805165,101798700,101792645,106015541,101791775,101802575,101789859,101796220,101803562,101797744,101790412,101803029,101801632,101790486,101789665,101791799,101798601,101791643,110353020,101803639,101795482,101793256,101805281,101798758,113841765,101790636,101802247,101799370,101793152,101799579,101803549,101799451,113842901,101792458,101792907,101799122…
GO:0043933	macromolecular complex subunit organization	biological_process	0.021404	0.59959	91	2457	478	15720	101803547,113845246,101791582,101799082,101798915,101791692,101792907,101789527,101800293,101800102,101792458,101789686,101798326,101799579,101803225,101805030,113841567,101795659,101802175,101798293,113841693,101792150,101800748,101792956,101800132,101797203,101804541,101801137,101802364,101794748,101791922,101797549,101794264,101793280,101791523,113845655,101803443,101801582,101802253,101802798…
GO:0008289	lipid binding	molecular_function	0.022326	0.61865	47	2457	223	15720	101796188,101799579,101789868,101794597,101804428,101789529,101795932,101790397,101790306,106020368,101796557,101793501,113845749,101791716,101800569,101797140,101803322,101794988,101805457,101800952,101801858,101803467,113845682,101796304,101791051,101805372,101802798,101798586,101790249,101798414,101805017,101798455,101790163,101789834,101794165,101791534,101793324,101805024,113842321,101795088…
GO:0016480	negative regulation of transcription from RNA polymerase III promoter	biological_process	0.022601	0.61865	2	2457	2	15720	1.01805e+17
GO:0045595	regulation of cell differentiation	biological_process	0.022847	0.61865	4	2457	8	15720	1.01804e+35
GO:0006486	protein glycosylation	biological_process	0.02289	0.61865	24	2457	102	15720	1.01805e+215
GO:0043413	macromolecule glycosylation	biological_process	0.02289	0.61865	24	2457	102	15720	1.01797e+215
GO:0097159	organic cyclic compound binding	molecular_function	0.023057	0.61865	753	2457	4523	15720	101803214,101789529,101789970,101790142,101799913,101800942,101793652,101804356,101795655,101791208,101796558,XLOC_123699,101794107,101801937,101790809,101803713,101799600,101790644,101792282,101794686,101794710,101800032,101795098,101801582,101793324,101793492,101797995,101790878,101794122,101791523,101798995,101794218,101789385,101791599,101803021,101805379,101791922,101799096,101802395,1017943…
GO:1901363	heterocyclic compound binding	molecular_function	0.023057	0.61865	753	2457	4523	15720	101790639,101797459,101805227,101804498,101805109,101802223,101802224,101791582,101802387,101795330,101801059,101803232,101801785,101789426,101791081,101798939,101793244,101798850,101802289,101794275,101793905,113841885,106014788,101796943,101798770,101789868,101798429,101800928,101790577,101797056,113843368,101801265,113845655,113843275,113842321,101795385,101790146,101802242,101800913,101791103…
GO:0061024	membrane organization	biological_process	0.023482	0.62554	34	2457	151	15720	1.01804e+305
GO:0006954	inflammatory response	biological_process	0.023642	0.62554	7	2457	20	15720	1.01801e+62
GO:0008233	peptidase activity	molecular_function	0.02415	0.62554	181	2457	993	15720	101797217,101790558,101793664,101800944,101793568,101799480,101799176,101800168,101800700,101797073,101797237,101790213,101790341,101794111,101803555,101804105,101802065,101800877,101798897,101796396,101794349,101791857,101800609,101797476,101797140,101803485,101794069,101793363,101793955,101797411,101792038,101798321,101804100,106020203,101803448,101797577,101803943,101791823,101797196,113840330…
GO:0030695	GTPase regulator activity	molecular_function	0.024732	0.62554	44	2457	201	15720	101790792,101794116,101792727,101792262,106014314,101796395,101794229,113839932,101795323,101792372,101790430,101790586,101802656,113841885,101805163,101791572,101802743,101800748,113845229,101796105,101791234,101792516,101797650,101801214,101794917,101794431,101799284,101802761,101801324,101798755,101796512,101799756,101791458,101793376,101795713,101805116,101801367,101796366,101798449,101793140…
GO:0016011	dystroglycan complex	cellular_component	0.025113	0.62554	7	2457	19	15720	1.01802e+62
GO:0016012	sarcoglycan complex	cellular_component	0.025113	0.62554	7	2457	19	15720	1.01797e+62
GO:0003950	NAD+ ADP-ribosyltransferase activity	molecular_function	0.025437	0.62554	10	2457	32	15720	1.0179e+89
GO:0004112	cyclic-nucleotide phosphodiesterase activity	molecular_function	0.025452	0.62554	11	2457	36	15720	1.018e+98
GO:0016337	cell-cell adhesion	biological_process	0.025668	0.62554	20	2457	80	15720	1.01799e+179
GO:0070085	glycosylation	biological_process	0.025759	0.62554	24	2457	103	15720	1.018e+215
GO:0015171	amino acid transmembrane transporter activity	molecular_function	0.025885	0.62554	10	2457	32	15720	1.01797e+89
GO:0019491	ectoine biosynthetic process	biological_process	0.02605	0.62554	2	2457	2	15720	1.01797e+17
GO:0033990	ectoine synthase activity	molecular_function	0.02605	0.62554	2	2457	2	15720	1.01801e+17
GO:0042399	ectoine metabolic process	biological_process	0.02605	0.62554	2	2457	2	15720	1.01801e+17
GO:0051649	establishment of localization in cell	biological_process	0.026192	0.62554	140	2457	756	15720	101791769,101801907,101805024,101790072,101804459,101792687,101794844,101796733,101804731,101789953,101803982,101798013,101801109,101794057,101798937,101804257,101793676,101800440,101793104,101795494,101789695,113840910,101797184,101796366,101801157,101797164,101804818,101793444,101791050,101794870,101803304,101804813,101795544,101803467,101794053,101804153,101798000,101795201,101797787,101791120…
GO:0009277	fungal-type cell wall	cellular_component	0.026899	0.62554	2	2457	2	15720	1.01795e+17
GO:0030001	metal ion transport	biological_process	0.026989	0.62554	97	2457	506	15720	101799344,101803831,101792191,106019410,101798685,101799245,101791660,101791040,101801917,101795138,101799734,113842963,101789513,101797068,101789865,101792975,101801356,101793492,101800523,101797546,101793849,101800351,106017513,101802028,101803639,113844283,101796332,101791827,101795802,101796372,101800548,101798326,101802576,101790142,113839601,110352461,101789472,101804168,101798915,101799082…
GO:0005577	fibrinogen complex	cellular_component	0.026991	0.62554	19	2457	80	15720	1.01799e+170
GO:0030168	platelet activation	biological_process	0.026991	0.62554	19	2457	80	15720	1.01791e+170
GO:0040011	locomotion	biological_process	0.027106	0.62554	46	2457	222	15720	113844210,101794264,101791922,101793278,101799292,101790072,101801582,101800945,101799911,101801324,101794122,101789695,101790739,101797184,101802654,101802995,101802798,101791313,101791030,101798249,101790723,101795214,113844784,101805457,101800864,113842398,113845246,101805413,101792262,101804502,101797758,101789686,101804498,101800293,101796262,101804774,101791120,101799534,101793081,101800544…
GO:0004190	aspartic-type endopeptidase activity	molecular_function	0.027158	0.62554	30	2457	132	15720	1.01801e+269
GO:0070001	aspartic-type peptidase activity	molecular_function	0.027158	0.62554	30	2457	132	15720	1.01802e+269
GO:0004383	guanylate cyclase activity	molecular_function	0.027218	0.62554	6	2457	15	15720	1.01805e+53
GO:0006182	cGMP biosynthetic process	biological_process	0.027218	0.62554	6	2457	15	15720	1.018e+53
GO:0046068	cGMP metabolic process	biological_process	0.027218	0.62554	6	2457	15	15720	1.018e+53
GO:0007005	mitochondrion organization	biological_process	0.027515	0.62554	24	2457	102	15720	1.01804e+215
GO:0016668	oxidoreductase activity, acting on a sulfur group of donors, NAD(P) as acceptor	molecular_function	0.027528	0.62554	12	2457	41	15720	1.13842e+107
GO:0047134	protein-disulfide reductase activity	molecular_function	0.027528	0.62554	12	2457	41	15720	1.01803e+107
GO:0009110	vitamin biosynthetic process	biological_process	0.027988	0.62554	12	2457	43	15720	1.01791e+107
GO:0042364	water-soluble vitamin biosynthetic process	biological_process	0.027988	0.62554	12	2457	43	15720	1.01793e+107
GO:0018836	alkylmercury lyase activity	molecular_function	0.028089	0.62554	2	2457	2	15720	1.06016e+17
GO:0018941	organomercury metabolic process	biological_process	0.028089	0.62554	2	2457	2	15720	1.06016e+17
GO:0018942	organometal metabolic process	biological_process	0.028089	0.62554	2	2457	2	15720	1.06016e+17
GO:0046413	organomercury catabolic process	biological_process	0.028089	0.62554	2	2457	2	15720	1.06016e+17
GO:0004177	aminopeptidase activity	molecular_function	0.028392	0.62913	8	2457	25	15720	1.13845e+71
GO:0022607	cellular component assembly	biological_process	0.02887	0.63282	116	2457	634	15720	101802989,101801109,101804363,101794539,101794150,101800475,101793144,101801672,101790723,101798346,101791145,101795494,101802234,101794560,101797184,106018440,101791534,101789596,101804835,101803444,101795642,101797759,101796733,101795525,101802095,113843846,101804462,101797962,113844210,101792173,113845527,101794176,101805320,101794454,101796770,101799052,101791120,101789421,101795022,101789976…
GO:0019867	outer membrane	cellular_component	0.029161	0.63282	36	2457	167	15720	101798937,101791051,101798249,101802664,101801109,101796868,101801879,101795193,101792572,101790463,101790163,101801907,110352043,101800913,101791922,101795088,101798621,101804153,101801017,101790439,101802247,101801265,101789734,101791120,101799579,101802656,101792168,113842285,101798326,101803513,101805457,101792204,101798897,113840257,101792387,101797569
GO:0001775	cell activation	biological_process	0.029672	0.63282	21	2457	91	15720	1.06017e+188
GO:0000279	M phase	biological_process	0.029697	0.63282	8	2457	24	15720	1.01792e+71
GO:0022403	cell cycle phase	biological_process	0.029697	0.63282	8	2457	24	15720	1.01803e+71
GO:0007020	microtubule nucleation	biological_process	0.029852	0.63282	4	2457	8	15720	1.0179e+35
GO:0010968	regulation of microtubule nucleation	biological_process	0.029852	0.63282	4	2457	8	15720	1.0179e+35
GO:0090063	positive regulation of microtubule nucleation	biological_process	0.029852	0.63282	4	2457	8	15720	1.0179e+35
GO:0006944	cellular membrane fusion	biological_process	0.030015	0.63282	14	2457	52	15720	1.018e+125
GO:0031023	microtubule organizing center organization	biological_process	0.030485	0.63282	10	2457	33	15720	1.01792e+89
GO:0000921	septin ring assembly	biological_process	0.030689	0.63282	9	2457	29	15720	1.01792e+80
GO:0005940	septin ring	cellular_component	0.030689	0.63282	9	2457	29	15720	1.01801e+80
GO:0031106	septin ring organization	biological_process	0.030689	0.63282	9	2457	29	15720	1.01801e+80
GO:0032156	septin cytoskeleton	cellular_component	0.030689	0.63282	9	2457	29	15720	1.01801e+80
GO:0032185	septin cytoskeleton organization	biological_process	0.030689	0.63282	9	2457	29	15720	1.01801e+80
GO:0006812	cation transport	biological_process	0.031153	0.63942	142	2457	772	15720	113844210,101789988,101805167,101800818,101805481,101801944,101791392,101798916,101805024,101800417,101797151,101791534,101802381,101799267,113841028,101795264,110353098,101797665,101798937,101799890,101802594,101804363,101793144,101795544,106019359,101802370,101802942,101791832,106020465,101791509,101799039,101799702,113845654,101796828,101799483,101795796,101804018,XLOC_116947,101798621,1017942…
GO:0006811	ion transport	biological_process	0.031971	0.65057	199	2457	1105	15720	106019359,101795544,101802088,101802942,101789852,101802370,101792085,101791832,106020465,101799702,101799039,101805181,101791509,101796828,101799483,113845654,101802656,101804018,101790417,101795796,101797914,101800265,101794290,101798621,XLOC_116947,101798013,113844210,101805481,101800818,101789988,101796733,101805167,101800417,101797151,101798916,101805024,101791392,101801944,113841446,1018023…
GO:0005819	spindle	cellular_component	0.032003	0.65057	22	2457	92	15720	1.06018e+197
GO:0004175	endopeptidase activity	molecular_function	0.03226	0.65057	129	2457	698	15720	101800634,101791779,101792633,101795412,101798249,101793384,101798937,101794268,101791354,101789964,101796776,101801774,101792428,101794453,101804955,101793540,101799989,101793782,101790383,113842452,101802351,101791982,101799915,101794933,101802656,101802920,101789665,101790463,101800913,101802676,101802242,101794671,101789467,101805469,101793783,101799245,101799042,101795576,101798685,113842698…
GO:0009235	cobalamin metabolic process	biological_process	0.03228	0.65057	8	2457	25	15720	1.01797e+71
GO:0004672	protein kinase activity	molecular_function	0.032793	0.65638	124	2457	658	15720	101795651,101803113,101794780,101803181,101796971,101795713,101800051,101797327,101804364,101804814,101791030,101801122,101795331,101800153,101795972,101797863,101800416,101803049,101800595,101799365,101789428,101798737,101791769,101791519,101791538,101804639,101791374,101791236,101802761,101804459,101802918,106018882,101796703,101794448,101799776,101793133,101799041,101790417,101800787,101798516…
GO:0010498	proteasomal protein catabolic process	biological_process	0.032863	0.65638	6	2457	17	15720	1.0179e+53
GO:0046872	metal ion binding	molecular_function	0.033336	0.65835	474	2457	2776	15720	101800076,101800686,101802838,101803450,101802029,101800653,101790660,101796105,101803894,101789857,101800973,101805252,101800449,101804215,101794780,101797411,101793955,101805256,101793684,101804105,101804315,101791639,101791716,101790320,101796940,113845148,101789612,113844784,101794204,101800809,101804155,101793568,101794779,101792862,101803492,101791606,101797237,101800527,101802101,101791083…
GO:0003777	microtubule motor activity	molecular_function	0.033345	0.65835	18	2457	72	15720	1.01796e+161
GO:0007018	microtubule-based movement	biological_process	0.033539	0.65835	20	2457	82	15720	1.01791e+179
GO:0051716	cellular response to stimulus	biological_process	0.033633	0.65835	424	2457	2562	15720	101801265,101799579,101798429,101795383,101798770,110354207,101793256,101799392,101800276,101791556,101802364,101792740,101795868,101790718,101802263,101798939,101792454,101792204,101789426,113845246,101801059,101801317,101802223,101799451,101798663,101796615,101797459,101804876,101797552,101792728,101804394,101797264,101793140,101791313,101794978,101798572,101801720,101803451,101800531,101796234…
GO:0008017	microtubule binding	molecular_function	0.033764	0.65835	27	2457	119	15720	1.01794e+242
GO:0043169	cation binding	molecular_function	0.033945	0.65835	476	2457	2790	15720	113840217,101791212,101797140,101793748,101796396,101800952,101794349,101798951,101792801,101803513,101793710,101790213,101793172,101798692,101799795,101795145,101804924,101790551,101793771,106017781,101804147,101795595,101802046,101800263,101800074,101800416,101797494,101791234,101799400,101801134,101795350,101796311,101792767,101803157,101804672,101802799,101803903,101790976,101803448,101803142…
GO:0006948	induction by virus of host cell-cell fusion	biological_process	0.033997	0.65835	3	2457	5	15720	1.06014e+26
GO:0004114	3',5'-cyclic-nucleotide phosphodiesterase activity	molecular_function	0.03438	0.66084	10	2457	33	15720	1.01793e+89
GO:0006915	apoptotic process	biological_process	0.034691	0.66084	33	2457	153	15720	1.01794e+296
GO:0012501	programmed cell death	biological_process	0.034691	0.66084	33	2457	153	15720	1.01801e+296
GO:0030212	hyaluronan metabolic process	biological_process	0.034719	0.66084	3	2457	5	15720	1.01801e+26
GO:0031589	cell-substrate adhesion	biological_process	0.036567	0.69307	4	2457	9	15720	1.01802e+35
GO:0009611	response to wounding	biological_process	0.037371	0.70405	31	2457	147	15720	1.01799e+278
GO:0016791	phosphatase activity	molecular_function	0.037507	0.70405	56	2457	273	15720	101804896,101802417,106014279,101803197,101803894,101802244,101800065,101805256,101791678,101802993,101801325,101798872,101800593,101802524,101789424,101791392,113844799,101802393,101804140,101792767,101803157,101802321,101790583,101791719,101799593,101802046,101798787,101794275,101799716,101796942,101791426,101789841,101793568,113843285,101789639,113840895,101792177,101791401,101790817,101803683…
GO:0008219	cell death	biological_process	0.037779	0.70405	38	2457	181	15720	101804516,101803805,101799443,101792168,101795099,101799915,101793597,101800700,101805327,101795868,101801017,101805365,101800276,101796218,101793754,101795448,101792387,101795951,101801807,101789899,101791331,101793263,101797616,101804876,101802850,101804364,101796858,101798313,101802028,101794205,101800789,113844210,101800076,101790463,101801863,101801907,101801550,101789424
GO:0016265	death	biological_process	0.037779	0.70405	38	2457	181	15720	101800276,101805365,101805327,101795868,101801017,101793597,101799915,101795099,101800700,101803805,101799443,101804516,101792168,101789899,101791331,101795951,101801807,101793754,101796218,101795448,101792387,101796858,101804364,101802850,101804876,101793263,101797616,101789424,101790463,101800076,101801550,101801907,101801863,101794205,101800789,113844210,101802028,101798313
GO:0000902	cell morphogenesis	biological_process	0.038664	0.71456	19	2457	81	15720	1.01793e+170
GO:0032989	cellular component morphogenesis	biological_process	0.038664	0.71456	19	2457	81	15720	1.01796e+170
GO:0060589	nucleoside-triphosphatase regulator activity	molecular_function	0.03902	0.71624	52	2457	252	15720	101792727,101794116,101790792,101792262,106014314,101794229,101796395,113839932,101804498,101795323,101790430,101797982,101796262,101790586,101792372,113841885,101802656,101791572,101805163,101802743,101800748,101793230,113845229,101796105,101791234,101792516,101794917,101801214,101797650,101799284,101802761,101794431,101800417,101791740,101791458,101798755,101801324,101796512,101799756,101801367…
GO:0006766	vitamin metabolic process	biological_process	0.039237	0.71624	12	2457	45	15720	1.01792e+107
GO:0006767	water-soluble vitamin metabolic process	biological_process	0.039237	0.71624	12	2457	45	15720	1.01792e+107
GO:0046931	pore complex assembly	biological_process	0.039488	0.71787	3	2457	6	15720	1.13842e+26
GO:0009101	glycoprotein biosynthetic process	biological_process	0.039765	0.71996	24	2457	107	15720	1.01797e+215
GO:0003887	DNA-directed DNA polymerase activity	molecular_function	0.040096	0.72303	21	2457	91	15720	1.0179e+188
GO:0016485	protein processing	biological_process	0.040594	0.72613	15	2457	58	15720	1.01794e+134
GO:0051604	protein maturation	biological_process	0.040594	0.72613	15	2457	58	15720	1.0179e+134
GO:0004315	3-oxoacyl-[acyl-carrier-protein] synthase activity	molecular_function	0.041098	0.72754	4	2457	9	15720	1.01797e+35
GO:0019064	viral entry into host cell via membrane fusion with the plasma membrane	biological_process	0.041122	0.72754	7	2457	21	15720	1.13842e+62
GO:0016705	oxidoreductase activity, acting on paired donors, with incorporation or reduction of molecular oxygen	molecular_function	0.041257	0.72754	35	2457	166	15720	101804640,101802576,101790142,101792573,101804455,101803565,113839852,101803666,101791081,101802603,101799716,101799795,101802378,101805427,101794610,101793780,101800674,101796785,101800755,101797490,101802679,101802403,101794074,101791001,113840114,101797494,101789879,101802395,101790038,101802594,101798194,101802328,101790295,101789809,101794247
GO:0004623	phospholipase A2 activity	molecular_function	0.04145	0.72754	3	2457	6	15720	1.01799e+26
GO:0051493	regulation of cytoskeleton organization	biological_process	0.041489	0.72754	15	2457	60	15720	1.01796e+134
GO:0003993	acid phosphatase activity	molecular_function	0.042338	0.73696	27	2457	117	15720	1.01802e+242
GO:0016829	lyase activity	molecular_function	0.042358	0.73696	65	2457	329	15720	101796516,101792632,101798943,101791112,101795448,101798162,101802281,101790142,101802937,101794037,101800548,101800833,101799600,101795802,113841494,101801890,113844283,101800658,101804964,101799112,101792375,101799575,101797546,101789492,101789809,101799385,101796706,101792191,106019410,101792858,101803831,101797618,101799245,101799989,101795544,101800877,101805193,101795143,101803821,101790752…
GO:0005085	guanyl-nucleotide exchange factor activity	molecular_function	0.04285	0.73828	26	2457	112	15720	1.01803e+233
GO:0001071	nucleic acid binding transcription factor activity	molecular_function	0.042931	0.73828	128	2457	711	15720	101795447,101798346,101800475,113840910,113840387,101791534,101797962,101792633,113842634,101800818,101801493,101805365,101797477,101804062,101798500,113841698,101795022,101789421,101792954,101795752,113840224,101795904,101790203,101792278,101793174,113840806,101796304,101800531,101789961,101798700,101795576,101799346,106015541,101799625,101794162,101789859,101805451,101798773,101800218,113842321…
GO:0003700	sequence-specific DNA binding transcription factor activity	molecular_function	0.042931	0.73828	128	2457	711	15720	101804375,101791051,101799354,101790872,101792038,113841770,101795350,101796567,101795642,113845714,101795285,101799922,113843846,101803431,101790223,101792516,101796666,101799200,101800773,101796674,101800251,101797792,101791716,101792112,113842543,101797476,101805050,113845365,101794344,101805187,101803341,101794314,113842846,101793376,101795780,101802243,101797546,101793309,101801324,101791523…
GO:0016597	amino acid binding	molecular_function	0.043171	0.73956	4	2457	9	15720	1.01793e+35
GO:0009100	glycoprotein metabolic process	biological_process	0.044034	0.74944	24	2457	108	15720	1.01795e+215
GO:0005543	phospholipid binding	molecular_function	0.044131	0.74944	23	2457	99	15720	1.01795e+206
GO:0007265	Ras protein signal transduction	biological_process	0.044677	0.74944	18	2457	72	15720	1.01796e+161
GO:0046578	regulation of Ras protein signal transduction	biological_process	0.044677	0.74944	18	2457	72	15720	1.01793e+161
GO:0032324	molybdopterin cofactor biosynthetic process	biological_process	0.044961	0.74944	8	2457	26	15720	1.01791e+71
GO:0043545	molybdopterin cofactor metabolic process	biological_process	0.044961	0.74944	8	2457	26	15720	1.01805e+71
GO:0005741	mitochondrial outer membrane	cellular_component	0.045094	0.74944	19	2457	83	15720	1.01791e+170
GO:0031968	organelle outer membrane	cellular_component	0.045094	0.74944	19	2457	83	15720	1.0179e+170
GO:0016788	hydrolase activity, acting on ester bonds	molecular_function	0.045564	0.75443	150	2457	821	15720	101801214,101800595,101799593,101802046,101794702,101790968,101803157,101792767,101794442,101803142,101796258,101804215,101805230,101805256,101803894,101803197,101795972,101801611,101797140,101795921,101795511,101802525,101800952,101791857,101804155,101792801,101799621,101798692,101798861,101796674,101796973,113843285,101793568,101798798,101801076,101799113,101790583,101802321,101802393,101795925…
GO:0034061	DNA polymerase activity	molecular_function	0.045838	0.75617	25	2457	114	15720	1.01795e+224
GO:0008982	protein-N(PI)-phosphohistidine-sugar phosphotransferase activity	molecular_function	0.047815	0.78478	8	2457	26	15720	1.01803e+71
GO:0033043	regulation of organelle organization	biological_process	0.048017	0.78478	24	2457	109	15720	1.01802e+215
GO:0016757	transferase activity, transferring glycosyl groups	molecular_function	0.048102	0.78478	62	2457	320	15720	101803616,101790002,101795486,101798621,101795425,113839960,101797291,101790636,106017781,101796703,101800484,101801681,101802378,101797427,101794977,101802460,101800480,101802936,101790290,101798116,101804818,101794604,101794090,101802631,113841043,101794410,101794219,101803400,101800878,113845099,101798379,101794657,101789908,101795805,101799262,101801124,101797310,101800051,101789695,101790992…
GO:0005024	transforming growth factor beta-activated receptor activity	molecular_function	0.048758	0.7897	3	2457	6	15720	1.01802e+26
GO:0005026	transforming growth factor beta receptor activity, type II	molecular_function	0.048758	0.7897	3	2457	6	15720	1.01802e+26
GO:0008146	sulfotransferase activity	molecular_function	0.049567	0.7999	13	2457	52	15720	1.01802e+116

## Sheet: H-vs-N based on trans-target
GO_accession	Description	Term_type	Over_represented_pValue	Corrected_pValue	CAD_item	CAD_list	Bg_item	Bg_list	Gene_names
GO:0005126	cytokine receptor binding	molecular_function	5.6654e-05	0.25234	23	1539	100	15720	1.018e+206
GO:0016782	transferase activity, transferring sulfur-containing groups	molecular_function	0.00024847	0.41525	16	1539	62	15720	1.01796e+143
GO:0007005	mitochondrion organization	biological_process	0.00033554	0.41525	22	1539	102	15720	1.018e+197
GO:0008053	mitochondrial fusion	biological_process	0.00053379	0.41525	9	1539	26	15720	1.01799e+80
GO:0010941	regulation of cell death	biological_process	0.00065261	0.41525	22	1539	107	15720	1.01799e+197
GO:0042981	regulation of apoptotic process	biological_process	0.00065261	0.41525	22	1539	107	15720	1.01805e+197
GO:0043067	regulation of programmed cell death	biological_process	0.00065261	0.41525	22	1539	107	15720	1.01799e+197
GO:0019867	outer membrane	cellular_component	0.00088961	0.49529	30	1539	167	15720	1.01802e+269
GO:0006955	immune response	biological_process	0.0011387	0.52937	35	1539	211	15720	101799156,101799039,101798362,101800921,101803419,101802582,101802231,101797502,101790107,101800938,101797203,101803777,101802909,101805174,101794788,101793979,101790439,101804010,101799534,101792836,106016000,101798321,101805481,101805283,101797713,101803013,101791546,101803352,101795038,101791832,106016560,101790497,101797180,101791571,101797231
GO:0008146	sulfotransferase activity	molecular_function	0.0011885	0.52937	13	1539	52	15720	1.01796e+116
GO:0005515	protein binding	molecular_function	0.0014416	0.54423	578	1539	5300	15720	101799500,101790135,101797588,106017738,101804482,101804594,101805354,101803598,113844165,101802566,101805477,101801795,101794780,101803431,101789567,113845682,101795507,101797569,101800984,101803894,113844894,101795574,101802234,101793468,101799204,110351433,101795161,113841563,101800268,101795331,113844443,101791660,101803870,101790909,101802944,101792074,101791826,101803419,101800921,101803646…
GO:0035556	intracellular signal transduction	biological_process	0.0014663	0.54423	85	1539	621	15720	101793376,101791112,101796516,101795201,113841468,101799262,101800952,101792372,113839932,101802098,101802678,101799600,101792095,101801940,101797519,101805163,101799960,101799246,101793715,101795868,101791826,101797255,101793972,101800637,101802787,101791994,101799340,101802656,106017617,101795448,101790681,101804257,101791464,113845553,101801185,101800218,101802942,101801214,113840503,101795713…
GO:0003924	GTPase activity	molecular_function	0.0015918	0.54536	45	1539	294	15720	101800945,101796362,101802247,101799583,101797519,101796617,101793715,101790929,101795630,101797680,101793492,101795201,101799262,101795161,101799082,101798621,101803759,101802838,101798245,101799296,101791120,101797563,101794702,101791051,101804198,101803334,101790952,113842963,101796456,101797299,101794030,101792624,101802787,101797164,106017617,101790163,101795088,101802642,101801265,101798326…
GO:0006508	proteolysis	biological_process	0.0021523	0.57787	78	1539	575	15720	101793390,113842698,101800944,101790809,101789988,101799915,101804218,101794671,101797758,101790867,101799989,101796891,101793782,101794851,101798883,101799212,101789567,101802175,113840330,101799962,101800712,101799569,101800947,101790558,101789467,101800634,101800220,101793363,101794246,101804400,113844471,101795970,101801212,101792663,101793783,101789899,101797577,101794933,101801408,101799480…
GO:0005741	mitochondrial outer membrane	cellular_component	0.0022146	0.57787	17	1539	83	15720	1.01804e+152
GO:0031968	organelle outer membrane	cellular_component	0.0022146	0.57787	17	1539	83	15720	1.01798e+152
GO:0019538	protein metabolic process	biological_process	0.0023332	0.57787	270	1539	2341	15720	101797151,101796295,101798213,113842153,101798897,110354800,101801325,101790574,101792305,101801030,101795243,101791464,101801681,101802276,101805038,101793495,101791546,101795088,101798939,101793421,101801227,101799194,101791498,101804249,101797310,101802056,113843763,101802918,101791599,101794686,101804155,101802794,101804711,101792372,101791534,101801392,101802636,101789639,101791887,101799262…
GO:0048284	organelle fusion	biological_process	0.0023353	0.57787	9	1539	31	15720	1.01801e+80
GO:0003824	catalytic activity	molecular_function	0.0024916	0.58408	695	1539	6509	15720	101790817,101800811,101795028,101795784,101799595,101789612,101799772,101801554,101797533,101801054,101790929,101802603,101803157,101803911,101800637,101800809,101802289,101802642,101804257,101805265,101797117,101804534,101795491,101805378,101797490,101799534,101795143,101803341,101797999,101801076,101789824,XLOC_116947,101803622,101790660,101797680,101796384,101795358,101791118,101801886,1017966…
GO:0016567	protein ubiquitination	biological_process	0.0026882	0.59866	13	1539	56	15720	1.01792e+116
GO:0006812	cation transport	biological_process	0.0030086	0.60893	100	1539	772	15720	101803903,101795796,101801623,113841983,101805258,101799245,101803074,101790254,101802944,101799039,101801944,101803419,101793144,101799077,101802594,101801549,101799734,101802934,101802028,110353098,101791660,113841567,113841028,101804155,101799702,113844283,101802794,101791534,101796332,101797665,101799890,101799082,101802942,101799483,101797563,101797546,101795802,101798293,101795143,101799874…
GO:0032446	protein modification by small protein conjugation	biological_process	0.003178	0.60893	13	1539	57	15720	1.01803e+116
GO:0008081	phosphoric diester hydrolase activity	molecular_function	0.0032571	0.60893	16	1539	75	15720	1.01801e+143
GO:0044765	single-organism transport	biological_process	0.0032812	0.60893	224	1539	1912	15720	101797546,101790743,113841494,101805378,101802942,101804922,101791516,101799874,XLOC_116947,101792649,101799840,101798329,101795143,101798293,101800913,101797657,113841693,101802265,101804257,101798937,101794598,101797091,101797764,101791769,101791910,101800102,101805258,101790107,101794870,101790007,101799911,101801623,101795796,101795721,101801826,101797052,101803419,101799844,101802594,1018011…
GO:0002376	immune system process	biological_process	0.0038669	0.68709	36	1539	235	15720	101791571,101797231,101790497,101797180,106016560,101791832,101791313,101795038,101791546,101803352,101797713,101803013,101805283,101805481,101798321,101799534,106016000,101792836,101804010,101794788,101790439,101793979,101805174,101802909,101800938,101797203,101803777,101790107,101802231,101797502,101802582,101803419,101798362,101800921,101799039,101799156
GO:0019001	guanyl nucleotide binding	molecular_function	0.0040109	0.68709	57	1539	408	15720	101796617,101797519,110354783,101799583,101797076,101795796,101796362,101800945,101801655,101795630,101799155,101790929,101793715,101796233,101798663,101799262,101795201,101793492,101797680,101798245,113840976,101802838,101802098,101803759,101798621,101800436,101795161,101797563,101801185,101799296,101800218,101797952,101802942,101805378,101803205,101805455,113842963,101797299,101794030,101790952…
GO:0005085	guanyl-nucleotide exchange factor activity	molecular_function	0.0047219	0.77894	21	1539	112	15720	1.01791e+188
GO:0008440	inositol-1,4,5-trisphosphate 3-kinase activity	molecular_function	0.0050358	0.79856	4	1539	8	15720	1.01793e+35
GO:0005938	cell cortex	cellular_component	0.0051994	0.79856	16	1539	80	15720	1.01799e+143
GO:0044448	cell cortex part	cellular_component	0.0055766	0.82794	14	1539	67	15720	1.018e+125
GO:0032561	guanyl ribonucleotide binding	molecular_function	0.0059315	0.84629	56	1539	407	15720	101801185,101799296,101800218,101805378,101802942,101797952,101797563,101804198,101791051,101794702,110353990,101805455,101803205,113842963,101794030,101797299,101790952,101800087,101803334,101792624,101797164,101802787,101795088,106017617,101802364,113842971,XLOC_059473,101802642,113845553,113842972,101795796,101801655,101800945,101796617,110354783,101797519,101799583,101797076,101790929,1017962…
GO:0030001	metal ion transport	biological_process	0.0060802	0.84629	68	1539	506	15720	101798916,106019359,101800523,113842963,101795544,101803639,101801356,101789988,101790142,101792191,101789865,101792624,101792842,113842972,101802370,110352461,101804363,101798326,101798943,101790127,113840940,101795970,101789763,101796372,101795630,101792975,101789513,101798011,101793492,101791350,101797546,101797563,101802942,101791827,XLOC_116947,101800417,101799874,101805481,101795143,1017958…
GO:0042578	phosphoric ester hydrolase activity	molecular_function	0.0064447	0.86984	51	1539	354	15720	101804140,101791426,101792618,101800065,101800011,101791401,101798692,101798939,101789424,113839776,101802348,101794702,101803894,101796456,101792177,101792767,101795093,101800087,101793360,101801076,101790975,101802417,101791678,101795921,101801325,101796615,101794788,101795223,101800982,101791719,101800175,101805256,101802321,101790817,101801072,101789639,101793568,101796942,101799593,101800952…
GO:0055085	transmembrane transport	biological_process	0.0069843	0.89305	109	1539	872	15720	101805469,101796896,101797618,101798011,101800634,101789513,101794209,101798362,101796372,101804742,106020465,101789759,101799744,101802582,101797603,113840940,101791918,101794150,101794788,101789879,101798621,101790642,101797680,101804482,113843803,101801932,101802020,113841635,101800671,101803639,101795544,113842963,113842698,101800523,101791509,101798916,113845365,101803794,101800818,101800856…
GO:0030695	GTPase regulator activity	molecular_function	0.0070176	0.89305	32	1539	201	15720	1.13845e+287
GO:0001664	G-protein coupled receptor binding	molecular_function	0.0072339	0.89499	10	1539	45	15720	1.01801e+89
GO:0008009	chemokine activity	molecular_function	0.0078868	0.92442	8	1539	33	15720	1.01804e+71
GO:0042379	chemokine receptor binding	molecular_function	0.0078868	0.92442	8	1539	33	15720	1.01805e+71
GO:0006810	transport	biological_process	0.0082075	0.93734	284	1539	2523	15720	101799718,101800436,101798621,101791758,101796697,101795145,101804682,101793444,101793492,101792263,101790642,101797680,101792387,101796372,101798362,101796896,101797618,101800634,101797140,101804252,113840940,101799744,101791313,101805461,101796108,101795220,101797184,101797576,101795037,101804108,101789865,101792624,101795544,101796218,101789988,101801034,101791120,101789385,101797665,101799082…
GO:0006839	mitochondrial transport	biological_process	0.0085526	0.94563	8	1539	31	15720	1.01804e+71
GO:0051234	establishment of localization	biological_process	0.0087138	0.94563	284	1539	2526	15720	101793088,101805438,101797164,101789976,101791921,101805457,101799483,101801339,101801137,101796414,101793955,101793156,101805481,101800789,101794263,101795802,101800293,113844787,101789686,113841567,101802028,101795773,101795224,101797203,101796332,101799245,101805181,113841983,101797303,101799077,101793144,101801944,101795022,101790254,101799039,101796161,101802370,101799579,113842972,101804818…
GO:0016868	intramolecular transferase activity, phosphotransferases	molecular_function	0.0089171	0.94563	5	1539	14	15720	1.01795e+44
GO:0004112	cyclic-nucleotide phosphodiesterase activity	molecular_function	0.0093078	0.96412	9	1539	36	15720	1.018e+80
GO:0016011	dystroglycan complex	cellular_component	0.009979	0.96945	6	1539	19	15720	1.01791e+53
GO:0016012	sarcoglycan complex	cellular_component	0.009979	0.96945	6	1539	19	15720	1.01798e+53
GO:0004489	methylenetetrahydrofolate reductase (NADPH) activity	molecular_function	0.010012	0.96945	2	1539	2	15720	1.01805e+17
GO:0032324	molybdopterin cofactor biosynthetic process	biological_process	0.011419	1	7	1539	26	15720	1.01805e+62
GO:0043545	molybdopterin cofactor metabolic process	biological_process	0.011419	1	7	1539	26	15720	1.01798e+62
GO:0044763	single-organism cellular process	biological_process	0.011618	1	574	1539	5436	15720	101796456,101794702,101790430,113841446,101804743,101799296,101797733,113845553,101802276,101793480,101802656,110351185,101791994,101798939,101797787,101794988,101802247,101803903,101800495,101795636,101793979,101799834,101792862,101800982,101799890,101802794,101792372,101801392,101794857,101801068,101799262,101797500,101791971,101803205,101803859,101804876,101801585,101797952,101799989,XLOC_0594…
GO:0046931	pore complex assembly	biological_process	0.012393	1	3	1539	6	15720	1.13842e+26
GO:0005488	binding	molecular_function	0.012806	1	1010	1539	9840	15720	113842338,101794560,101790310,101802995,101799600,101804814,101800531,113842876,101796300,101797202,101799245,101790238,101799039,101803549,101789438,101794795,101803513,101794609,101793972,101798758,101801944,101799893,101796364,101789968,101804375,106015767,101799077,101794604,101803577,101796982,101793568,101796516,101789686,101791004,101793430,101797203,101800512,101802522,101798161,101798922…
GO:0051766	inositol trisphosphate kinase activity	molecular_function	0.01311	1	4	1539	10	15720	1.0179e+35
GO:0000975	regulatory region DNA binding	molecular_function	0.013608	1	6	1539	21	15720	1.0179e+53
GO:0001067	regulatory region nucleic acid binding	molecular_function	0.013608	1	6	1539	21	15720	1.0179e+53
GO:0008373	sialyltransferase activity	molecular_function	0.014149	1	6	1539	21	15720	1.018e+53
GO:0004383	guanylate cyclase activity	molecular_function	0.01421	1	5	1539	15	15720	1.01791e+44
GO:0006182	cGMP biosynthetic process	biological_process	0.01421	1	5	1539	15	15720	1.018e+44
GO:0046068	cGMP metabolic process	biological_process	0.01421	1	5	1539	15	15720	1.018e+44
GO:0030551	cyclic nucleotide binding	molecular_function	0.014335	1	3	1539	6	15720	1.01802e+26
GO:0051189	prosthetic group metabolic process	biological_process	0.014663	1	7	1539	27	15720	1.01805e+62
GO:0003674	molecular_function	molecular_function	0.015019	1	1378	1539	13800	15720	101798663,101798282,101792286,101797224,101792375,101800938,101791350,101791817,101790127,101795736,101796290,101802573,101800076,101804880,113841829,101801512,113842230,101794246,101795395,101802525,101802619,101798883,101796098,101800449,113842972,101789665,101799350,101800700,101802085,101798651,101799352,101801522,101791481,101799379,101791035,101794922,101791509,101796366,101793748,101799096…
GO:0051179	localization	biological_process	0.015404	1	295	1539	2661	15720	101803066,101798326,101790417,113841883,101791832,101792842,101800011,113845682,101797569,101802330,101802020,101801932,113842963,101803639,101797758,101802458,101791918,101789879,101799524,101792085,101804482,101792355,113840737,101799738,106020465,101795630,101797603,101802582,101803598,101797764,101791769,101803491,101802265,113841693,101797657,101798293,101799840,101798329,101792649,101804922…
GO:0005525	GTP binding	molecular_function	0.01553	1	53	1539	401	15720	101803334,101790952,101794030,113842963,101797299,101805455,101803205,101794702,110353990,101804198,101791051,101797563,101797952,101802942,101805378,101800218,101799296,101801185,113845553,113842972,101802642,XLOC_059473,101802364,113842971,106017617,101795088,101797164,101792624,101802787,101799155,101795630,101793715,101796233,101790929,101797519,110354783,101799583,101796617,101800945,1017957…
GO:0046834	lipid phosphorylation	biological_process	0.015675	1	3	1539	6	15720	1.01792e+26
GO:0046854	phosphatidylinositol phosphorylation	biological_process	0.015675	1	3	1539	6	15720	1.01792e+26
GO:0008948	oxaloacetate decarboxylase activity	molecular_function	0.0162	1	14	1539	74	15720	1.01795e+125
GO:0035725	sodium ion transmembrane transport	biological_process	0.0162	1	14	1539	74	15720	1.01792e+125
GO:0071436	sodium ion export	biological_process	0.0162	1	14	1539	74	15720	1.01796e+125
GO:0019722	calcium-mediated signaling	biological_process	0.016308	1	3	1539	6	15720	1.01792e+26
GO:0019932	second-messenger-mediated signaling	biological_process	0.016308	1	3	1539	6	15720	1.018e+26
GO:0016787	hydrolase activity	molecular_function	0.016698	1	328	1539	2985	15720	101803334,101800087,101792382,101796456,101792767,101794702,101801325,101790574,101798418,113842153,101796480,101798897,101797563,101798144,101792305,101799296,101791464,113845553,101795243,101790362,101802276,101798244,101793849,101802656,101795088,101798939,101791498,101802056,101802247,101799246,113841198,101800495,101797658,101800982,101791599,101791719,101802636,101804155,101804711,101802794…
GO:0004114	3',5'-cyclic-nucleotide phosphodiesterase activity	molecular_function	0.016942	1	8	1539	33	15720	1.018e+71
GO:0007264	small GTPase mediated signal transduction	biological_process	0.017615	1	45	1539	331	15720	101805163,101799583,101797519,101792679,101792095,101795630,101793715,101795201,101799262,101790483,101798663,101793376,101798621,101802098,101802838,101803759,101792372,101791758,113839932,101795713,101800218,101790867,101802942,101801214,101792516,101797952,101790792,101801185,101803205,101797299,101791458,101796366,101804198,101790586,106017617,101805116,101799340,101799472,101802656,101802787…
GO:0005509	calcium ion binding	molecular_function	0.018175	1	57	1539	431	15720	101803142,101797605,101795595,106015541,101790483,101800952,101792399,101791606,101791599,113845144,101791003,101794773,101791061,101795784,113841563,101795145,101789612,101797599,101799716,101802995,101802566,101800527,101800947,101795584,101804672,101805109,101802363,101800563,101804899,101792454,101792975,101789513,101802722,101791663,101793849,101792510,101795217,101798692,101799982,101790249…
GO:0044699	single-organism process	biological_process	0.018779	1	646	1539	6189	15720	101790350,101794631,101792438,101792191,101798013,101803982,113840298,101801017,101801031,101801892,101795569,101792618,101804363,101802939,101799905,113840116,101790872,101794053,101800856,113845359,101803794,101800818,101790809,106018882,101805365,101796557,101800671,101805326,101800523,113842698,101795932,101801072,101802707,101798907,101790274,101791666,101793589,101795715,101798011,101803225…
GO:0008219	cell death	biological_process	0.019022	1	27	1539	181	15720	1.01804e+242
GO:0016265	death	biological_process	0.019022	1	27	1539	181	15720	1.01805e+242
GO:0006914	autophagy	biological_process	0.020493	1	28	1539	193	15720	1.01798e+251
GO:0000921	septin ring assembly	biological_process	0.020659	1	7	1539	29	15720	1.01803e+62
GO:0005940	septin ring	cellular_component	0.020659	1	7	1539	29	15720	1.01792e+62
GO:0031106	septin ring organization	biological_process	0.020659	1	7	1539	29	15720	1.01803e+62
GO:0032156	septin cytoskeleton	cellular_component	0.020659	1	7	1539	29	15720	1.01792e+62
GO:0032185	septin cytoskeleton organization	biological_process	0.020659	1	7	1539	29	15720	1.01791e+62
GO:0055114	oxidation-reduction process	biological_process	0.020715	1	122	1539	1038	15720	101801169,101798213,101795377,101804922,101792013,101797999,101793734,101805427,101794263,101797490,101805464,101796223,101803565,113840503,101791330,101789809,101802265,106014260,113845343,101790367,101796785,101802378,101794247,101795448,101799340,101802656,101802594,101803641,101799844,101804672,101799672,101800563,101801501,101796287,101802603,113839590,101794999,101803074,101793780,101805333…
GO:0060589	nucleoside-triphosphatase regulator activity	molecular_function	0.020976	1	36	1539	252	15720	101790586,101796366,101790430,101791458,101800748,101798755,101800417,101796105,101795323,101790792,101801367,101801214,101792516,101790867,101795713,101794229,101791464,101796262,101792727,101802656,101799472,101799340,101805116,113845229,101792095,101792679,101793230,101805163,101791061,113839932,101792372,101791758,101793376,101794116,101795152,101790483
GO:0051649	establishment of localization in cell	biological_process	0.020992	1	92	1539	756	15720	101790872,101794053,101791120,101796366,101790586,101793748,101792836,101798321,101796557,101803639,101795544,101791035,101794030,101789695,101795037,101797569,101803982,101798013,101801907,101797184,101798326,113841883,XLOC_059473,101799579,101804818,101805461,101791313,101800746,101802582,101797140,101795970,101794246,101799738,101802525,101791582,101790564,101792387,101804482,101792263,1018041…
GO:0010646	regulation of cell communication	biological_process	0.022359	1	31	1539	212	15720	1.01793e+278
GO:0045454	cell redox homeostasis	biological_process	0.024428	1	12	1539	66	15720	1.01793e+107
GO:0034220	ion transmembrane transport	biological_process	0.024583	1	47	1539	354	15720	101792191,101795448,106019410,101792842,101791832,101802370,101797010,101798943,101801892,101802276,101799228,101798937,101790362,101799483,113841446,101800818,101797546,101795544,113842963,101804922,101792649,101791509,101795802,101795143,113841028,101802934,101804482,101797665,101800982,101789879,101798621,113844283,101802794,101805258,101799245,101805181,101803903,101799744,101802582,101793144…
GO:0005740	mitochondrial envelope	cellular_component	0.025393	1	37	1539	272	15720	101804153,101798282,101798621,113839920,101798907,101802247,113840257,101789759,113839590,101799738,101790163,101795088,101798013,101803982,101797569,101800913,101804818,113842285,101795569,101798937,101804975,110352461,101798326,113845343,101801265,101790362,101791120,101800700,101797430,101803713,101796456,101802922,101804922,101791509,101793748,101791051,101801356
GO:0006848	pyruvate transport	biological_process	0.025452	1	3	1539	7	15720	1.01794e+26
GO:0006850	mitochondrial pyruvate transport	biological_process	0.025452	1	3	1539	7	15720	1.01798e+26
GO:0009975	cyclase activity	molecular_function	0.0256	1	8	1539	36	15720	1.01804e+71
GO:0006915	apoptotic process	biological_process	0.025971	1	23	1539	153	15720	1.018e+206
GO:0012501	programmed cell death	biological_process	0.025971	1	23	1539	153	15720	1.01802e+206
GO:0006869	lipid transport	biological_process	0.026267	1	12	1539	67	15720	1.01793e+107
GO:0023051	regulation of signaling	biological_process	0.02653	1	31	1539	215	15720	1.01792e+278
GO:0016491	oxidoreductase activity	molecular_function	0.027021	1	129	1539	1114	15720	101805333,101799245,101803074,101794999,101793780,101799021,101796287,101804672,101799672,101800563,113839590,101796668,101804507,101800674,101794610,101792372,101802909,101803565,101793427,101791330,113840503,101798213,101801169,101794263,101802656,101795448,101794247,101789809,101793083,101804453,101802378,101790367,101795970,101790127,101799716,101793833,101798125,101801930,101795071,101790751…
GO:0050794	regulation of cellular process	biological_process	0.027043	1	437	1539	4157	15720	101793309,113845714,101798909,101796567,101791582,101795951,101803225,101791677,101789513,101790522,101802707,113843275,101792865,101795457,101798907,101804876,113845359,101789859,101800818,101801585,101797952,101790872,101803205,101796557,101795932,101803859,101805365,106018882,101790809,101798500,101792112,101801017,101799106,101790350,101789917,113840116,101802939,XLOC_059473,101789421,1018018…
GO:0042974	retinoic acid receptor binding	molecular_function	0.027787	1	2	1539	3	15720	1.01802e+17
GO:0034061	DNA polymerase activity	molecular_function	0.028636	1	18	1539	114	15720	1.0179e+161
GO:0008152	metabolic process	biological_process	0.02867	1	767	1539	7431	15720	101803547,101794589,101789961,101800220,106015147,101797618,113841842,101796384,101790660,101803622,101795358,101791118,101796697,113845406,101796032,101790371,101804380,101792516,113845579,101790867,101797459,101804218,101791120,101801034,101789988,101800480,101793390,101792589,101798237,101800594,101797692,101794851,101802091,101801210,101796891,101805461,101799443,101797533,101801054,101802603…
GO:0044238	primary metabolic process	biological_process	0.029148	1	633	1539	6079	15720	101804814,101800531,101793911,113842876,101791881,101790238,101799245,101797202,101799600,101790310,101798758,101799077,101804375,101801944,101794795,101803549,101803513,101795022,101804507,101796516,101793568,101794604,101800674,101791101,101791606,106017602,101798161,101797203,101800512,101801137,101805457,101793955,101801493,113842543,113844167,101801153,101796142,101803448,101795732,101791103…
GO:0006944	cellular membrane fusion	biological_process	0.030199	1	10	1539	52	15720	1.01795e+89
GO:0005730	nucleolus	cellular_component	0.030719	1	6	1539	25	15720	1.01798e+53
GO:0003887	DNA-directed DNA polymerase activity	molecular_function	0.031108	1	15	1539	91	15720	1.01801e+134
GO:0010506	regulation of autophagy	biological_process	0.031196	1	14	1539	84	15720	1.018e+125
GO:0007265	Ras protein signal transduction	biological_process	0.031425	1	13	1539	72	15720	1.01791e+116
GO:0046578	regulation of Ras protein signal transduction	biological_process	0.031425	1	13	1539	72	15720	1.01792e+116
GO:0000166	nucleotide binding	molecular_function	0.032506	1	215	1539	1929	15720	101794442,101798663,101795071,101790463,101793783,101802838,101797892,101800076,101805281,101796362,101796943,101800945,101803181,101801059,110354783,101794468,101794246,110353953,101790564,101789759,101797995,101805109,101803113,101796262,101792028,101797675,101796161,101799228,101795208,101789665,101802364,XLOC_059473,101799989,101800153,101803390,113842972,101799905,101790872,101797952,1018030…
GO:1901265	nucleoside phosphate binding	molecular_function	0.032506	1	215	1539	1929	15720	101805109,101789759,101797995,101790564,110353953,101794246,110354783,101794468,101803181,101801059,101800945,101796943,101796362,101805281,101800076,101797892,101802838,101793783,101790463,101795071,101798663,101794442,101790952,101794030,101805326,101803205,101799096,110353990,101790586,101790809,101791051,101790142,101795869,101803049,101797952,101790872,101799905,113842972,101799989,101800153…
GO:0051641	cellular localization	biological_process	0.032559	1	101	1539	853	15720	101796733,101805378,101796670,113841494,101801137,101797563,101800293,113844787,101799840,101800789,101799874,101798214,101796456,101797164,101795642,101803019,101800913,101803415,101791921,101803352,101804480,101791769,101798937,101791464,101803491,101805265,101804257,101795721,101803340,101799911,101794870,101790007,101791910,101790107,101792941,101804646,101795022,101803911,101797787,101797303…
GO:0044452	nucleolar part	cellular_component	0.033074	1	4	1539	13	15720	1.018e+35
GO:0009452	7-methylguanosine RNA capping	biological_process	0.033347	1	5	1539	19	15720	1.01797e+44
GO:0036260	RNA capping	biological_process	0.033347	1	5	1539	19	15720	1.01794e+44
GO:0016705	oxidoreductase activity, acting on paired donors, with incorporation or reduction of molecular oxygen	molecular_function	0.034263	1	24	1539	166	15720	1.01801e+215
GO:0030908	protein splicing	biological_process	0.034777	1	2	1539	3	15720	1.0179e+17
GO:0036094	small molecule binding	molecular_function	0.035376	1	218	1539	1963	15720	113845553,101789809,101799194,101791103,101797164,101802787,101798939,101793421,101803849,106017617,101795088,101794263,101794702,101800087,101803334,101797151,101805481,101792177,101800218,101799296,101800708,101797616,101791717,101795713,101797563,101803565,101802636,101794935,101794686,101798245,106017602,101802098,101795201,101799262,101794283,101794795,101803549,101793715,101798758,101796287…
GO:0000145	exocyst	cellular_component	0.035517	1	6	1539	25	15720	1.0179e+53
GO:0009055	electron carrier activity	molecular_function	0.035697	1	20	1539	133	15720	1.01794e+179
GO:0016209	antioxidant activity	molecular_function	0.036207	1	9	1539	47	15720	1.01797e+80
GO:0004484	mRNA guanylyltransferase activity	molecular_function	0.037168	1	3	1539	8	15720	1.13843e+26
GO:0044257	cellular protein catabolic process	biological_process	0.037357	1	15	1539	93	15720	1.01795e+134
GO:0051603	proteolysis involved in cellular protein catabolic process	biological_process	0.037357	1	15	1539	93	15720	1.0179e+134
GO:0005819	spindle	cellular_component	0.037417	1	15	1539	92	15720	1.01798e+134
GO:0016651	oxidoreductase activity, acting on NAD(P)H	molecular_function	0.037595	1	20	1539	132	15720	1.01799e+179
GO:0003857	3-hydroxyacyl-CoA dehydrogenase activity	molecular_function	0.037879	1	6	1539	26	15720	1.0179e+53
GO:0031683	G-protein beta/gamma-subunit complex binding	molecular_function	0.037966	1	12	1539	70	15720	1.01794e+107
GO:0016849	phosphorus-oxygen lyase activity	molecular_function	0.038267	1	8	1539	39	15720	1.01804e+71
GO:0019825	oxygen binding	molecular_function	0.039045	1	4	1539	15	15720	1.01805e+35
GO:0005125	cytokine activity	molecular_function	0.039452	1	11	1539	65	15720	1.01805e+98
GO:0004784	superoxide dismutase activity	molecular_function	0.040298	1	3	1539	8	15720	1.01791e+26
GO:0016721	oxidoreductase activity, acting on superoxide radicals as acceptor	molecular_function	0.040298	1	3	1539	8	15720	1.01794e+26
GO:0050896	response to stimulus	biological_process	0.042217	1	343	1539	3251	15720	106019289,113842901,101790483,101795152,101798663,101803777,101800938,101797913,101802838,101794788,101790019,101800945,101796362,101795736,101797549,101799716,101799156,101802525,101794246,101790564,101792028,101791864,101790477,101796098,101798692,101802175,101798847,101790497,101797241,101804394,101802364,101799579,101791481,101789744,101803477,101804010,101799096,101791458,101793377,101790586…
GO:0006461	protein complex assembly	biological_process	0.042617	1	49	1539	390	15720	101798293,101800293,101800748,106014693,101800866,101790975,101802234,101796733,101796414,101791120,101801137,101802989,101789976,101802364,101789421,101804394,101798326,101805265,113845655,101791313,101799579,101795153,101803443,101802175,101792458,101795642,113841693,101802420,101795022,101803225,101793144,101791455,101791582,101794560,101794120,113841983,101797140,101802095,101800102,101797549…
GO:0019954	asexual reproduction	biological_process	0.042978	1	13	1539	81	15720	1.01797e+116
GO:0016010	dystrophin-associated glycoprotein complex	cellular_component	0.043125	1	6	1539	26	15720	1.01802e+53
GO:0006811	ion transport	biological_process	0.043714	1	127	1539	1105	15720	101793492,101804482,101792085,101794150,101791350,101798621,101789879,101802582,101789763,101799744,101795970,113840940,101790127,101798011,101799738,101792355,101792975,101789513,101794209,101795630,101789759,101796372,106020465,101789865,101792624,101792191,101798013,101799228,101801892,101797010,101798943,101798326,101803066,110352461,101790417,101804363,113842972,101791832,101802370,101792842…
GO:0051056	regulation of small GTPase mediated signal transduction	biological_process	0.043732	1	14	1539	83	15720	1.01803e+125
GO:0000090	mitotic anaphase	biological_process	0.045373	1	4	1539	14	15720	1.01805e+35
GO:0051322	anaphase	biological_process	0.045373	1	4	1539	14	15720	1.01799e+35
GO:0008158	hedgehog receptor activity	molecular_function	0.046065	1	4	1539	14	15720	1.01794e+35
GO:0070851	growth factor receptor binding	molecular_function	0.046077	1	6	1539	27	15720	1.01792e+53
GO:0071702	organic substance transport	biological_process	0.046933	1	113	1539	980	15720	101802525,101794246,101799738,101793408,101792355,101790564,101792387,101791582,101794209,101798362,101796303,101799744,101794120,101802573,101802582,101800746,101797140,101795970,101799716,101804252,101791758,101795145,101790274,101794788,101799718,101789879,101804153,101792263,101804482,101793444,101793748,101792836,101796366,101791051,101794030,101803639,101791035,101796557,101798321,101795932…
GO:0031082	BLOC complex	cellular_component	0.047095	1	5	1539	21	15720	1.01799e+44
GO:0031083	BLOC-1 complex	cellular_component	0.047095	1	5	1539	21	15720	1.01797e+44
GO:0003725	double-stranded RNA binding	molecular_function	0.047607	1	2	1539	4	15720	1.01804e+17
GO:0070271	protein complex biogenesis	biological_process	0.047763	1	49	1539	393	15720	101790975,101802234,101796733,101796414,101791120,101801137,101798293,101800293,101800748,106014693,101800866,101792458,101795153,101803443,101802175,101795642,113841693,101802420,101802989,101802364,101789976,101789421,101804394,101798326,101805265,101791313,113845655,101799579,101794560,101794120,113841983,101802095,101797140,101800102,101797549,101795022,101803225,101793144,101791455,101791582…
GO:0016779	nucleotidyltransferase activity	molecular_function	0.047787	1	54	1539	435	15720	110351830,101804218,110351747,101791717,113845011,101793955,101800973,113840503,101797459,101801169,101800860,101795377,101795528,101791971,101798321,101805481,101789596,101793325,101800913,101800595,101794218,101797824,101793263,101800449,101792458,101800011,113840163,101789665,101802276,101798943,101795569,101799716,101790007,113840806,101790238,101793230,113843285,101805369,113844165,113839960…
GO:0003873	6-phosphofructo-2-kinase activity	molecular_function	0.04832	1	4	1539	15	15720	1.01791e+35
GO:0006000	fructose metabolic process	biological_process	0.04832	1	4	1539	15	15720	1.01798e+35
GO:0043170	macromolecule metabolic process	biological_process	0.048356	1	542	1539	5207	15720	106015147,101800220,113841842,101789961,101794589,101803547,113845406,101796697,101790371,101796032,101790660,101791118,101789988,101801034,101793390,101792589,101800480,101797459,113845579,101790867,101792516,101804380,101791120,101804218,101796891,101805461,101798237,101802091,101794851,101797692,101796386,101796148,101803911,101795784,101790072,101792575,101801554,101790817,101793376,101800811…
GO:0002526	acute inflammatory response	biological_process	0.048747	1	2	1539	4	15720	1.01805e+17
GO:0005929	cilium	cellular_component	0.048884	1	12	1539	73	15720	1.01798e+107
GO:0031514	motile cilium	cellular_component	0.048884	1	12	1539	73	15720	1.018e+107
GO:0006777	Mo-molybdopterin cofactor biosynthetic process	biological_process	0.049357	1	5	1539	21	15720	1.01805e+44
GO:0019720	Mo-molybdopterin cofactor metabolic process	biological_process	0.049357	1	5	1539	21	15720	1.01805e+44
GO:0070011	peptidase activity, acting on L-amino acid peptides	molecular_function	0.049781	1	105	1539	908	15720	101791161,101795802,101794263,101797563,101798897,113842153,101791505,101790574,110351830,101800526,101794453,101804534,101798742,101789875,101796531,101792305,101799176,101795243,101791779,101798937,101802276,101790362,110352107,113845343,101802656,101800913,101800595,101803448,101791498,101803555,101796233,101802433,101803700,101790877,101799245,101802056,101796523,101797196,101790084,101793664…
GO:0008324	cation transmembrane transporter activity	molecular_function	0.04988	1	100	1539	862	15720	101798621,101791350,101804477,101793739,101793492,101794209,101795630,101796372,101789759,106020465,101798011,101792975,101789513,113840940,101802582,101790326,101791666,101804531,101795065,101791832,113842972,101802370,101792842,101799228,101801892,101798943,101797010,101798326,101804363,101792191,101792624,101789865,101802922,113842963,101795544,101803639,101801281,101796237,101800523,101791509…
