# Supplementary material for: Long Noncoding RNA Expression Rofiles Elucidate the Potential Roles of lncRNA- XR_003496198 in Duck Hepatitis A Virus Type 1 Infection
Source: Front Cell Infect Microbiol. 2022 Apr 22;12:858537. doi: 10.3389/fcimb.2022.858537 (PMC9074814; doi:10.3389/fcimb.2022.858537)
Supplement: Supplementary file 8 [file Table_8.xls]

## Sheet: 不同时间点免疫相关通路表
12H VS control Colocation	NOD-like receptor signaling pathway	apla04621		12	101803431|101798321|101804010|101805023|101803817|101799011|113841885|101796300|101802116|101789899|101800996|101792702	http://www.genome.jp/kegg-bin/show_pathway?apla04621/apla:101805023%09red/apla:101804010%09red/apla:101798321%09red/apla:101803431%09red/apla:101800442%09red/apla:101796300%09red/apla:101803817%09red/apla:101799011%09red/apla:101789899%09red/apla:101802116%09red/apla:101793594%09red/apla:101800996%09red
	MAPK signaling pathway	apla04010		44	101794632|101804395|101803370|101795250|113841885|101790756|101793649|101796887|101791342|101796331|101789925|101800996|101794571|101803794|101791746|101805296|101790794|101789550|101792994|101791540|101792274|101793679|101794640|101794764|101804570|101805315|101803431|101800942|101799011|101794055|101793075|101793631|101802321|101793899|101802116|101793878|101799740|101800164|101805023|101801311…	http://www.genome.jp/kegg-bin/show_pathway?apla04010/apla:101805296%09red/apla:101799011%09red/apla:101791746%09red/apla:101791540%09red/apla:101792994%09red/apla:101789550%09red/apla:101794640%09red/apla:101793679%09red/apla:101803650%09red/apla:101804570%09red/apla:101794764%09red/apla:101800684%09red/apla:101803431%09red/apla:101805315%09red/apla:101802321%09red/apla:101793631%09red/apla:10179…
	Cytokine-cytokine receptor interaction	apla04060		30	101803013|101793643|101804010|101800762|101796331|101795740|101791761|101793887|101800211|101798321|101791569|101801081|101791874|101803149|101801884|101802521|101794055|106014424|101805430|101789486|101802072|101794299|101791121|101793878|101790237|101791719|101803817|101791961|101791678|113844118	http://www.genome.jp/kegg-bin/show_pathway?apla04060/apla:101791569%09red/apla:101801081%09red/apla:101802610%09red/apla:101803149%09red/apla:101791874%09red/apla:101798321%09red/apla:101794055%09red/apla:101802521%09red/apla:101794299%09red/apla:101802072%09red/apla:101789486%09red/apla:101790237%09red/apla:101793878%09red/apla:101791121%09red/apla:101791719%09red/apla:101791678%09red/apla:10179…
	Toll-like receptor signaling pathway	apla04620	146	18	101791569|101790771|101797832|101803431|101798321|101804010|101805023|101803817|101799011|113841885|101801990|101795759|101805315|101802116|XLOC_118969|101800996|101792362|101800211	http://www.genome.jp/kegg-bin/show_pathway?apla04620/apla:101805023%09red/apla:101804010%09red/apla:101798321%09red/apla:101803431%09red/apla:101797832%09red/apla:101790771%09red/apla:101795759%09red/apla:101791569%09red/apla:101801990%09red/apla:101803817%09red/apla:101799011%09red/apla:101802116%09red/apla:101793594%09red/apla:101805315%09red/apla:101800211%09red/apla:101792362%09red/apla:10180…
	RIG-I-like receptor signaling pathway	apla04622		13	101803431|101804010|101805023|101803817|101799011|113841885|101801990|101791574|101792318|101802116|101800996|101800211|101798982	http://www.genome.jp/kegg-bin/show_pathway?apla04622/apla:101805023%09red/apla:101804010%09red/apla:101803431%09red/apla:101792318%09red/apla:101791574%09red/apla:101801990%09red/apla:101803817%09red/apla:101799011%09red/apla:101802116%09red/apla:101793594%09red/apla:101798982%09red/apla:101800211%09red/apla:101800996%09red
	Cytosolic DNA-sensing pathway	apla04623		6	101803431|101798321|101802238|101801990|101794866|101789899	http://www.genome.jp/kegg-bin/show_pathway?apla04623/apla:101798321%09red/apla:101802238%09red/apla:101794866%09red/apla:101801990%09red/apla:101789899%09red/apla:101803431%09red
	Jak-STAT signaling pathway	apla04630		23	101803370|101791200|101793643|101790013|101799651|101793887|101800211|101801122|101801081|101791874|101798321|101801940|101802521|101795759|101794299|101796241|101791719|101790997|101791678|101804791|101804231|113844118|101792637	http://www.genome.jp/kegg-bin/show_pathway?apla04630/apla:101801122%09red/apla:101801081%09red/apla:101791874%09red/apla:101801940%09red/apla:101798321%09red/apla:101802521%09red/apla:101794299%09red/apla:101795759%09red/apla:101796241%09red/apla:101790997%09red/apla:101791719%09red/apla:101791678%09red/apla:101804231%09red/apla:101804791%09red/apla:101792637%09red/apla:101793643%09red/apla:10179…
24h VS control co-location	NOD-like receptor signaling pathway	apla04621		9	101803431|101789777|101804010|101805023|101803817|101802116|101797616|101789899|101792702	http://www.genome.jp/kegg-bin/show_pathway?apla04621/apla:101805023%09red/apla:101804010%09red/apla:101803431%09red/apla:101789777%09red/apla:101803817%09red/apla:101789899%09red/apla:101797616%09red/apla:101800442%09red/apla:101802116%09red
	MAPK signaling pathway	apla04010		32	101797830|101804733|101793649|101797658|101796331|101798567|101802390|101800659|101791746|101789550|101791540|101792050|101804433|101803431|101800942|113843807|101803578|101794055|101793075|101793631|101790481|101794308|101802116|101803181|101793878|101792805|101793726|101805023|101801311|101801884|101801666|113840147	http://www.genome.jp/kegg-bin/show_pathway?apla04010/apla:101791746%09red/apla:101791540%09red/apla:101789550%09red/apla:101803650%09red/apla:101804433%09red/apla:101792050%09red/apla:101800659%09red/apla:101803431%09red/apla:101790682%09red/apla:101793631%09red/apla:101793075%09red/apla:101794055%09red/apla:101803578%09red/apla:101796331%09red/apla:101802116%09red/apla:101790481%09red/apla:10179…
	Cytokine-cytokine receptor interaction	apla04060		18	101791569|110354301|101801081|101793643|113845625|101797830|101803817|101804010|101794055|101789784|101803149|101801884|113844118|101793878|101791121|101802072|101796331|101800211	http://www.genome.jp/kegg-bin/show_pathway?apla04060/apla:101802909%09red/apla:101804010%09red/apla:101793643%09red/apla:101797830%09red/apla:101791569%09red/apla:101794055%09red/apla:101796331%09red/apla:101803149%09red/apla:101800938%09red/apla:101803817%09red/apla:101801884%09red/apla:101802072%09red/apla:101801081%09red/apla:101800211%09red/apla:101789784%09red/apla:101789606%09red/apla:10179…
	Toll-like receptor signaling pathway	apla04620	100	11	101791569|110354301|101803431|101804010|101805023|101803817|101801990|101802116|113845625|101792362|101800211	http://www.genome.jp/kegg-bin/show_pathway?apla04620/apla:101805023%09red/apla:101802909%09red/apla:101803431%09red/apla:101791569%09red/apla:101801990%09red/apla:101800938%09red/apla:101803817%09red/apla:101802116%09red/apla:101804010%09red/apla:101800211%09red/apla:101792362%09red
	RIG-I-like receptor signaling pathway	apla04622		8	101803431|101804010|101805023|101803817|101793814|101801990|101802116|101800211	http://www.genome.jp/kegg-bin/show_pathway?apla04622/apla:101805023%09red/apla:101804010%09red/apla:101803431%09red/apla:101801990%09red/apla:101803817%09red/apla:101802116%09red/apla:101800211%09red/apla:101793814%09red
	Cytosolic DNA-sensing pathway	apla04623		7	110354301|101803431|101801990|101802238|101794866|101789899|113845625	http://www.genome.jp/kegg-bin/show_pathway?apla04623/apla:101802909%09red/apla:101802238%09red/apla:101794866%09red/apla:101801990%09red/apla:101800938%09red/apla:101789899%09red/apla:101803431%09red
	Jak-STAT signaling pathway	apla04630		15	101801081|101791200|101794879|101803576|101801122|101801940|101804791|101795325|101800639|113844118|101802505|101796241|101790997|101800211|101793643	http://www.genome.jp/kegg-bin/show_pathway?apla04630/apla:101801122%09red/apla:101801940%09red/apla:101793643%09red/apla:101791200%09red/apla:101803576%09red/apla:101801081%09red/apla:101794879%09red/apla:101802505%09red/apla:101790997%09red/apla:101800639%09red/apla:101795325%09red/apla:101804791%09red/apla:101800211%09red/apla:101789606%09red/apla:101796241%09red
12h VS control coexpression	Cytokine-cytokine receptor interaction	apla04060		53	101792740|101790036|101800921|101803013|101795053|101804010|110354301|101795331|101793419|101794795|101790154|101790364|101794213|101795740|101793887|101800211|101799672|101797327|101801826|101800424|101802909|101790439|101802224|101801227|101802068|101791874|101795963|101792624|101802348|101793664|101798321|101805258|101800938|101800429|101802159|101789486|101802072|101794111|101795038|101790237…
	MAPK signaling pathway	apla04010		47	101794229|113841885|101800531|101800475|101791236|110354206|XLOC_116947|101799776|101801666|101797650|101802393|101803794|113840851|101800458|101804995|113843807|101794895|101794161|113845645|101799740|101793679|101792272|101794915|113843846|101792624|113845652|101790806|101803431|113840503|113845655|101794749|101790585|101793631|101802321|101794448|101802364|101803181|106014314|113840147|1017947…
	Toll-like receptor signaling pathway	apla04620		36	101797264|110354301|101790771|101800921|101799388|101804010|113841885|110351185|101793419|101799776|101800153|101800458|113843752|101800211|101794331|101798321|101802909|101800424|101795904|XLOC_118969|101803431|101798586|113845655|101796029|101800938|101795759|106014314|101791396|101791769|101805023|101804315|106020465|101795022|113845749|101792362|101801863
	NOD-like receptor signaling pathway	apla04621	213	15	101791396|101803431|101798321|101804010|101805023|113841885|101793263|101796300|101790362|101801807|101799776|101797616|101789899|101794686|106014314
	RIG-I-like receptor signaling pathway	apla04622		18	101791396|101799156|113843752|101803431|101804010|101789567|113841885|101805023|101792382|101791574|101795904|101799776|101800153|101800076|106014314|101800211|101793814|101801863
	Cytosolic DNA-sensing pathway	apla04623		17	101791396|110354301|101799156|101800921|101803431|101798321|101789567|101797757|101804077|101795904|101789899|101800424|101800938|101800153|101802909|113843752|101796198
	Jak-STAT signaling pathway	apla04630		27	101790036|101801826|101800809|101801622|101795022|101790364|101800458|101793887|101790203|101800211|101799672|101801122|101790439|101791874|101795963|101802348|101798321|101801940|101802159|101795759|101794111|101791719|101790997|101804315|101791678|113844118|101803059
24h VS control Co-expression	Cytokine-cytokine receptor interaction	apla04060		38	101800921|101803013|101804010|101795331|101790975|101796697|101794795|101797713|101800211|101799672|101801826|101802909|101790439|101794213|101801227|101793561|101795963|101792624|101802348|101798847|101798321|101805258|101800938|101800429|101802159|101793664|101794111|101795038|101797241|101791719|101798696|101794895|101791961|101791678|110352917|113844118|101803777|101794827	http://www.genome.jp/kegg-bin/show_pathway?apla04060/apla:101802909%09red/apla:101794895%09red/apla:101801227%09red/apla:101790439%09red/apla:101793561%09red/apla:101795963%09red/apla:101805258%09red/apla:101798321%09red/apla:101802348%09red/apla:101794055%09red/apla:101800429%09red/apla:101800938%09red/apla:101795038%09red/apla:101794111%09red/apla:101802159%09red/apla:101793664%09red/apla:10179…
	MAPK signaling pathway	apla04010		27	101794229|101800531|XLOC_116947|101797658|101791769|101801666|101803794|101795869|101804995|101794895|113845645|101792624|113845652|101790806|101803431|101800659|113840503|113845655|101791236|101802321|101790483|101802364|101803181|113840147|101797458|101794795|101796074	http://www.genome.jp/kegg-bin/show_pathway?apla04010/apla:101794895%09red/apla:101794055%09red/apla:101803650%09red/apla:101800659%09red/apla:101803794%09red/apla:101790806%09red/apla:101802321%09red/apla:101791236%09red/apla:101802546%09red/apla:101802364%09red/apla:101789482%09red/apla:101790483%09red/apla:101797458%09red/apla:101797658%09red/apla:101795837%09red/apla:101803431%09red/apla:10179…
	Toll-like receptor signaling pathway	apla04620		25	101790771|101800921|101804010|110351185|101802796|101791769|101800153|101800211|101798321|101802909|101795904|101798586|101800938|101803431|XLOC_118969|113845655|101796029|101790975|101791396|106020465|101795022|101789692|101798847|101792362|101801863	http://www.genome.jp/kegg-bin/show_pathway?apla04620/apla:101802909%09red/apla:101795904%09red/apla:101798586%09red/apla:101792125%09red/apla:101803431%09red/apla:101800938%09red/apla:101796029%09red/apla:101791769%09red/apla:101796626%09red/apla:101791396%09red/apla:101798321%09red/apla:101798847%09red/apla:101789692%09red/apla:101801863%09red/apla:101792362%09red/apla:101804010%09red/apla:10179…
	NOD-like receptor signaling pathway	apla04621	148	10	101791396|101803431|101798321|101804010|101793263|101796300|101790362|101797616|101789899|101794686	http://www.genome.jp/kegg-bin/show_pathway?apla04621/apla:101804010%09red/apla:101798321%09red/apla:101803431%09red/apla:101791396%09red/apla:101796300%09red/apla:101793263%09red/apla:101789899%09red/apla:101797616%09red/apla:101790362%09red/apla:101794686%09red
	RIG-I-like receptor signaling pathway	apla04622		12	101791396|101799156|101803431|101804010|101789567|101795904|101792382|101798847|101800153|101800076|101800211|101801863	http://www.genome.jp/kegg-bin/show_pathway?apla04622/apla:101789567%09red/apla:101804010%09red/apla:101803431%09red/apla:101799156%09red/apla:101791396%09red/apla:101795904%09red/apla:101798847%09red/apla:101792382%09red/apla:101801863%09red/apla:101800211%09red/apla:101800076%09red/apla:101800153%09red
	Cytosolic DNA-sensing pathway	apla04623		14	101791396|101799156|101800921|101803431|101798321|101802909|101800938|101797757|101795904|101789899|101798847|101800153|101796198|101789567	http://www.genome.jp/kegg-bin/show_pathway?apla04623/apla:101802909%09red/apla:101789567%09red/apla:101798321%09red/apla:101803431%09red/apla:101799156%09red/apla:101791396%09red/apla:101795904%09red/apla:101797757%09red/apla:101800938%09red/apla:101798847%09red/apla:101789899%09red/apla:101796198%09red/apla:101800153%09red
	Jak-STAT signaling pathway	apla04630		22	101801826|101800809|101790975|101791678|101802796|101795022|101800211|101799672|101801122|101790439|101793561|101795963|101802348|101798321|101801940|101802159|101794111|101797458|101791719|101798847|110352917|113844118	http://www.genome.jp/kegg-bin/show_pathway?apla04630/apla:101801122%09red/apla:101801940%09red/apla:101798321%09red/apla:101791719%09red/apla:101802348%09red/apla:101791678%09red/apla:101790975%09red/apla:101802159%09red/apla:101790439%09red/apla:101800809%09red/apla:101794111%09red/apla:101795963%09red/apla:101795022%09red/apla:101802796%09red/apla:101801826%09red/apla:101799672%09red/apla:10180…
