# Supplementary material for: Long Noncoding RNA Expression Rofiles Elucidate the Potential Roles of lncRNA- XR_003496198 in Duck Hepatitis A Virus Type 1 Infection
Source: Front Cell Infect Microbiol. 2022 Apr 22;12:858537. doi: 10.3389/fcimb.2022.858537 (PMC9074814; doi:10.3389/fcimb.2022.858537)
Supplement: Supplementary file 9 [file Table_9.xls]

## Sheet: ISGs 
cis-target genes of D-vs-N group	trans-target genes of D-vs-N group	Cis-target genes of H-vs-N group	trans-target genes of H-vs-N group
USP18	ZNFX1	TRIM66	ZNFX1
TRIM25	ZBTB20	TOX3	VCAM1
TOX3	VCAM1	TAP2	USP18
TLR3	USP18	TAP1	TRIM25
TAP2	TRIM35	SOCS3	TRANK1
TAP1	TRIM25	SOCS1	TMPRSS2
STOML1	TRANK1	SLC4A4	TMEM173
SOCS3	TMPRSS2	SLC26A8	TMEM158
SOCS1	TMEM45A	RNF144B	TMEM140
SLCO2A1	TMEM173	RHOC	TLR3
SLC26A8	TMEM158	RET	TAPBPL
SERPINF2	TMEM140	RASGEF1B	TAP2
RNF19B	TLR3	PXK	TAP1
RNF144B	TIFA	PPM1J	STOML1
RHOC	TAPBPL	PCGF5	STAT1
RASGEF1B	TAP2	P2RX5	SOCS1
PXK	TAP1	NCKAP5	SMAD9
PPM1J	STOML1	NBN	SLC2A6
PML	STAT1	NABP1	SLC25A29
PLCB1	ST14	MOV10	SAMHD1
PCGF5	SOCS1	IRF1	RSAD2
OGFR	SNX6	IL15RA	RNF19B
NUB1	SNX3	FOXS1	RBM43
NT5C3B	SNX19	FOXL1	PXK
NLRC5	SNX10	FNDC3A	PML
NABP1	SMAD9	FILIP1L	PATL2
MOV10	SLC4A4	FGL2	PARP9
MDM2	SLC2A6	FAM208B	PANX1
LRRC32	SLC25A47	FAM110A	OGFR
KLHL10	SLC25A29	EPSTI1	NUB1
JAK2	SIK1	CMTR1	NMI
IRF1	SAMHD1	CISH	NLRC5
IL15RA	RSAD2	CD83	MOV10
HPS5	RNF19B	CARD9	MITD1
HOXC4	RET	CAMKK2	MCF2L2
HERPUD1	RBM43	CAMK2D	KAZN
GFPT2	PXK	BEST4	IRF8
GCH1	PTPRN2	AUTS2	IRF1
FILIP1L	POPDC2	ADAMTS3	IQSEC3
FAM208B	PML		INHBA
EXD3	PATL2		IL15RA
ERAP1	PARP9		IFITM5
EPSTI1	PANX1		IFIH1
EDN1	OGFR		HELZ2
DENND2D	NUB1		GDPD4
CPS1	NMI		GCH1
CNP	NLRC5		FOXS1
CMTR1	MOV10		FNDC3A
CAMKK2	MITD1		FLNB
CAMK2D	MCF2L2		FAM184B
C8G	LRRC32		ERAP1
BEST4	KAZN		EPSTI1
AUTS2	ITGB3		EPB41L3
ARMC3	IFITM1		EDN1
ADAMTS3	IRF8		DTX3L
ADA	IRF7		DHX58
ACSL5	IRF1		DHRSX
	IQSEC3		DENND2D
	INHBA		CX3CL1
	IL15RA		CPS1
	IFITM5		CNP
	IFIH1		CMTR1
	HELZ2		CMTM6
	GDPD4		CMPK2
	GCH1		CD83
	FOXS1		CD7
	FNDC3A		CD274
	FLNB		CASP7
	FAM208B		C1S
	EXD3		B4GALNT4
	ERAP1		ATF3
	EPSTI1		ASPG
	EPB41L3		ADAR
	EDN2
	EDN1
	DTX3L
	DHX58
	DENND2D
	CX3CL1
	CPS1
	CNP
	CMTR1
	CMTM6
	CMPK2
	CELSR1
	CD83
	CD7
	CD274
	CASP7
	CAMKK2
	C1S
	C1R
	BMP2
	BEST4
	B4GALNT4
	ATF3
	ASPG
	ARL10
	ADAR
	ACKR4
			TAPBPL
			TAPBPL
			TAP2
			TAP2
			TAP1
			TAP1
			STOML1
			STOML1
			STAT1
			STAT1
			SOCS1
			SOCS1
			SLC2A6
			SLC2A6
			SLC25A29
			SLC25A29
			SAMHD1
			SAMHD1
			RSAD2
			RSAD2
			RBM43
			RBM43
			PXK
			PXK
			PML
			PML
			OGFR
			OGFR
			NUB1
			NUB1
			NMI
			NMI
			NLRC5
			NLRC5
			MOV10
			MOV10
			MITD1
			MITD1
			MCF2L2
			MCF2L2
			KAZN
			KAZN
			IRF8
			IRF8
			IRF1
			IRF1
			IQSEC3
			IQSEC3
			INHBA
			INHBA
			IL15RA
			IL15RA
			IFITM5
			IFITM3
			IFIH1
			IFIH1
			HELZ2
			HELZ2
			GDPD4
			GDPD4
			GCH1
			GCH1
			FOXS1
			FOXS1
			FNDC3A
			FNDC3A
			FLNB
			FLNB
			FAM184B
			FAM184B
			ERAP1
			ERAP1
			EPSTI1
			EPSTI1
			EPB41L3
			EPB41L3
			EDN1
			EDN1
			DTX3L
			DTX3L
			DHX58
			DHX58
			DHRSX
			DHRSX
			DENND2D
			DENND2D
			CX3CL1
			CX3CL1
			CPS1
			CPS1
			CD83
			CD83
			CD7
			CD7
			CD274
			CD274
			CASP7
			CASP7
			C1S
			C1S
			B4GALNT4
			B4GALNT4
			ATF3
			ATF3
			ASPG
			ASPG
			ADAR
			ADAR
