# Supplementary material for: Long Noncoding RNA Expression Rofiles Elucidate the Potential Roles of lncRNA- XR_003496198 in Duck Hepatitis A Virus Type 1 Infection
Source: Front Cell Infect Microbiol. 2022 Apr 22;12:858537. doi: 10.3389/fcimb.2022.858537 (PMC9074814; doi:10.3389/fcimb.2022.858537)
Supplement: Supplementary file 10 [file Table_10.xlsx]

## Sheet: Figure 9A
XR_001194122.3	14.41		32.14		31.11	32.06	14.43	17.63	17.5489	0.0811111	-0.0811111	0.945329
	14.38	14.43	31.95	32.06	31.27	32.2633	14.5467	17.7167	17.5489	0.167778	-0.167778	0.890213	1.00794	0.158598
	14.5		32.09		30.98	31.9667	14.6667	17.3	17.5489	-0.248889	0.248889	1.18829
	14.47		32.21			23.24	14.44	8.8	17.5489	-8.74889	8.74889	430.208
	14.55	14.5467	32.33	32.2633		23.3033	14.5733	8.73	17.5489	-8.81889	8.81889	451.596	430.861	20.4158	4.35161671595969
	14.62		32.25			23.5733	14.7067	8.86667	17.5489	-8.68222	8.68222	410.78
	14.58		31.96
	14.69	14.6667	31.89	31.9667										#DIV/0!
	14.73		32.05
	14.39		23.31
	14.49	14.44	23.22	23.24
	14.44		23.19
	14.58		23.33
	14.61	14.5733	23.15	23.3033
	14.53		23.43
	14.67		23.57
	14.59	14.7067	23.54	23.5733
	14.86		23.61
XR_003496986.1
	14.41		30.21			30.3467	14.43	15.9167	15.9733	-0.0566667	0.0566667	1.04006
	14.38	14.43	30.39	30.3467		30.42	14.5467	15.8733	15.9733	-0.1	0.1	1.07177	1.00298
	14.5		30.44			30.7967	14.6667	16.13	15.9733	0.156667	-0.156667	0.897095
	14.47		30.32			22.4767	14.5733	7.90333	15.9733	-8.07	8.07	268.727
	14.55	14.5467	30.43	30.42		22.58	14.39	8.19	15.9733	-7.78333	7.78333	220.301	250.136
	14.62		30.51			22.5333	14.59	7.94333	15.9733	-8.03	8.03	261.379
	14.58		30.79
	14.69	14.6667	30.84	30.7967
	14.73		30.76
	14.64		22.48
	14.52	14.5733	22.42	22.4767
	14.56		22.53
	14.32		22.66
	14.38	14.39	22.59	22.58
	14.47		22.49
	14.58		22.47
	14.53	14.59	22.51	22.5333
	14.66		22.62
XR_003501236.1
	14.41		30.88		31.11	30.7833	14.43	16.3533	16.2011	0.152222	-0.152222	0.899863
	14.38	14.43	30.79	30.7833	31.27	30.67	14.5467	16.1233	16.2011	-0.0777778	0.0777778	1.05539	1.00274
	14.5		30.68		30.98	30.7933	14.6667	16.1267	16.2011	-0.0744444	0.0744444	1.05296
	14.47		30.72			22.4667	14.4533	8.01333	16.2011	-8.18778	8.18778	291.586
	14.55	14.5467	30.7	30.67		22.4567	14.2967	8.16	16.2011	-8.04111	8.04111	263.4	283.32
	14.62		30.59			22.4767	14.48	7.99667	16.2011	-8.20444	8.20444	294.974
	14.58		30.84
	14.69	14.6667	30.8	30.7933
	14.73		30.74
	14.53		22.43
	14.39	14.4533	22.46	22.4667
	14.44		22.51
	14.29		22.53
	14.27	14.2967	22.39	22.4567
	14.33		22.45
	14.52		22.43
	14.46	14.48	22.48	22.4767
	14.46		22.52
XR_002405515.2
	14.41		32.14		31.11	32.06	14.43	17.63	17.5489	0.0811111	-0.0811111	0.945329
	14.38	14.43	31.95	32.06	31.27	32.2633	14.5467	17.7167	17.5489	0.167778	-0.167778	0.890213	1.00794
	14.5		32.09		30.98	31.9667	14.6667	17.3	17.5489	-0.248889	0.248889	1.18829
	14.47		32.21			23.24	14.44	8.8	17.5489	-8.74889	8.74889	430.208
	14.55	14.5467	32.33	32.2633		23.3033	14.5733	8.73	17.5489	-8.81889	8.81889	451.596	430.861
	14.62		32.25			23.5733	14.7067	8.86667	17.5489	-8.68222	8.68222	410.78
	14.58		31.96
	14.69	14.6667	31.89	31.9667
	14.73		32.05
	14.39		23.31
	14.49	14.44	23.22	23.24
	14.44		23.19
	14.58		23.33
	14.61	14.5733	23.15	23.3033
	14.53		23.43
	14.67		23.57
	14.59	14.7067	23.54	23.5733
	14.86		23.61
XR_001193397.3
	14.41		30.56		31.11	30.4233	14.43	15.9933	16.0233	-0.03	0.03	1.02101
	14.38	14.43	30.43	30.4233	31.27	30.7133	14.5467	16.1667	16.0233	0.143333	-0.143333	0.905425	1.00272
	14.5		30.28		30.98	30.5767	14.6667	15.91	16.0233	-0.113333	0.113333	1.08172
	14.47		30.68			22.6233	14.4633	8.16	16.0233	-7.86333	7.86333	232.862
	14.55	14.5467	30.71	30.7133		22.4	14.4733	7.92667	16.0233	-8.09667	8.09667	273.741	293.803
	14.62		30.75			22.15	14.6767	7.47333	16.0233	-8.55	8.55	374.806
	14.58		30.49
	14.69	14.6667	30.58	30.5767
	14.73		30.66
	14.39		22.57
	14.43	14.4633	22.68	22.6233
	14.57		22.62
	14.48		22.93
	14.5	14.4733	22.15	22.4
	14.44		22.12
	14.73		22.36
	14.59	14.6767	22.11	22.15
	14.71		21.98

## Sheet: Figure 9B
			CPE	no CPE	total		%			CPE	no CPE	total				CPE	no CPE	total		%
PCAGGS-XR_001194122		1	8	0	38	0	100		8	0	39	0	100			8	0	40	0	100
		2	8	0	30	0	100		8	0	31	0	100			8	0	32	0	100
		3	8	0	22	0	100		8	0	23	0	100			8	0	24	0	100
		4	7	1	14	1	93.3		7	1	15	1	93.8			7	1	16	1	94.1
		5	5	3	7	4	63.6		5	3	8	4	66.7			6	2	9	3	75
		6	2	6	2	10	16.7		1	7	1	11	8.33			3	5	3	8	27.2
		7	0	8	0	18	0		0	8	0	19	0			0	8	0	16	0
		8	0	8	0	26	0		0	8	0	27	0
			5.27									5.28						5.52		24h
PCAGGS-XR_003501236			CPE	no CPE	total		%			CPE	no CPE	total					CPE	no CPE	total		%
					CPE	no CPE						CPE	no CPE						CPE	no CPE
		1	8	0	39	0	100		1	8	0	36	0	100		1	8	0	37	0	100
		2	8	0	31	0	100		2	8	0	28	0	100		2	8	0	29	0	100
		3	8	0	23	0	100		3	8	0	20	0	100		3	7	1	21	1	95.4
		4	7	1	15	1	93.8		4	6	2	12	2	100		4	7	1	14	2	87.5
		5	5	3	8	4	66.7		5	5	3	6	5	84.6		5	5	3	7	5	58.3
		6	1	7	1	11	8.33		6	1	7	1	12	45.4		6	2	6	2	11	15.3
		7	0	8	0	19	0		7	0	8	0	20	0		7	0	8	0	19	0
		8	0	8	0	27	0		8	0	8	0	28	0		8	0	8	0	27	0
					5.28							5.1					5.19
PCAGGS-XR_001193397			CPE	no CPE	total		%			CPE	no CPE	total				CPE	no CPE	total		%
					CPE	no CPE						CPE	no CPE					CPE	no CPE
		1	8	0	38	0	100		1	8	0	36	0	100		8	0	40	0	100
		2	8	0	30	0	100		2	8	0	28	0	100		8	0	32	0	100
		3	8	0	22	0	100		3	8	0	20	0	100		8	0	24	0	100
		4	7	1	14	1	93.3		4	6	2	12	2	100		7	1	16	1	94.1
		5	5	3	7	4	63.6		5	5	3	6	5	84.6		6	2	9	3	75
		6	2	6	2	10	16.7		6	1	7	1	12	45.4		2	6	3	9	25
		7	0	8	0	18	0		7	0	8	0	20	0		1	7	1	16	5.88
		8	0	8	0	26	0		8	0	8	0	28	0		0	8	0	24	0
			5.27									5.1							5.5
PCAGGS-XR_003496198			CPE	no CPE	total		%		CPE	no CPE	total		%			CPE	no CPE	total		%
					CPE	no CPE					CPE	no CPE						CPE	no CPE
			8	0	31	0	100		8	0	29	0	100			8	0	30	0	100
			8	0	23	0	100		8	0	21	0	100			8	0	22	0	100
			7	1	15	1	93.7		7	1	13	1	92.8			7	1	14	1	93.3
			5	3	8	4	66.7		5	3	6	4	60			5	3	7	4	63.6
			2	6	3	10	23		1	7	1	11	8.3			1	7	2	11	15.4
			1	7	1	17	5.6		0	8	0	19	0			1	7	1	18	0
			0	8	0	25	0		0	8	0	27	0			0	8	0	26	0
			0	8	0	33	0		0	8	0	35	0			0	8	0	34	0
					4.38					4.19								4.28
PCAGGS-flag			CPE	no CPE	total		%
		1			CPE	no CPE				CPE	no CPE	total		%		CPE	no CPE	total		%
		2	8	0	37	0	100					CPE	no CPE					CPE	no CPE
		3	8	0	29	0	100		1	8	0	38	0	100		8	0	39	0	100
		4	7	1	21	1	95.4		2	8	0	30	0	100		8	0	31	0	100
		5	7	1	14	2	87.5		3	8	0	22	0	100		8	0	23	0	100
		6	5	3	7	5	58.3		4	7	1	14	1	93.3		7	1	15	1	93.8
		7	2	6	2	11	15.3		5	5	3	7	4	63.6		5	3	8	4	66.7
		8	0	8	0	19	0		6	2	6	2	10	16.7		1	7	1	11	8.33
			0	8	0	27	0		7	0	8	0	18	0		0	8	0	19	0
			5.19						8	0	8	0	26	0		0	8	0	27	0
										5.27									5.28
PCAGGS-XR_002405515				1	8	0	41	0	100		8	0	39	0	100			8	0	40	0
				2	8	0	33	0	100		8	0	31	0	100			8	0	32	0
				3	8	0	25	0	100		8	0	23	0	100			8	0	24	0
				4	8	0	17	0	100		7	1	15	1	93.8			7	1	16	1
				5	7	1	9	1	90		5	3	8	4	66.7			6	2	9	3
				6	2	6	2	7	28.5		1	7	1	11	8.33			3	5	3	8
				7	0	8	0	15	0		0	8	0	19	0			0	8	0	16
				8	0	8	0	23	0		0	8	0	27	0
					5.65									5.28						5.52
																						100
																						100
																						100
																						94.1
																						75
																						27.2
																						0
																						24h

## Sheet: Figure 9C
SiRNA #1	14.52		30.31			30.2567	14.5267	15.73	15.6867	0.0433333	-0.0433333	0.97041
	14.49	14.5267	30.19	30.2567		30.1833	14.2767	15.9067	15.6867	0.22	-0.22	0.858565	1.00974	0.174204
	14.57		30.27			29.23	13.8067	15.4233	15.6867	-0.263333	0.263333	1.20025
	14.23		30.14			31.8533	14.44	17.4133	15.6867	1.72667	-1.72667	0.302149
	14.31	14.2767	30.23	30.1833		31.5167	14.2933	17.2233	15.6867	1.53667	-1.53667	0.344681	0.353193	0.0557885	-4.16388726541605
	14.29		30.18			31.5533	14.59	16.9633	15.6867	1.27667	-1.27667	0.412748
	13.84		29.29
	13.78	13.8067	29.18	29.23										#DIV/0!
	13.8		29.22
	14.33		31.88
	14.52	14.44	31.76	31.8533
	14.47		31.92
	14.26		31.61
	14.3	14.2933	31.43	31.5167
	14.32		31.51
	14.57		31.66
	14.59	14.59	31.43	31.5533
	14.61		31.57
SiRNA #2	14.52		30.31			30.2567	14.5267	15.73	15.6867	0.0433333	-0.0433333	0.97041
	14.49	14.5267	30.19	30.2567		30.1833	14.2767	15.9067	15.6867	0.22	-0.22	0.858565	1.00974
	14.57		30.27			29.23	13.8067	15.4233	15.6867	-0.263333	0.263333	1.20025
	14.23		30.14			30.38	14.465	15.915	15.6867	0.228333	-0.228333	0.85362
	14.31	14.2767	30.23	30.1833		30.5233	14.5467	15.9767	15.6867	0.29	-0.29	0.817902	0.819914
	14.29		30.18			30.5467	14.5167	16.03	15.6867	0.343333	-0.343333	0.788218
	13.84		29.29
	13.78	13.8067	29.18	29.23
	13.8		29.22
	14.38		30.24
	14.55	14.465	30.38	30.38
	14,61		30.52
	14.52		30.41
	14.63	14.5467	30.55	30.5233
	14.49		30.61
	14.44		30.45
	14.51	14.5167	30.53	30.5467
	14.6		30.66

## Sheet: Figure 9D
PCAGGS-flag Virus titers		CPE	no CPE	total		%		CPE	no CPE	total		%			CPE	no CPE	total		%
				CPE	no CPE					CPE	no CPE						CPE	no CPE
12hpi	1	8	0	29	0	100		8	0	29	0	100			8	0	27	0	100
	2	8	0	21	0	100		8	0	21	0	100			8	0	19	0	100
	3	7	1	13	1	92.8		7	1	13	1	92.8			6	2	11	2	84.6
	4	5	3	6	4	60		5	3	6	4	60			4	4	5	6	45.5
	5	1	7	1	11	8.3		1	7	1	11	8.3			1	7	1	13	7.1
	6	0	8	0	19	0		0	8	0	19	0			0	8	0	21	0
	7	0	8	0	27	0		0	8	0	27	0			0	8	0	29	0
	8	0	8	0	35	0		0	8	0	35	0			0	8	0	37	0
				4.19					4.19								3.88	12h
	1	8	0	41	0	100		8	0	39	0	100			8	0	40	0	100
	2	8	0	33	0	100		8	0	31	0	100			8	0	32	0	100
	3	8	0	25	0	100		8	0	23	0	100			8	0	24	0	100
24hpi	4	8	0	17	0	100		7	1	15	1	93.8			7	1	16	1	94.1
	5	7	1	9	1	90		5	3	8	4	66.7			6	2	9	3	75
	6	2	6	2	7	28.5		1	7	1	11	8.33			3	5	3	8	27.2
	7	0	8	0	15	0		0	8	0	19	0			0	8	0	16	0
	8	0	8	0	23	0		0	8	0	27	0
		5.65									5.28						5.52		24h
		CPE	no CPE	total		%		CPE	no CPE	total		%			CPE	no CPE	total		%
				CPE	no CPE					CPE	no CPE						CPE	no CPE
	1	8	0	41	0	100		8	0	43	0	100			8	0	43	0	100
	2	8	0	33	0	100		8	0	35	0	100			8	0	35	0	100
36hpi	3	8	0	25	0	100		8	0	27	0	100			8	0	27	0	100
	4	8	0	17	0	100		8	0	19	0	100			8	0	19	0	100
	5	6	2	9	2	81.8		6	2	11	2	84.6			6	2	11	2	84.6
	6	2	6	3	8	27.2		4	4	5	6	45.4			4	4	5	6	45.4
	7	1	7	1	15	6.25		1	7	1	13	7.14			1	7	1	13	7.14
	8	0	8	0	23	0		0	8	0	23	0			0	8	0	23	0
				5.58						5.89							5.89
		CPE	no CPE	total		%			CPE	no CPE	total				CPE	no CPE	total		%
				CPE	no CPE						CPE	no CPE					CPE	no CPE
	1	8	0	39	0	100		1	8	0	36	0	100		8	0	41	0	100
48hpi	2	8	0	31	0	100		2	8	0	28	0	100		8	0	33	0	100
	3	8	0	23	0	100		3	8	0	20	0	100		8	0	25	0	100
	4	7	1	15	1	93.8		4	6	2	12	2	100		8	0	17	0	100
	5	5	3	8	4	66.7		5	5	3	6	5	84.6		6	2	9	2	81.8
	6	1	7	1	11	8.33		6	1	7	1	12	45.4		2	6	3	8	27.2
	7	0	8	0	19	0		7	0	8	0	20	0		1	7	1	15	6.25
	8	0	8	0	27	0		8	0	8	0	28	0		0	8	0	23	0
				5.28							5.1							5.58
PCAGGS-XR_003496198
12hpi
		CPE	no CPE	total		%		CPE	no CPE	total		%			CPE	no CPE	total		%
				CPE	no CPE					CPE	no CPE						CPE	no CPE
	1	8	0	26	0	100		8	0	27	0	100			8	0	26	0	100
	2	8	0	18	0	100		8	0	19	0	100			7	1	18	1	94.7
	3	6	2	10	2	83.8		5	3	11	3	78.6			5	3	11	4	73.3
	4	3	5	4	7	36.3		3	5	6	8	42.8			3	5	6	9	40
	5	1	7	1	14	6.7		2	6	3	14	17.6			2	6	3	15	16.7
	6	0	8	0	26	0		1	7	1	21	4.5			1	7	1	22	4.34
	7	0	8	0	32	0		0	8	0	29	0			0	8	0	30	0
	8	0	8	0	40	0		0	8	0	37	0			0	8	0	38	0
24hpi				3.71					3.79								3.69	12h
	1	8	0	34	0	100		8	0	33	0	100			8	0	34	0	100
	2	8	0	26	0	100		8	0	25	0	100			8	0	26	0	100
	3	8	0	18	0	100		7	1	17	1	94.4			8	0	18	0	100
	4	6	2	10	2	83.3		6	2	10	2	83.3			6	2	10	2	83.3
	5	3	5	4	7	36.3		3	5	4	8	33.3			3	5	4	7	36.3
	6	1	7	1	14	6.7		1	7	1	15	6.25			1	7	1	14	6.7
	7	0	8	0	22	0		0	8	0	23	0			0	8	0	22	0
	8	0	8	0	30	0		0	8	0	31	0			0	8	0	30	0
		4.71									4.66						4.71		24h
36hpi		CPE	no CPE	total		%		CPE	no CPE	total		%			CPE	no CPE	total		%
				CPE	no CPE					CPE	no CPE						CPE	no CPE
	1	8	0	39	0	100		8	0	36	0	100			8	0	36	0	100
	2	8	0	31	0	100		8	0	28	0	100			8	0	28	0	100
	3	8	0	23	0	100		8	0	20	0	100			8	0	20	0	100
	4	7	1	15	1	93.8		6	2	12	2	100			6	2	12	2	100
	5	5	3	8	4	66.7		5	3	6	5	84.6			5	3	6	5	84.6
	6	1	7	1	11	8.33		1	7	1	12	45.4			1	7	1	12	45.4
	7	0	8	0	19	0		0	8	0	20	0			0	8	0	20	0
	8	0	8	0	27	0		0	8	0	28	0			0	8	0	28	0
				5.28						5.1							5.1
48hpi		CPE	no CPE	total		%			CPE	no CPE	total				CPE	no CPE	total		%
				CPE	no CPE						CPE	no CPE					CPE	no CPE
	1	8	0	29	0	100		1	8	0	30	0	100		8	0	29	0	100
	2	8	0	21	0	100		2	8	0	22	0	100		8	0	21	0	100
	3	6	2	13	2	86.7		3	7	1	14	1	93.3		6	2	13	2	86.7
	4	4	4	7	6	53.8		4	4	4	7	5	58.3		4	4	7	6	53.8
	5	2	6	3	12	20		5	2	6	3	11	21.4		2	6	3	12	20
	6	1	7	1	19	5		6	1	7	1	18	5.3		1	7	1	19	5
	7	0	8	0	27	0		7	0	8	0	26	0		0	8	0	27	0
	8	0	8	0	35	0		8	0	8	0	34	0		0	8	0	35	0
				4.11							4.24						4.11
si-XR_003496198
		CPE	no CPE	total		%		CPE	no CPE	total		%			CPE	no CPE	total		%
	12hpi			CPE	no CPE					CPE	no CPE						CPE	no CPE
	1	8	0	31	0	100		8	0	33	0	100			8	0	31	0	100
	2	8	0	23	0	100		8	0	25	0	100			8	0	23	0	100
	3	8	0	15	0	100		7	1	17	1	94.4			8	0	15	0	100
	4	5	3	7	3	70		6	2	10	2	83.3			5	3	7	3	70
	5	2	6	2	9	18.1		3	5	4	8	33.3			2	6	2	9	18.1
	6	0	8	0	17	0		1	7	1	15	6.25			0	8	0	17	0
	7	0	8	0	25	0		0	8	0	23	0			0	8	0	25	0
	8	0	8	0	33	0		0	8	0	31	0			0	8	0	33	0
	24hpi			4.38						4.66							4.38
	1	8	0	42	0	100		8	0	41	0	100			8	0	43	0	100
	2	8	0	34	0	100		8	0	33	0	100			8	0	35	0	100
	3	8	0	26	0	100		8	0	25	0	100			8	0	27	0	100
	4	8	0	18	0	100		8	0	17	0	100			8	0	19	0	100
	5	7	1	10	1	90.9		7	1	9	1	90			6	2	11	2	84.6
	6	3	5	3	6	33.3		2	6	2	7	22.2			4	4	5	6	45.4
	7	1	7	0	13	0		1	7	0	14	0			1	7	1	13	7.14
	8	0	8	0	21	0		0	8	0	22	0			0	8	0	23	0
		5.71						5.71									5.89		24h
	36hpi	CPE	no CPE	total		%		CPE	no CPE	total		%			CPE	no CPE	total		%
				CPE	no CPE					CPE	no CPE						CPE	no CPE
	1	8	0	48	0	100		8	0	45	0	100			8	0	45	0	100
	2	8	0	40	0	100		8	0	37	0	100			8	0	37	0	100
	3	8	0	32	0	100		8	0	29	0	100			8	0	29	0	100
	4	8	0	24	0	100		8	0	21	0	100			8	0	21	0	100
	5	8	0	16	0	100		8	0	13	0	100			8	0	13	0	100
	6	5	3	8	3	72.7		4	4	5	4	55.5			4	4	5	4	55.5
	7	2	6	3	9	25		1	7	1	11	8.3			1	7	1	11	8.3
	8	1	7	1	16	5.88		0	8	0	19	0			0	8	0	19	0
				6.47						6.11							6.11
	48hpi
		CPE	no CPE	total		%			CPE	no CPE	total				CPE	no CPE	total		%
				CPE	no CPE						CPE	no CPE					CPE	no CPE
	1	8	0	41	0	100		1	8	0	40	0	100		8	0	41	0	100
	2	8	0	33	0	100		2	8	0	32	0	100		8	0	33	0	100
	3	8	0	25	0	100		3	8	0	24	0	100		8	0	25	0	100
	4	8	0	17	0	100		4	7	1	16	1	94.1		8	0	17	0	100
	5	6	2	9	2	81.8		5	6	2	9	3	75		6	2	9	2	81.8
	6	2	6	3	8	27.2		6	3	5	3	8	27.2		2	6	3	8	27.2
	7	1	7	1	15	6.25		7	0	8	0	16	0		1	7	1	15	6.25
	8	0	8	0	23	0		8	0	8	0	28	0		0	8	0	23	0
				5.58							5.1							5.58

## Sheet: Figure 9F
23.57		18.37			23.58	18.4167	5.16333	5.08778	0.0755556	-0.0755556	0.948977
23.69	23.58	18.41	18.4167		23.63	18.4767	5.15333	5.08778	0.0655556	-0.0655556	0.955577	PPCAGGS-Flag
23.48		18.47			23.6467	18.7	4.94667	5.08778	-0.141111	0.141111	1.10275
23.52		18.38			22.5233	18.54	3.98333	5.08778	-1.10444	1.10444	2.15016
23.71	23.63	18.46	18.4767		22.36	18.4533	3.90667	5.08778	-1.18111	1.18111	2.26751	PCAGGS-XR_003496198
23.66		18.59			22.58	18.5667	4.01333	5.08778	-1.07444	1.07444	2.10591
23.74		18.77			24.67	18.3867	6.28333	6.28222	0.00111111	-0.00111111	0.99923
23.58	23.6467	18.69	18.7		24.5233	18.84	5.68333	6.28222	-0.598889	0.598889	1.51455	Si-NC
23.62		18.64			24.48	18.3933	6.08667	6.28222	-0.195556	0.195556	1.14517
22.44		18.45			25.7033	18.6267	7.07667	6.28222	0.794444	-0.794444	0.576565
22.54	22.5233	18.51	18.54		25.53	18.6267	6.90333	6.28222	0.621111	-0.621111	0.65017	Si-XR_003496198
22.59		18.66			25.5267	18.27	7.25667	6.28222	0.974444	-0.974444	0.508936
22.31		18.47
22.39	22.36	18.38	18.4533
22.38		18.51
22.59		18.63
22.51	22.58	18.58	18.5667
22.64		18.49
24.76		18.47
24.57	24.67	18.31	18.3867
24.68		18.38
24.44		18.92
24.52	24.5233	18.77	18.84
24.61		18.83
24.49		18.51
24.62	24.48	18.22	18.3933
24.33		18.45
25.78		18.66
25.69	25.7033	18.59	18.6267
25.64		18.63
25.82		18.57
25.35	25.53	18.82	18.6267
25.42		18.49
25.39		18.31
25.68	25.5267	18.26	18.27
25.51		18.24
